# Supplementary material for: Tudor-based proteomic strategy pan-specifically enriches and identifies protein arginine methylation
Source: EMBO Rep. 2025 Oct 20;26(23):5649–72. doi: 10.1038/s44319-025-00599-y (PMC12678802; doi:10.1038/s44319-025-00599-y)
Supplement: Supplementary file 3 — Dataset EV1 [file 44319_2025_599_MOESM3_ESM.xlsx]

## Sheet: Table of Contents
	List of Dataset EV1
	PSMs of replicate1：PSMs identified from HeLa cells in biological replicate1
	PSMs of replicate2：PSMs identified from HeLa cells in biological replicate2
	PSMs of replicate3：PSMs identified from HeLa cells in biological replicate3
	Arginine dimethylation sites：All identified arginine dimethylation sites (743)
	Peptides of hmSILAC：All peptides identified from HeLa cells of the hmSILAC experiment
	Validated peptides：List of the validated arginine dimethylation peptides (84) in the hmSILAC experiment

## Sheet: PSMs of replicate1
PSMs identified from HeLa cells in biological replicate1.
Checked	Confidence	Identifying Node	PSM Ambiguity	Annotated Sequence	Modifications	# Protein Groups	# Proteins	Master Protein Accessions	Protein Accessions	# Missed Cleavages	Charge	DeltaScore	DeltaCn	Rank	Search Engine Rank	m/z [Da]	MH+ [Da]	Theo. MH+ [Da]	DeltaM [ppm]	Deltam/z [Da]	Total Ions	Intensity	Activation Type	MS Order	Isolation Interference [%]	Ion Inject Time [ms]	RT [min]	First Scan	Spectrum File	File ID	XCorr	Percolator q-Value	Percolator PEP
FALSE	High	Sequest HT (A2)	Unambiguous	AAFPQGGrGrGR	R8(Dimethyl); R10(Methyl)	1	1	Q16630	Q16630	2	4	0.0203	0	1	1	318.682	1271.71	1271.71	0.05	2e-05	0	971953	ETD (Electron Transfer Dissociation)	MS2	20.8121	86	21.6558	6248	20230331_LUMOS1_nLC3_ZY_LLZ_Hela_WT_trypsin_SMN_enrich_10ul_replicate1.raw	F3	2.95	0.000538	0.03778
FALSE	High	Sequest HT (A2)	Unambiguous	AAFPQGGrGRGr	R8(Dimethyl); R12(Methyl)	1	1	Q16630	Q16630	2	4		0.0203	2	2	318.682	1271.71	1271.71	0.05	2e-05	0	971953	ETD (Electron Transfer Dissociation)	MS2	20.8121	86	21.6558	6248	20230331_LUMOS1_nLC3_ZY_LLZ_Hela_WT_trypsin_SMN_enrich_10ul_replicate1.raw	F3	2.89	0.005734	0.1215
FALSE	High	Sequest HT (A2)	Unambiguous	AAFPQGGrGrGR	R8(Methyl); R10(Dimethyl)	1	1	Q16630	Q16630	2	4	0.0352	0	1	1	318.683	1271.71	1271.71	1.3	0.00041	0	3.07411e+06	ETD (Electron Transfer Dissociation)	MS2	13.0368	86	22.3864	6470	20230331_LUMOS1_nLC3_ZY_LLZ_Hela_WT_trypsin_SMN_enrich_10ul_replicate1.raw	F3	4.55	0.000538	0.02043
FALSE	High	Sequest HT (A2)	Unambiguous	AAFPQGGrGrGr	R8(Methyl); R10(Methyl); R12(Methyl)	1	1	Q16630	Q16630	2	4		0.0352	2	2	318.683	1271.71	1271.71	1.3	0.00041	0	3.07411e+06	ETD (Electron Transfer Dissociation)	MS2	13.0368	86	22.3864	6470	20230331_LUMOS1_nLC3_ZY_LLZ_Hela_WT_trypsin_SMN_enrich_10ul_replicate1.raw	F3	4.39	0.000538	0.04196
FALSE	High	Sequest HT (A2)	Unambiguous	AAFPQGGrGRGr	R8(Methyl); R12(Dimethyl)	1	1	Q16630	Q16630	2	4		0.0418	3	3	318.683	1271.71	1271.71	1.3	0.00041	0	3.07411e+06	ETD (Electron Transfer Dissociation)	MS2	13.0368	86	22.3864	6470	20230331_LUMOS1_nLC3_ZY_LLZ_Hela_WT_trypsin_SMN_enrich_10ul_replicate1.raw	F3	4.36	0.000538	0.05227
FALSE	High	Sequest HT (A2)	Unambiguous	AAFPQGGrGrGR	R8(Dimethyl); R10(Dimethyl)	1	1	Q16630	Q16630	2	4	0.0048	0	1	1	322.187	1285.73	1285.72	1.36	0.00044	0	1.41899e+06	ETD (Electron Transfer Dissociation)	MS2	13.2171	86	23.0267	6664	20230331_LUMOS1_nLC3_ZY_LLZ_Hela_WT_trypsin_SMN_enrich_10ul_replicate1.raw	F3	4.17	0.000538	0.009132
FALSE	High	Sequest HT (A2)	Unambiguous	AAFPQGGrGrGr	R8(Dimethyl); R10(Methyl); R12(Methyl)	1	1	Q16630	Q16630	2	4		0.0048	2	2	322.187	1285.73	1285.72	1.36	0.00044	0	1.41899e+06	ETD (Electron Transfer Dissociation)	MS2	13.2171	86	23.0267	6664	20230331_LUMOS1_nLC3_ZY_LLZ_Hela_WT_trypsin_SMN_enrich_10ul_replicate1.raw	F3	4.15	0.000538	0.02131
FALSE	High	Sequest HT (A2)	Unambiguous	AAFPQGGrGrGR	R8(Dimethyl); R10(Dimethyl)	1	1	Q16630	Q16630	2	4	0.0088	0	1	1	322.187	1285.73	1285.72	1.17	0.00038	0	1.46441e+07	ETD (Electron Transfer Dissociation)	MS2	0.697864	51.234	23.756	6882	20230331_LUMOS1_nLC3_ZY_LLZ_Hela_WT_trypsin_SMN_enrich_10ul_replicate1.raw	F3	4.53	0	0.00788
FALSE	High	Sequest HT (A2)	Unambiguous	AAFPQGGrGrGr	R8(Dimethyl); R10(Methyl); R12(Methyl)	1	1	Q16630	Q16630	2	4		0.0088	2	2	322.187	1285.73	1285.72	1.17	0.00038	0	1.46441e+07	ETD (Electron Transfer Dissociation)	MS2	0.697864	51.234	23.756	6882	20230331_LUMOS1_nLC3_ZY_LLZ_Hela_WT_trypsin_SMN_enrich_10ul_replicate1.raw	F3	4.49	0.000538	0.02246
FALSE	High	Sequest HT (A2)	Unambiguous	AAFPQGGrGrGR	R8(Dimethyl); R10(Dimethyl)	1	1	Q16630	Q16630	2	4	0.0126	0	1	1	322.187	1285.73	1285.72	1.17	0.00038	0	7.55441e+06	ETD (Electron Transfer Dissociation)	MS2	1.89614	51.489	23.7658	6885	20230331_LUMOS1_nLC3_ZY_LLZ_Hela_WT_trypsin_SMN_enrich_10ul_replicate1.raw	F3	4.77	0	0.002866
FALSE	High	Sequest HT (A2)	Unambiguous	AAFPQGGrGrGr	R8(Dimethyl); R10(Methyl); R12(Methyl)	1	1	Q16630	Q16630	2	4		0.0126	2	2	322.187	1285.73	1285.72	1.17	0.00038	0	7.55441e+06	ETD (Electron Transfer Dissociation)	MS2	1.89614	51.489	23.7658	6885	20230331_LUMOS1_nLC3_ZY_LLZ_Hela_WT_trypsin_SMN_enrich_10ul_replicate1.raw	F3	4.71	0	0.006565
FALSE	High	Sequest HT (A2)	Unambiguous	AAFPQGGrGrGR	R8(Dimethyl); R10(Dimethyl)	1	1	Q16630	Q16630	2	3	0.0817	0	1	1	429.247	1285.73	1285.72	1.37	0.00059	0	9.32257e+06	ETD (Electron Transfer Dissociation)	MS2	1.18334	75.147	23.7988	6895	20230331_LUMOS1_nLC3_ZY_LLZ_Hela_WT_trypsin_SMN_enrich_10ul_replicate1.raw	F3	3.06	0.000538	0.01232
FALSE	High	Sequest HT (A2)	Unambiguous	AAFPQGGrGrGR	R8(Dimethyl); R10(Dimethyl)	1	1	Q16630	Q16630	2	3	0.1077	0	1	1	429.247	1285.73	1285.72	1.37	0.00059	0	5.88923e+06	ETD (Electron Transfer Dissociation)	MS2	5.40154	75.602	23.8029	6896	20230331_LUMOS1_nLC3_ZY_LLZ_Hela_WT_trypsin_SMN_enrich_10ul_replicate1.raw	F3	3.9	0	0.003137
FALSE	High	Sequest HT (A2)	Unambiguous	AAFPQGGrGrGR	R8(Dimethyl); R10(Dimethyl)	1	1	Q16630	Q16630	2	4	0.0043	0	1	1	322.187	1285.72	1285.72	0.89	0.00029	0	1.73555e+07	ETD (Electron Transfer Dissociation)	MS2	0.434701	55.446	24.4735	7102	20230331_LUMOS1_nLC3_ZY_LLZ_Hela_WT_trypsin_SMN_enrich_10ul_replicate1.raw	F3	4.6	0	0.00243
FALSE	High	Sequest HT (A2)	Unambiguous	AAFPQGGrGrGr	R8(Dimethyl); R10(Methyl); R12(Methyl)	1	1	Q16630	Q16630	2	4		0.0043	2	2	322.187	1285.72	1285.72	0.89	0.00029	0	1.73555e+07	ETD (Electron Transfer Dissociation)	MS2	0.434701	55.446	24.4735	7102	20230331_LUMOS1_nLC3_ZY_LLZ_Hela_WT_trypsin_SMN_enrich_10ul_replicate1.raw	F3	4.58	0	0.006566
FALSE	High	Sequest HT (A2)	Unambiguous	AAFPQGGrGrGr	R8(Dimethyl); R10(Methyl); R12(Methyl)	1	1	Q16630	Q16630	2	4	0.0139	0	1	1	322.187	1285.72	1285.72	0.89	0.00029	0	8.89374e+06	ETD (Electron Transfer Dissociation)	MS2	2.76384	53.478	24.4802	7104	20230331_LUMOS1_nLC3_ZY_LLZ_Hela_WT_trypsin_SMN_enrich_10ul_replicate1.raw	F3	4.32	0.000538	0.02113
FALSE	High	Sequest HT (A2)	Unambiguous	AAFPQGGrGrGR	R8(Dimethyl); R10(Dimethyl)	1	1	Q16630	Q16630	2	4		0.0139	2	2	322.187	1285.72	1285.72	0.89	0.00029	0	8.89374e+06	ETD (Electron Transfer Dissociation)	MS2	2.76384	53.478	24.4802	7104	20230331_LUMOS1_nLC3_ZY_LLZ_Hela_WT_trypsin_SMN_enrich_10ul_replicate1.raw	F3	4.26	0	0.008408
FALSE	High	Sequest HT (A2)	Unambiguous	AAFPQGGrGrGR	R8(Dimethyl); R10(Dimethyl)	1	1	Q16630	Q16630	2	3	0.0692	0	1	1	429.246	1285.72	1285.72	0.52	0.00022	0	1.12007e+07	ETD (Electron Transfer Dissociation)	MS2	31.2319	63.828	24.5325	7120	20230331_LUMOS1_nLC3_ZY_LLZ_Hela_WT_trypsin_SMN_enrich_10ul_replicate1.raw	F3	3.18	0.000538	0.02334
FALSE	High	Sequest HT (A2)	Unambiguous	AAFPQGGrGrGR	R8(Dimethyl); R10(Dimethyl)	1	1	Q16630	Q16630	2	3	0.0959	0	1	1	429.246	1285.72	1285.72	0.52	0.00022	0	8.33277e+06	ETD (Electron Transfer Dissociation)	MS2	52.8114	63.386	24.5362	7121	20230331_LUMOS1_nLC3_ZY_LLZ_Hela_WT_trypsin_SMN_enrich_10ul_replicate1.raw	F3	3.65	0	0.007379
FALSE	High	Sequest HT (A2)	Unambiguous	AEAGAGSATEFQFrGGFGrGrGQPPQ	R14(Methyl); R19(Dimethyl); R21(Dimethyl)	1	1	P46783	P46783	3	4	0.381	0	1	1	677.343	2706.35	2706.35	0.63	0.00042	0	2.84115e+06	ETD (Electron Transfer Dissociation)	MS2	4.65662	86	86.2423	25850	20230331_LUMOS1_nLC3_ZY_LLZ_Hela_WT_trypsin_SMN_enrich_10ul_replicate1.raw	F3	6.72	0	7.257e-06
FALSE	High	Sequest HT (A2)	Unambiguous	AEAGAGSATEFQFrGGFGrGrGQPPQ	R14(Methyl); R19(Dimethyl); R21(Dimethyl)	1	1	P46783	P46783	3	4	0.3944	0	1	1	677.343	2706.35	2706.35	0.63	0.00042	0	1.6991e+06	ETD (Electron Transfer Dissociation)	MS2	27.6991	86	86.2528	25853	20230331_LUMOS1_nLC3_ZY_LLZ_Hela_WT_trypsin_SMN_enrich_10ul_replicate1.raw	F3	3.93	0.000538	0.06785
FALSE	High	Sequest HT (A2)	Unambiguous	AGNAIHAILLYR		1	1	P50416	P50416	0	3	0.5766	0	1	1	437.923	1311.75	1311.75	0.84	0.00037	0	543474	ETD (Electron Transfer Dissociation)	MS2	31.7727	86	100.122	30095	20230331_LUMOS1_nLC3_ZY_LLZ_Hela_WT_trypsin_SMN_enrich_10ul_replicate1.raw	F3	2.48	0.000538	0.009602
FALSE	High	Sequest HT (A2)	Unambiguous	AGSIrGrGrGAAGNR	R5(Dimethyl); R7(Dimethyl); R9(Dimethyl)	1	1	A0AV96	A0AV96	3	4	0.2113	0	1	1	385.73	1539.9	1539.89	1.64	0.00063	0	4.87851e+07	ETD (Electron Transfer Dissociation)	MS2	15.1305	86	11.8041	3218	20230331_LUMOS1_nLC3_ZY_LLZ_Hela_WT_trypsin_SMN_enrich_10ul_replicate1.raw	F3	4.26	0.000538	0.03653
FALSE	High	Sequest HT (A2)	Unambiguous	AGSIrGrGrGAAGNR	R5(Dimethyl); R7(Dimethyl); R9(Dimethyl)	1	1	A0AV96	A0AV96	3	5	0.185	0	1	1	308.785	1539.9	1539.89	1.13	0.00035	0	1.78281e+07	ETD (Electron Transfer Dissociation)	MS2	28.4269	86	11.8241	3224	20230331_LUMOS1_nLC3_ZY_LLZ_Hela_WT_trypsin_SMN_enrich_10ul_replicate1.raw	F3	5.08	0	0.0045
FALSE	High	Sequest HT (A2)	Unambiguous	AGSIrGrGrGAAGNR	R5(Dimethyl); R7(Dimethyl); R9(Dimethyl)	1	1	A0AV96	A0AV96	3	3	0.4109	0	1	1	513.97	1539.89	1539.89	0.61	0.00032	0	6.48749e+06	ETD (Electron Transfer Dissociation)	MS2	8.4763	86	11.84	3229	20230331_LUMOS1_nLC3_ZY_LLZ_Hela_WT_trypsin_SMN_enrich_10ul_replicate1.raw	F3	4.77	0	0.0008025
FALSE	High	Sequest HT (A2)	Unambiguous	AGSIrGrGrGAAGNR	R5(Dimethyl); R7(Dimethyl); R9(Dimethyl)	1	1	A0AV96	A0AV96	3	3	0.4275	0	1	1	513.97	1539.89	1539.89	0.61	0.00032	0	5.06294e+06	ETD (Electron Transfer Dissociation)	MS2	12.7291	86	11.847	3231	20230331_LUMOS1_nLC3_ZY_LLZ_Hela_WT_trypsin_SMN_enrich_10ul_replicate1.raw	F3	5.59	0	0.0002738
FALSE	High	Sequest HT (A2)	Unambiguous	AGSIrGrGrGAAGNR	R5(Dimethyl); R7(Dimethyl); R9(Dimethyl)	1	1	A0AV96	A0AV96	3	4	0.1997	0	1	1	385.73	1539.9	1539.89	1.95	0.00075	0	1.45108e+07	ETD (Electron Transfer Dissociation)	MS2	34.4198	86	12.6763	3481	20230331_LUMOS1_nLC3_ZY_LLZ_Hela_WT_trypsin_SMN_enrich_10ul_replicate1.raw	F3	6.21	0	0.00198
FALSE	High	Sequest HT (A2)	Unambiguous	AGSIrGrGrGAAGNR	R5(Dimethyl); R7(Dimethyl); R9(Dimethyl)	1	1	A0AV96	A0AV96	3	5	0.1592	0	1	1	308.785	1539.9	1539.89	1.33	0.00041	0	5.73948e+06	ETD (Electron Transfer Dissociation)	MS2	7.37218	86	12.6801	3482	20230331_LUMOS1_nLC3_ZY_LLZ_Hela_WT_trypsin_SMN_enrich_10ul_replicate1.raw	F3	5.78	0	0.001336
FALSE	High	Sequest HT (A2)	Unambiguous	AGSIrGrGrGAAGNR	R5(Dimethyl); R7(Dimethyl); R9(Dimethyl)	1	1	A0AV96	A0AV96	3	4	0.1442	0	1	1	385.73	1539.9	1539.89	1.95	0.00075	0	1.22226e+07	ETD (Electron Transfer Dissociation)	MS2	15.166	86	12.7035	3489	20230331_LUMOS1_nLC3_ZY_LLZ_Hela_WT_trypsin_SMN_enrich_10ul_replicate1.raw	F3	5.41	0.000538	0.02446
FALSE	High	Sequest HT (A2)	Unambiguous	AGSIrGrGrGAAGNR	R5(Dimethyl); R7(Dimethyl); R9(Dimethyl)	1	1	A0AV96	A0AV96	3	3	0.4258	0	1	1	513.97	1539.89	1539.89	0.73	0.00038	0	3.69036e+06	ETD (Electron Transfer Dissociation)	MS2	24.4424	86	12.7245	3496	20230331_LUMOS1_nLC3_ZY_LLZ_Hela_WT_trypsin_SMN_enrich_10ul_replicate1.raw	F3	4.65	0	0.001627
FALSE	High	Sequest HT (A2)	Unambiguous	AGSIrGrGrGAAGNR	R5(Dimethyl); R7(Dimethyl); R9(Dimethyl)	1	1	A0AV96	A0AV96	3	3	0.4645	0	1	1	513.97	1539.89	1539.89	0.73	0.00038	0	2.61833e+06	ETD (Electron Transfer Dissociation)	MS2	10.0541	86	12.7287	3497	20230331_LUMOS1_nLC3_ZY_LLZ_Hela_WT_trypsin_SMN_enrich_10ul_replicate1.raw	F3	5.49	0	0.0005242
FALSE	High	Sequest HT (A2)	Unambiguous	AGSIrGrGrGAAGNrAPGPR	R5(Dimethyl); R7(Dimethyl); R9(Dimethyl); R15(Methyl)	1	1	A0AV96	A0AV96	4	5	0.1388	0	1	1	407.24	2032.17	2032.17	-0.94	-0.00038	0	4.85078e+06	ETD (Electron Transfer Dissociation)	MS2	21.0566	86	21.2924	6138	20230331_LUMOS1_nLC3_ZY_LLZ_Hela_WT_trypsin_SMN_enrich_10ul_replicate1.raw	F3	6.34	0.000538	0.01405
FALSE	High	Sequest HT (A2)	Unambiguous	AGSQGGrGGGAQAAAR	R7(Dimethyl)	1	1	Q86V81	Q86V81	1	3	0.5931	0	1	1	467.244	1399.72	1399.71	1.27	0.00059	0	3.96068e+06	ETD (Electron Transfer Dissociation)	MS2	12.6096	86	10.1672	2708	20230331_LUMOS1_nLC3_ZY_LLZ_Hela_WT_trypsin_SMN_enrich_10ul_replicate1.raw	F3	4.62	0	0.0001507
FALSE	High	Sequest HT (A2)	Unambiguous	AGSQGGrGGGAQAAAR	R7(Dimethyl)	1	1	Q86V81	Q86V81	1	3	0.6076	0	1	1	467.244	1399.72	1399.71	1.27	0.00059	0	1.72369e+06	ETD (Electron Transfer Dissociation)	MS2	18.4942	86	10.1864	2714	20230331_LUMOS1_nLC3_ZY_LLZ_Hela_WT_trypsin_SMN_enrich_10ul_replicate1.raw	F3	4.74	0	0.0004696
FALSE	High	Sequest HT (A2)	Unambiguous	AGSQGGrGGGAQAAArVNrGGGPIR	R7(Dimethyl); R16(Dimethyl); R19(Methyl)	1	1	Q86V81	Q86V81	3	5	0.0323	0	1	1	470.462	2348.28	2348.28	1.7	0.0008	0	1.94705e+06	ETD (Electron Transfer Dissociation)	MS2	25.2074	86	37.1317	10989	20230331_LUMOS1_nLC3_ZY_LLZ_Hela_WT_trypsin_SMN_enrich_10ul_replicate1.raw	F3	6.19	0	0.001128
FALSE	High	Sequest HT (A2)	Unambiguous	AGSQGGrGGGAQAAArVNrGGGPIr	R7(Dimethyl); R16(Methyl); R19(Methyl); R25(Methyl)	1	1	Q86V81	Q86V81	3	5		0.0323	2	2	470.462	2348.28	2348.28	1.7	0.0008	0	1.94705e+06	ETD (Electron Transfer Dissociation)	MS2	25.2074	86	37.1317	10989	20230331_LUMOS1_nLC3_ZY_LLZ_Hela_WT_trypsin_SMN_enrich_10ul_replicate1.raw	F3	5.99	0	0.001684
FALSE	High	Sequest HT (A2)	Unambiguous	AGSQGGrGGGAQAAArVNrGGGPIR	R7(Dimethyl); R16(Dimethyl); R19(Methyl)	1	1	Q86V81	Q86V81	3	4	0.1004	0	1	1	587.825	2348.28	2348.28	-0.05	-3e-05	0	1.79399e+06	ETD (Electron Transfer Dissociation)	MS2	5.47245	86	37.1613	10998	20230331_LUMOS1_nLC3_ZY_LLZ_Hela_WT_trypsin_SMN_enrich_10ul_replicate1.raw	F3	7.07	0	0.0001486
FALSE	High	Sequest HT (A2)	Unambiguous	AGYGAGVGGGYrGVSrGGFR	R12(Dimethyl); R16(Dimethyl)	1	1	Q08211	Q08211	2	4	0.134	0	1	1	490.009	1957.01	1957.02	-1.47	-0.00072	0	1.0963e+06	ETD (Electron Transfer Dissociation)	MS2	46.0449	86	67.2902	20134	20230331_LUMOS1_nLC3_ZY_LLZ_Hela_WT_trypsin_SMN_enrich_10ul_replicate1.raw	F3	4.85	0	0.0001079
FALSE	High	Sequest HT (A2)	Unambiguous	AGYGAGVGGGYrGVSrGGFrGNSGGDYR	R12(Dimethyl); R16(Dimethyl); R20(Dimethyl)	1	1	Q08211	Q08211	3	5	0.1888	0	1	1	559.081	2791.38	2791.38	-0.56	-0.00031	0	4.52093e+06	ETD (Electron Transfer Dissociation)	MS2	10.5996	86	66.7637	19977	20230331_LUMOS1_nLC3_ZY_LLZ_Hela_WT_trypsin_SMN_enrich_10ul_replicate1.raw	F3	8.21	0	2.239e-06
FALSE	High	Sequest HT (A2)	Unambiguous	AGYGAGVGGGYrGVSrGGFrGNSGGDYR	R12(Dimethyl); R16(Dimethyl); R20(Dimethyl)	1	1	Q08211	Q08211	3	4	0.2541	0	1	1	698.6	2791.38	2791.38	0.77	0.00054	0	4.05615e+06	ETD (Electron Transfer Dissociation)	MS2	4.49715	86	66.801	19988	20230331_LUMOS1_nLC3_ZY_LLZ_Hela_WT_trypsin_SMN_enrich_10ul_replicate1.raw	F3	6.65	0	0.0001951
FALSE	High	Sequest HT (A2)	Unambiguous	AHSIQIMK		1	1	Q02543	Q02543	0	3	0.6398	0	1	1	309.841	927.509	927.508	0.74	0.00023	0	893894	ETD (Electron Transfer Dissociation)	MS2	23.1767	86	36.3176	10742	20230331_LUMOS1_nLC3_ZY_LLZ_Hela_WT_trypsin_SMN_enrich_10ul_replicate1.raw	F3	2.61	0.000538	0.009092
FALSE	High	Sequest HT (A2)	Unambiguous	AHSSMVGVNLPQK		1	1	P00558	P00558	0	3	0.6736	0	1	1	456.575	1367.71	1367.71	0.16	7e-05	0	1.18782e+06	ETD (Electron Transfer Dissociation)	MS2	53.1763	86	60.6421	18138	20230331_LUMOS1_nLC3_ZY_LLZ_Hela_WT_trypsin_SMN_enrich_10ul_replicate1.raw	F3	3.86	0	0.0009706
FALSE	High	Sequest HT (A2)	Unambiguous	AHVVPPPrGrGrGGFGQGIRPHDIFR	R8(Dimethyl); R10(Dimethyl); R12(Dimethyl)	1	1	Q69YN4	Q69YN4	3	6	0.3639	0	1	1	487.612	2920.63	2920.64	-1.98	-0.00096	0	3.79468e+06	ETD (Electron Transfer Dissociation)	MS2	13.6651	86	69.8573	20917	20230331_LUMOS1_nLC3_ZY_LLZ_Hela_WT_trypsin_SMN_enrich_10ul_replicate1.raw	F3	6.54	0	0.002701
FALSE	High	Sequest HT (A2)	Unambiguous	AHVVPPPrGrGrGGFGQGIRPHDIFR	R8(Dimethyl); R10(Dimethyl); R12(Dimethyl)	1	1	Q69YN4	Q69YN4	3	5	0.4519	0	1	1	584.934	2920.64	2920.64	0.35	0.0002	0	2.98729e+06	ETD (Electron Transfer Dissociation)	MS2	16.6886	70.02	69.9773	20954	20230331_LUMOS1_nLC3_ZY_LLZ_Hela_WT_trypsin_SMN_enrich_10ul_replicate1.raw	F3	5.2	0	0.00207
FALSE	High	Sequest HT (A2)	Unambiguous	AHVVPPPrGrGrGGFGQGIRPHDIFR	R8(Dimethyl); R10(Dimethyl); R12(Dimethyl)	1	1	Q69YN4	Q69YN4	3	7	0.317	0	1	1	418.098	2920.64	2920.64	0.12	5e-05	0	8.31717e+06	ETD (Electron Transfer Dissociation)	MS2	73.5174	86	70.1786	21017	20230331_LUMOS1_nLC3_ZY_LLZ_Hela_WT_trypsin_SMN_enrich_10ul_replicate1.raw	F3	7.13	0	0.007328
FALSE	High	Sequest HT (A2)	Unambiguous	AHVVPPPrGrGrGGFGQGIRPHDIFR	R8(Dimethyl); R10(Dimethyl); R12(Dimethyl)	1	1	Q69YN4	Q69YN4	3	6	0.3588	0	1	1	487.614	2920.65	2920.64	2.16	0.00105	0	1.13026e+07	ETD (Electron Transfer Dissociation)	MS2	37.4121	63.271	70.5709	21144	20230331_LUMOS1_nLC3_ZY_LLZ_Hela_WT_trypsin_SMN_enrich_10ul_replicate1.raw	F3	3.4	0.000538	0.05788
FALSE	High	Sequest HT (A2)	Unambiguous	AHVVPPPrGrGrGGFGQGIRPHDIFR	R8(Dimethyl); R10(Dimethyl); R12(Dimethyl)	1	1	Q69YN4	Q69YN4	3	5	0.4321	0	1	1	584.934	2920.64	2920.64	0.35	0.0002	0	5.20803e+06	ETD (Electron Transfer Dissociation)	MS2	9.40683	86	70.6763	21175	20230331_LUMOS1_nLC3_ZY_LLZ_Hela_WT_trypsin_SMN_enrich_10ul_replicate1.raw	F3	5.3	0	0.003568
FALSE	High	Sequest HT (A2)	Unambiguous	AIFAGYKR		1	1	P18077	P18077	1	3	0.5592	0	1	1	309.18	925.526	925.525	0.51	0.00016	0	922883	ETD (Electron Transfer Dissociation)	MS2	0	86	46.5809	13884	20230331_LUMOS1_nLC3_ZY_LLZ_Hela_WT_trypsin_SMN_enrich_10ul_replicate1.raw	F3	2.11	0.000538	0.01452
FALSE	High	Sequest HT (A2)	Unambiguous	AImHGrGrGVAGPMGrGR	M3(Oxidation); R6(Dimethyl); R8(Dimethyl); R16(Dimethyl)	1	1	Q96EV2	Q96EV2	3	4	0.3021	0	1	1	484.771	1936.06	1936.06	0.75	0.00036	0	2.03867e+06	ETD (Electron Transfer Dissociation)	MS2	0	86	24.0426	6970	20230331_LUMOS1_nLC3_ZY_LLZ_Hela_WT_trypsin_SMN_enrich_10ul_replicate1.raw	F3	5.23	0.000538	0.01543
FALSE	High	Sequest HT (A2)	Unambiguous	AIMHGrGrGVAGPmGrGR	R6(Dimethyl); R8(Dimethyl); M14(Oxidation); R16(Dimethyl)	1	1	Q96EV2	Q96EV2	3	4	0.2623	0	1	1	484.771	1936.06	1936.06	1.64	0.00079	0	1.92833e+06	ETD (Electron Transfer Dissociation)	MS2	32.66	86	24.7713	7193	20230331_LUMOS1_nLC3_ZY_LLZ_Hela_WT_trypsin_SMN_enrich_10ul_replicate1.raw	F3	4.08	0.003094	0.08394
FALSE	High	Sequest HT (A2)	Unambiguous	AIMHGrGrGVAGPmGrGR	R6(Dimethyl); R8(Dimethyl); M14(Oxidation); R16(Dimethyl)	1	1	Q96EV2	Q96EV2	3	5	0.3088	0	1	1	388.018	1936.06	1936.06	1.66	0.00064	0	4.48376e+06	ETD (Electron Transfer Dissociation)	MS2	11.2279	86	24.8401	7214	20230331_LUMOS1_nLC3_ZY_LLZ_Hela_WT_trypsin_SMN_enrich_10ul_replicate1.raw	F3	4.76	0.003094	0.0855
FALSE	High	Sequest HT (A2)	Unambiguous	AIMHGrGrGVAGPMGrGR	R6(Dimethyl); R8(Dimethyl); R16(Dimethyl)	1	1	Q96EV2	Q96EV2	3	4	0.2225	0	1	1	480.772	1920.07	1920.06	1.23	0.00059	0	1.54975e+06	ETD (Electron Transfer Dissociation)	MS2	29.0639	86	32.8113	9658	20230331_LUMOS1_nLC3_ZY_LLZ_Hela_WT_trypsin_SMN_enrich_10ul_replicate1.raw	F3	4.81	0	0.0007047
FALSE	High	Sequest HT (A2)	Unambiguous	AIMHGrGrGVAGPMGrGR	R6(Dimethyl); R8(Dimethyl); R16(Dimethyl)	1	1	Q96EV2	Q96EV2	3	5	0.0534	0	1	1	384.819	1920.07	1920.06	0.66	0.00025	0	7.19138e+06	ETD (Electron Transfer Dissociation)	MS2	0	83.595	33.2381	9789	20230331_LUMOS1_nLC3_ZY_LLZ_Hela_WT_trypsin_SMN_enrich_10ul_replicate1.raw	F3	5.43	0	0.001724
FALSE	High	Sequest HT (A2)	Unambiguous	AImTYVSSFYHAFSGAQK	M3(Oxidation)	1	2	O43707	P12814; O43707	0	3	0.5817	0	1	1	675.324	2023.96	2023.96	0.3	0.0002	0	380285	ETD (Electron Transfer Dissociation)	MS2	22.2333	86	123.139	36738	20230331_LUMOS1_nLC3_ZY_LLZ_Hela_WT_trypsin_SMN_enrich_10ul_replicate1.raw	F3	2.51	0.000538	0.02505
FALSE	High	Sequest HT (A2)	Unambiguous	AImTYVSSFYHAFSGAQK	M3(Oxidation)	1	2	O43707	P12814; O43707	0	3	0.6148	0	1	1	675.324	2023.96	2023.96	0.3	0.0002	0	374511	ETD (Electron Transfer Dissociation)	MS2	20.518	86	123.146	36740	20230331_LUMOS1_nLC3_ZY_LLZ_Hela_WT_trypsin_SMN_enrich_10ul_replicate1.raw	F3	2.57	0.000538	0.02919
FALSE	High	Sequest HT (A2)	Unambiguous	ANPFGGASHAK		1	1	P62266	P62266	0	3	0.6974	0	1	1	352.846	1056.52	1056.52	1.8	0.00063	0	717408	ETD (Electron Transfer Dissociation)	MS2	60.9711	86	24.3498	7064	20230331_LUMOS1_nLC3_ZY_LLZ_Hela_WT_trypsin_SMN_enrich_10ul_replicate1.raw	F3	3.47	0	0.001234
FALSE	High	Sequest HT (A2)	Unambiguous	APGAGrGrSrGLGrGGGGPEGGGFPNGAGPAER	R6(Methyl); R8(Dimethyl); R10(Dimethyl); R14(Dimethyl)	1	1	Q9H074	Q9H074	4	6	0.0035	0	1	1	515.441	3087.61	3087.61	0.56	0.00029	0	9.08943e+06	ETD (Electron Transfer Dissociation)	MS2	2.65563	57.021	51.5588	15392	20230331_LUMOS1_nLC3_ZY_LLZ_Hela_WT_trypsin_SMN_enrich_10ul_replicate1.raw	F3	8.62	0	0.00178
FALSE	High	Sequest HT (A2)	Unambiguous	APGAGrGrSrGLGrGGGGPEGGGFPNGAGPAER	R6(Dimethyl); R8(Dimethyl); R10(Dimethyl); R14(Methyl)	1	1	Q9H074	Q9H074	4	6		0.0035	2	2	515.441	3087.61	3087.61	0.56	0.00029	0	9.08943e+06	ETD (Electron Transfer Dissociation)	MS2	2.65563	57.021	51.5588	15392	20230331_LUMOS1_nLC3_ZY_LLZ_Hela_WT_trypsin_SMN_enrich_10ul_replicate1.raw	F3	8.59	0	0.002907
FALSE	High	Sequest HT (A2)	Unambiguous	APGAGrGrSrGLGrGGGGPEGGGFPNGAGPAER	R6(Methyl); R8(Dimethyl); R10(Dimethyl); R14(Dimethyl)	1	1	Q9H074	Q9H074	4	5	0.0014	0	1	1	618.327	3087.61	3087.61	0.25	0.00015	0	2.06914e+07	ETD (Electron Transfer Dissociation)	MS2	1.2291	27.347	51.5951	15404	20230331_LUMOS1_nLC3_ZY_LLZ_Hela_WT_trypsin_SMN_enrich_10ul_replicate1.raw	F3	7.19	0	0.002409
FALSE	High	Sequest HT (A2)	Unambiguous	APGAGrGrSrGLGrGGGGPEGGGFPNGAGPAER	R6(Dimethyl); R8(Dimethyl); R10(Dimethyl); R14(Methyl)	1	1	Q9H074	Q9H074	4	5		0.0014	2	2	618.327	3087.61	3087.61	0.25	0.00015	0	2.06914e+07	ETD (Electron Transfer Dissociation)	MS2	1.2291	27.347	51.5951	15404	20230331_LUMOS1_nLC3_ZY_LLZ_Hela_WT_trypsin_SMN_enrich_10ul_replicate1.raw	F3	7.18	0	0.001634
FALSE	High	Sequest HT (A2)	Unambiguous	APGAGrGrSrGLGrGGGGPEGGGFPNGAGPAER	R6(Dimethyl); R8(Dimethyl); R10(Dimethyl); R14(Methyl)	1	1	Q9H074	Q9H074	4	4	0.2561	0	1	1	772.656	3087.6	3087.61	-1.25	-0.00097	0	3.51896e+06	ETD (Electron Transfer Dissociation)	MS2	4.48529	86	51.6023	15407	20230331_LUMOS1_nLC3_ZY_LLZ_Hela_WT_trypsin_SMN_enrich_10ul_replicate1.raw	F3	4.92	0	0.007627
FALSE	High	Sequest HT (A2)	Unambiguous	APGAGrGrSrGLGrGGGGPEGGGFPNGAGPAER	R6(Dimethyl); R8(Dimethyl); R10(Dimethyl); R14(Dimethyl)	1	1	Q9H074	Q9H074	4	5	0.7362	0	1	1	621.131	3101.63	3101.62	1.48	0.00092	0	3.9638e+06	ETD (Electron Transfer Dissociation)	MS2	4.57852	86	52.4715	15676	20230331_LUMOS1_nLC3_ZY_LLZ_Hela_WT_trypsin_SMN_enrich_10ul_replicate1.raw	F3	8.49	0	2.539e-05
FALSE	High	Sequest HT (A2)	Unambiguous	APGAGrGrSrGLGrGGGGPEGGGFPNGAGPAER	R6(Dimethyl); R8(Dimethyl); R10(Dimethyl); R14(Dimethyl)	1	1	Q9H074	Q9H074	4	6	0.5771	0	1	1	517.777	3101.63	3101.62	1.97	0.00102	0	1.54409e+06	ETD (Electron Transfer Dissociation)	MS2	5.16603	86	52.7854	15771	20230331_LUMOS1_nLC3_ZY_LLZ_Hela_WT_trypsin_SMN_enrich_10ul_replicate1.raw	F3	7	0	0.0003169
FALSE	High	Sequest HT (A2)	Unambiguous	APGPrGSYLGGYSAGrGIYSR	R5(Methyl); R16(Methyl)	1	1	A0AV96	A0AV96	2	4	0.6926	0	1	1	543.285	2170.12	2170.12	1.65	0.0009	0	686480	ETD (Electron Transfer Dissociation)	MS2	36.4994	86	77.5833	23248	20230331_LUMOS1_nLC3_ZY_LLZ_Hela_WT_trypsin_SMN_enrich_10ul_replicate1.raw	F3	5.53	0	0.001615
FALSE	High	Sequest HT (A2)	Unambiguous	APGPrGSYLGGYSAGrGIYSR	R5(Dimethyl); R16(Methyl)	1	1	A0AV96	A0AV96	2	4	0.1508	0	1	1	546.789	2184.13	2184.13	0.85	0.00046	0	1.5655e+06	ETD (Electron Transfer Dissociation)	MS2	8.98507	86	78.2236	23438	20230331_LUMOS1_nLC3_ZY_LLZ_Hela_WT_trypsin_SMN_enrich_10ul_replicate1.raw	F3	7.36	0	1.271e-05
FALSE	High	Sequest HT (A2)	Unambiguous	APGPrGSYLGGYSAGrGIYSR	R5(Dimethyl); R16(Methyl)	1	1	A0AV96	A0AV96	2	4	0.0844	0	1	1	546.789	2184.13	2184.13	0.85	0.00046	0	1.56684e+06	ETD (Electron Transfer Dissociation)	MS2	16.9549	86	78.2577	23448	20230331_LUMOS1_nLC3_ZY_LLZ_Hela_WT_trypsin_SMN_enrich_10ul_replicate1.raw	F3	6.28	0	0.0002863
FALSE	High	Sequest HT (A2)	Unambiguous	APGPrGSYLGGYSAGrGIYSR	R5(Dimethyl); R16(Dimethyl)	1	1	A0AV96	A0AV96	2	4	0.1213	0	1	1	550.292	2198.15	2198.15	-0.06	-3e-05	0	3.01427e+06	ETD (Electron Transfer Dissociation)	MS2	21.8408	86	79.1926	23727	20230331_LUMOS1_nLC3_ZY_LLZ_Hela_WT_trypsin_SMN_enrich_10ul_replicate1.raw	F3	9.15	0	4.716e-07
FALSE	High	Sequest HT (A2)	Unambiguous	APGPrGSYLGGYSAGrGIYSR	R5(Dimethyl); R16(Dimethyl)	1	1	A0AV96	A0AV96	2	4	0.0714	0	1	1	550.292	2198.15	2198.15	-0.06	-3e-05	0	1.45887e+06	ETD (Electron Transfer Dissociation)	MS2	31.0133	86	79.2126	23733	20230331_LUMOS1_nLC3_ZY_LLZ_Hela_WT_trypsin_SMN_enrich_10ul_replicate1.raw	F3	5.04	0	0.00334
FALSE	High	Sequest HT (A2)	Unambiguous	APGPrGSYLGGYSAGrGIYSR	R5(Dimethyl); R16(Dimethyl)	1	1	A0AV96	A0AV96	2	3	0.0943	0	1	1	733.387	2198.15	2198.15	-0.08	-6e-05	0	439544	ETD (Electron Transfer Dissociation)	MS2	11.2128	86	79.2454	23742	20230331_LUMOS1_nLC3_ZY_LLZ_Hela_WT_trypsin_SMN_enrich_10ul_replicate1.raw	F3	1.59	0.000538	0.05115
FALSE	High	Sequest HT (A2)	Unambiguous	APGTPHSHTKPYVR		1	1	Q07020	Q07020	0	3	0.7367	0	1	1	516.607	1547.81	1547.81	-0.13	-7e-05	0	992877	ETD (Electron Transfer Dissociation)	MS2	30.7953	86	15.2736	4278	20230331_LUMOS1_nLC3_ZY_LLZ_Hela_WT_trypsin_SMN_enrich_10ul_replicate1.raw	F3	3.95	0	0.001466
FALSE	High	Sequest HT (A2)	Unambiguous	APGTPHSHTKPYVR		1	1	Q07020	Q07020	0	5	0.5518	0	1	1	310.368	1547.81	1547.81	0.99	0.00031	0	4.51255e+06	ETD (Electron Transfer Dissociation)	MS2	7.52218	86	15.3158	4291	20230331_LUMOS1_nLC3_ZY_LLZ_Hela_WT_trypsin_SMN_enrich_10ul_replicate1.raw	F3	4.44	0	0.00386
FALSE	High	Sequest HT (A2)	Unambiguous	APGTPHSHTKPYVR		1	1	Q07020	Q07020	0	4	0.6683	0	1	1	387.708	1547.81	1547.81	1.04	0.0004	0	1.30398e+07	ETD (Electron Transfer Dissociation)	MS2	26.85	67.143	15.44	4329	20230331_LUMOS1_nLC3_ZY_LLZ_Hela_WT_trypsin_SMN_enrich_10ul_replicate1.raw	F3	4.19	0.000538	0.0123
FALSE	High	Sequest HT (A2)	Unambiguous	APGTPHSHTKPYVR		1	1	Q07020	Q07020	0	4	0.5637	0	1	1	387.708	1547.81	1547.81	1.04	0.0004	0	6.08809e+06	ETD (Electron Transfer Dissociation)	MS2	31.0699	69.922	15.4571	4334	20230331_LUMOS1_nLC3_ZY_LLZ_Hela_WT_trypsin_SMN_enrich_10ul_replicate1.raw	F3	3.53	0.003094	0.08686
FALSE	High	Sequest HT (A2)	Unambiguous	APIRPDIVNFVHTNLR		1	1	P36578	P36578	0	4	0.7307	0	1	1	466.265	1862.04	1862.04	-0.37	-0.00017	0	1.24923e+06	ETD (Electron Transfer Dissociation)	MS2	17.3406	86	115.629	34660	20230331_LUMOS1_nLC3_ZY_LLZ_Hela_WT_trypsin_SMN_enrich_10ul_replicate1.raw	F3	4.01	0	0.001348
FALSE	High	Sequest HT (A2)	Unambiguous	APIRPDIVNFVHTNLRK		1	1	P36578	P36578	1	4	0.4726	0	1	1	498.289	1990.13	1990.13	-0.1	-5e-05	0	734139	ETD (Electron Transfer Dissociation)	MS2	3.6763	86	103.059	30979	20230331_LUMOS1_nLC3_ZY_LLZ_Hela_WT_trypsin_SMN_enrich_10ul_replicate1.raw	F3	3.28	0.000538	0.0638
FALSE	High	Sequest HT (A2)	Unambiguous	APIRPDIVNFVHTNLRK		1	1	P36578	P36578	1	5	0.4472	0	1	1	398.833	1990.14	1990.13	0.27	0.00011	0	799273	ETD (Electron Transfer Dissociation)	MS2	4.16912	86	103.063	30980	20230331_LUMOS1_nLC3_ZY_LLZ_Hela_WT_trypsin_SMN_enrich_10ul_replicate1.raw	F3	3.6	0.000538	0.05664
FALSE	High	Sequest HT (A2)	Unambiguous	APVFPGrGSYSNrGNYNR	R7(Dimethyl); R13(Dimethyl)	1	1	Q00839	Q00839	2	4	0.2814	0	1	1	517.768	2068.05	2068.05	0.54	0.00028	0	2.40057e+06	ETD (Electron Transfer Dissociation)	MS2	25.7768	86	60.2126	18009	20230331_LUMOS1_nLC3_ZY_LLZ_Hela_WT_trypsin_SMN_enrich_10ul_replicate1.raw	F3	6.36	0	5.698e-05
FALSE	High	Sequest HT (A2)	Unambiguous	APVFPGrGSYSNrGNYNrGGmPNR	R7(Dimethyl); R13(Dimethyl); R18(Dimethyl); M21(Oxidation)	1	1	Q00839	Q00839	3	5	0.7411	0	1	1	545.676	2724.35	2724.35	-0.26	-0.00014	0	9.96415e+06	ETD (Electron Transfer Dissociation)	MS2	24.7656	86	57.6402	17235	20230331_LUMOS1_nLC3_ZY_LLZ_Hela_WT_trypsin_SMN_enrich_10ul_replicate1.raw	F3	8.38	0	9.666e-06
FALSE	High	Sequest HT (A2)	Unambiguous	APVFPGrGSYSNrGNYNrGGmPNR	R7(Dimethyl); R13(Dimethyl); R18(Dimethyl); M21(Oxidation)	1	1	Q00839	Q00839	3	5	0.7038	0	1	1	545.676	2724.35	2724.35	-0.26	-0.00014	0	4.61959e+06	ETD (Electron Transfer Dissociation)	MS2	11.513	86	57.6648	17243	20230331_LUMOS1_nLC3_ZY_LLZ_Hela_WT_trypsin_SMN_enrich_10ul_replicate1.raw	F3	5.47	0.000538	0.02937
FALSE	High	Sequest HT (A2)	Unambiguous	APVFPGrGSYSNrGNYNrGGmPNR	R7(Dimethyl); R13(Dimethyl); R18(Dimethyl); M21(Oxidation)	1	1	Q00839	Q00839	3	4	0.7405	0	1	1	681.844	2724.35	2724.35	-0.32	-0.00022	0	3.162e+06	ETD (Electron Transfer Dissociation)	MS2	12.741	86	57.6769	17247	20230331_LUMOS1_nLC3_ZY_LLZ_Hela_WT_trypsin_SMN_enrich_10ul_replicate1.raw	F3	5.28	0.000538	0.01296
FALSE	High	Sequest HT (A2)	Unambiguous	APVFPGrGSYSNrGNYNrGGmPNR	R7(Dimethyl); R13(Dimethyl); R18(Dimethyl); M21(Oxidation)	1	1	Q00839	Q00839	3	4	0.771	0	1	1	681.844	2724.35	2724.35	-0.32	-0.00022	0	5.49324e+06	ETD (Electron Transfer Dissociation)	MS2	2.63694	86	57.6806	17248	20230331_LUMOS1_nLC3_ZY_LLZ_Hela_WT_trypsin_SMN_enrich_10ul_replicate1.raw	F3	6.2	0	1.051e-05
FALSE	High	Sequest HT (A2)	Unambiguous	APVFPGrGSYSNrGNYNrGGMPNR	R7(Dimethyl); R13(Dimethyl); R18(Dimethyl)	1	1	Q00839	Q00839	3	4	0.1751	0	1	1	677.844	2708.36	2708.36	-1.12	-0.00076	0	4.37103e+06	ETD (Electron Transfer Dissociation)	MS2	7.91005	86	66.2282	19817	20230331_LUMOS1_nLC3_ZY_LLZ_Hela_WT_trypsin_SMN_enrich_10ul_replicate1.raw	F3	6.68	0	0.0003268
FALSE	High	Sequest HT (A2)	Unambiguous	APVFPGrGSYSNrGNYNrGGMPNR	R7(Dimethyl); R13(Dimethyl); R18(Dimethyl)	1	1	Q00839	Q00839	3	5	0.1269	0	1	1	542.478	2708.36	2708.36	0.09	5e-05	0	1.36112e+07	ETD (Electron Transfer Dissociation)	MS2	22.0229	86	66.2616	19827	20230331_LUMOS1_nLC3_ZY_LLZ_Hela_WT_trypsin_SMN_enrich_10ul_replicate1.raw	F3	8.98	0	4.945e-06
FALSE	High	Sequest HT (A2)	Unambiguous	APVFPGrGSYSNrGNYNrGGMPNRGNYNQNFR	R7(Dimethyl); R13(Dimethyl); R18(Dimethyl)	1	1	Q00839	Q00839	4	6	0.0207	0	1	1	617.81	3701.82	3701.8	6.29	0.00388	0	4.41411e+06	ETD (Electron Transfer Dissociation)	MS2	1.25933	86	77.7368	23288	20230331_LUMOS1_nLC3_ZY_LLZ_Hela_WT_trypsin_SMN_enrich_10ul_replicate1.raw	F3	5.81	0.003517	0.09672
FALSE	High	Sequest HT (A2)	Unambiguous	APVFPGrGSYSNrGNYNRGGMPNrGNYNQNFr	R7(Dimethyl); R13(Dimethyl); R24(Methyl); R32(Methyl)	1	1	Q00839	Q00839	4	6		0.0207	2	2	617.81	3701.82	3701.8	6.29	0.00388	0	4.41411e+06	ETD (Electron Transfer Dissociation)	MS2	1.25933	86	77.7368	23288	20230331_LUMOS1_nLC3_ZY_LLZ_Hela_WT_trypsin_SMN_enrich_10ul_replicate1.raw	F3	5.69	0.003517	0.09124
FALSE	High	Sequest HT (A2)	Unambiguous	APVFPGrGSYSNrGNYNrGGMPNrGNYNQNFR	R7(Dimethyl); R13(Dimethyl); R18(Dimethyl); R24(Dimethyl)	1	1	Q00839	Q00839	4	5	0.7921	0	1	1	746.773	3729.83	3729.83	0.59	0.00044	0	2.56789e+06	ETD (Electron Transfer Dissociation)	MS2	4.00955	86	78.8171	23615	20230331_LUMOS1_nLC3_ZY_LLZ_Hela_WT_trypsin_SMN_enrich_10ul_replicate1.raw	F3	8.85	0	1.789e-05
FALSE	High	Sequest HT (A2)	Unambiguous	APVPVrGGPK	R6(Dimethyl)	1	1	Q12906	Q12906	1	3	0.5266	0	1	1	335.879	1005.62	1005.62	0.87	0.00029	0	2.10952e+06	ETD (Electron Transfer Dissociation)	MS2	27.1249	86	25.9968	7570	20230331_LUMOS1_nLC3_ZY_LLZ_Hela_WT_trypsin_SMN_enrich_10ul_replicate1.raw	F3	2.07	0.000538	0.04706
FALSE	High	Sequest HT (A2)	Unambiguous	APVTPrGrGR	R6(Dimethyl); R8(Dimethyl)	1	1	Q12888	Q12888	2	3	0.2756	0	1	1	374.9	1122.69	1122.69	1.05	0.00039	0	8.46148e+06	ETD (Electron Transfer Dissociation)	MS2	13.0966	81.095	13.3897	3697	20230331_LUMOS1_nLC3_ZY_LLZ_Hela_WT_trypsin_SMN_enrich_10ul_replicate1.raw	F3	3.12	0.003517	0.09117
FALSE	High	Sequest HT (A2)	Unambiguous	AQVAArGrGr	R6(Dimethyl); R8(Dimethyl); R10(Dimethyl)	1	1	P62318	P62318	2	3	0.3988	0	1	1	375.904	1125.7	1125.7	1.13	0.00042	0	2.76684e+06	ETD (Electron Transfer Dissociation)	MS2	20.3703	86	13.2719	3661	20230331_LUMOS1_nLC3_ZY_LLZ_Hela_WT_trypsin_SMN_enrich_10ul_replicate1.raw	F3	3.46	0	0.00475
FALSE	High	Sequest HT (A2)	Unambiguous	AQVAArGrGr	R6(Dimethyl); R8(Dimethyl); R10(Dimethyl)	1	1	P62318	P62318	2	3	0.4244	0	1	1	375.904	1125.7	1125.7	1.13	0.00042	0	2.30896e+06	ETD (Electron Transfer Dissociation)	MS2	41.3854	86	13.293	3667	20230331_LUMOS1_nLC3_ZY_LLZ_Hela_WT_trypsin_SMN_enrich_10ul_replicate1.raw	F3	3.11	0.000538	0.01307
FALSE	High	Sequest HT (A2)	Unambiguous	AQVAArGrGrGMGrGNIFQK	R6(Dimethyl); R8(Dimethyl); R10(Dimethyl); R14(Dimethyl)	1	1	P62318	P62318	4	5	0.623	0	1	1	449.262	2242.28	2242.28	0.06	3e-05	0	1.6539e+07	ETD (Electron Transfer Dissociation)	MS2	28.7684	59.619	27.0811	7900	20230331_LUMOS1_nLC3_ZY_LLZ_Hela_WT_trypsin_SMN_enrich_10ul_replicate1.raw	F3	6.71	0	0.007147
FALSE	High	Sequest HT (A2)	Unambiguous	AQVAArGrGrGMGrGNIFQK	R6(Dimethyl); R8(Dimethyl); R10(Dimethyl); R14(Dimethyl)	1	1	P62318	P62318	4	5	0.6712	0	1	1	449.262	2242.28	2242.28	0.06	3e-05	0	6.15439e+06	ETD (Electron Transfer Dissociation)	MS2	16.21	86	27.1048	7907	20230331_LUMOS1_nLC3_ZY_LLZ_Hela_WT_trypsin_SMN_enrich_10ul_replicate1.raw	F3	5.2	0.004854	0.1089
FALSE	High	Sequest HT (A2)	Unambiguous	AQVAArGrGrGMGrGNIFQK	R6(Dimethyl); R8(Dimethyl); R10(Dimethyl); R14(Dimethyl)	1	1	P62318	P62318	4	4	0.7489	0	1	1	561.324	2242.27	2242.28	-3.79	-0.00212	0	2.64274e+06	ETD (Electron Transfer Dissociation)	MS2	0	86	27.2225	7942	20230331_LUMOS1_nLC3_ZY_LLZ_Hela_WT_trypsin_SMN_enrich_10ul_replicate1.raw	F3	6.69	0	0.0001132
FALSE	High	Sequest HT (A2)	Unambiguous	AQVAArGrGrGMGrGNIFQK	R6(Dimethyl); R8(Dimethyl); R10(Dimethyl); R14(Dimethyl)	1	1	P62318	P62318	4	5	0.701	0	1	1	449.262	2242.28	2242.28	-0.62	-0.00028	0	1.12747e+07	ETD (Electron Transfer Dissociation)	MS2	35.7785	71.919	27.2781	7959	20230331_LUMOS1_nLC3_ZY_LLZ_Hela_WT_trypsin_SMN_enrich_10ul_replicate1.raw	F3	6.99	0	0.002686
FALSE	High	Sequest HT (A2)	Unambiguous	AQVAArGrGrGMGrGNIFQK	R6(Dimethyl); R8(Dimethyl); R10(Dimethyl); R14(Dimethyl)	1	1	P62318	P62318	4	6	0.5079	0	1	1	374.552	2242.27	2242.28	-4.16	-0.00155	0	3.22657e+06	ETD (Electron Transfer Dissociation)	MS2	26.1056	86	27.4126	8001	20230331_LUMOS1_nLC3_ZY_LLZ_Hela_WT_trypsin_SMN_enrich_10ul_replicate1.raw	F3	5.06	0.005734	0.1237
FALSE	High	Sequest HT (A2)	Unambiguous	AQVAArGrGrGMGrGNIFQK	R6(Methyl); R8(Dimethyl); R10(Dimethyl); R14(Dimethyl)	1	1	P62318	P62318	4	5	0.4758	0	1	1	446.46	2228.27	2228.27	2.86	0.00128	0	5.47729e+06	ETD (Electron Transfer Dissociation)	MS2	36.5625	86	44.5116	13246	20230331_LUMOS1_nLC3_ZY_LLZ_Hela_WT_trypsin_SMN_enrich_10ul_replicate1.raw	F3	6.41	0	0.001332
FALSE	High	Sequest HT (A2)	Unambiguous	AQVAArGrGrGMGrGNIFQK	R6(Methyl); R8(Dimethyl); R10(Dimethyl); R14(Dimethyl)	1	1	P62318	P62318	4	6	0.3691	0	1	1	372.217	2228.26	2228.27	-1.13	-0.00042	0	2.89619e+06	ETD (Electron Transfer Dissociation)	MS2	39.4488	86	44.5801	13267	20230331_LUMOS1_nLC3_ZY_LLZ_Hela_WT_trypsin_SMN_enrich_10ul_replicate1.raw	F3	4.47	0.000538	0.03612
FALSE	High	Sequest HT (A2)	Unambiguous	AQVAArGrGrGMGrGNIFQK	R6(Dimethyl); R8(Dimethyl); R10(Dimethyl); R14(Dimethyl)	1	1	P62318	P62318	4	5	0.6253	0	1	1	449.263	2242.28	2242.28	0.74	0.00033	0	2.52525e+06	ETD (Electron Transfer Dissociation)	MS2	59.7717	86	44.7569	13321	20230331_LUMOS1_nLC3_ZY_LLZ_Hela_WT_trypsin_SMN_enrich_10ul_replicate1.raw	F3	4.99	0	0.002025
FALSE	High	Sequest HT (A2)	Unambiguous	AQVAArGrGrGMGrGNIFQK	R6(Dimethyl); R8(Dimethyl); R10(Dimethyl); R14(Dimethyl)	1	1	P62318	P62318	4	4	0.6831	0	1	1	561.326	2242.28	2242.28	-0.74	-0.00042	0	5.84916e+06	ETD (Electron Transfer Dissociation)	MS2	13.1944	86	44.9508	13380	20230331_LUMOS1_nLC3_ZY_LLZ_Hela_WT_trypsin_SMN_enrich_10ul_replicate1.raw	F3	5.08	0	0.002699
FALSE	High	Sequest HT (A2)	Unambiguous	AQVAArGrGrGMGrGNIFQK	R6(Dimethyl); R8(Dimethyl); R10(Dimethyl); R14(Dimethyl)	1	1	P62318	P62318	4	6	0.6507	0	1	1	374.553	2242.28	2242.28	0.5	0.00019	0	9.53274e+06	ETD (Electron Transfer Dissociation)	MS2	3.48557	86	44.9914	13392	20230331_LUMOS1_nLC3_ZY_LLZ_Hela_WT_trypsin_SMN_enrich_10ul_replicate1.raw	F3	8.16	0	0.002418
FALSE	High	Sequest HT (A2)	Unambiguous	AQVAArGrGrGMGrGNIFQK	R6(Dimethyl); R8(Dimethyl); R10(Dimethyl); R14(Dimethyl)	1	1	P62318	P62318	4	3	0.7182	0	1	1	748.101	2242.29	2242.28	3.13	0.00234	0	1.03786e+06	ETD (Electron Transfer Dissociation)	MS2	17.8449	86	45.0834	13420	20230331_LUMOS1_nLC3_ZY_LLZ_Hela_WT_trypsin_SMN_enrich_10ul_replicate1.raw	F3	3.62	0.000538	0.017
FALSE	High	Sequest HT (A2)	Unambiguous	AQVAArGrGrGMGrGNIFQK	R6(Dimethyl); R8(Dimethyl); R10(Dimethyl); R14(Dimethyl)	1	1	P62318	P62318	4	3	0.5726	0	1	1	748.101	2242.29	2242.28	3.13	0.00234	0	976603	ETD (Electron Transfer Dissociation)	MS2	47.6458	86	45.0906	13422	20230331_LUMOS1_nLC3_ZY_LLZ_Hela_WT_trypsin_SMN_enrich_10ul_replicate1.raw	F3	2.41	0.00764	0.1786
FALSE	High	Sequest HT (A2)	Unambiguous	AQVAArGrGrGMGrGNIFQK	R6(Dimethyl); R8(Dimethyl); R10(Dimethyl); R14(Dimethyl)	1	1	P62318	P62318	4	5	0.7011	0	1	1	449.264	2242.29	2242.28	3.8	0.0017	0	9.10116e+08	ETD (Electron Transfer Dissociation)	MS2	0.463071	1.098	45.4551	13535	20230331_LUMOS1_nLC3_ZY_LLZ_Hela_WT_trypsin_SMN_enrich_10ul_replicate1.raw	F3	7.26	0	0.002175
FALSE	High	Sequest HT (A2)	Unambiguous	AQVAArGrGrGMGrGNIFQK	R6(Dimethyl); R8(Dimethyl); R10(Dimethyl); R14(Dimethyl)	1	1	P62318	P62318	4	4	0.7127	0	1	1	561.327	2242.28	2242.28	0.89	0.0005	0	1.95365e+08	ETD (Electron Transfer Dissociation)	MS2	0.503284	3.557	45.6779	13603	20230331_LUMOS1_nLC3_ZY_LLZ_Hela_WT_trypsin_SMN_enrich_10ul_replicate1.raw	F3	5.57	0	0.0009517
FALSE	High	Sequest HT (A2)	Unambiguous	AQVAArGrGrGMGrGNIFQK	R6(Dimethyl); R8(Dimethyl); R10(Dimethyl); R14(Dimethyl)	1	1	P62318	P62318	4	4	0.6851	0	1	1	561.327	2242.28	2242.28	0.89	0.0005	0	8.53783e+07	ETD (Electron Transfer Dissociation)	MS2	0	3.799	45.6803	13604	20230331_LUMOS1_nLC3_ZY_LLZ_Hela_WT_trypsin_SMN_enrich_10ul_replicate1.raw	F3	5.24	0.000538	0.07117
FALSE	High	Sequest HT (A2)	Unambiguous	AQVAArGrGrGMGrGNIFQK	R6(Dimethyl); R8(Dimethyl); R10(Dimethyl); R14(Dimethyl)	1	1	P62318	P62318	4	6	0.6639	0	1	1	374.554	2242.28	2242.28	0.99	0.00037	0	1.21032e+08	ETD (Electron Transfer Dissociation)	MS2	0	8.395	45.6945	13609	20230331_LUMOS1_nLC3_ZY_LLZ_Hela_WT_trypsin_SMN_enrich_10ul_replicate1.raw	F3	8.48	0	0.0003382
FALSE	High	Sequest HT (A2)	Unambiguous	AQVAArGrGrGMGrGNIFQK	R6(Dimethyl); R8(Dimethyl); R10(Dimethyl); R14(Dimethyl)	1	1	P62318	P62318	4	6	0.5952	0	1	1	374.554	2242.28	2242.28	0.99	0.00037	0	4.71199e+07	ETD (Electron Transfer Dissociation)	MS2	0	8.957	45.6968	13610	20230331_LUMOS1_nLC3_ZY_LLZ_Hela_WT_trypsin_SMN_enrich_10ul_replicate1.raw	F3	6.62	0.006372	0.145
FALSE	High	Sequest HT (A2)	Unambiguous	AQVAArGrGrGMGrGNIFQK	R6(Dimethyl); R8(Dimethyl); R10(Dimethyl); R14(Dimethyl)	1	1	P62318	P62318	4	3	0.7374	0	1	1	748.099	2242.28	2242.28	0.03	2e-05	0	4.28186e+06	ETD (Electron Transfer Dissociation)	MS2	0	86	45.7636	13632	20230331_LUMOS1_nLC3_ZY_LLZ_Hela_WT_trypsin_SMN_enrich_10ul_replicate1.raw	F3	6.13	0	5.918e-05
FALSE	High	Sequest HT (A2)	Unambiguous	AQVAArGrGrGMGrGNIFQK	R6(Dimethyl); R8(Dimethyl); R10(Dimethyl); R14(Dimethyl)	1	1	P62318	P62318	4	3	0.7462	0	1	1	748.099	2242.28	2242.28	0.03	2e-05	0	3.15669e+06	ETD (Electron Transfer Dissociation)	MS2	7.30865	86	45.7675	13633	20230331_LUMOS1_nLC3_ZY_LLZ_Hela_WT_trypsin_SMN_enrich_10ul_replicate1.raw	F3	5.24	0	0.003486
FALSE	High	Sequest HT (A2)	Unambiguous	AQVAArGrGrGMGrGNIFQK	R6(Dimethyl); R8(Dimethyl); R10(Dimethyl); R14(Dimethyl)	1	1	P62318	P62318	4	5	0.6647	0	1	1	449.263	2242.29	2242.28	2.51	0.00112	0	9.04294e+07	ETD (Electron Transfer Dissociation)	MS2	0.776862	7.325	46.1892	13763	20230331_LUMOS1_nLC3_ZY_LLZ_Hela_WT_trypsin_SMN_enrich_10ul_replicate1.raw	F3	6.89	0	8.27e-05
FALSE	High	Sequest HT (A2)	Unambiguous	AQVAArGrGrGMGrGNIFQK	R6(Dimethyl); R8(Dimethyl); R10(Dimethyl); R14(Dimethyl)	1	1	P62318	P62318	4	4	0.715	0	1	1	561.327	2242.28	2242.28	0.89	0.0005	0	1.77558e+06	ETD (Electron Transfer Dissociation)	MS2	4.54436	86	46.4093	13831	20230331_LUMOS1_nLC3_ZY_LLZ_Hela_WT_trypsin_SMN_enrich_10ul_replicate1.raw	F3	5.93	0	0.0004458
FALSE	High	Sequest HT (A2)	Unambiguous	ArGrGWGrGNYSGNNNNNSNNDFQK	R2(Dimethyl); R4(Dimethyl); R8(Dimethyl)	1	1	Q9Y2W1	Q9Y2W1	3	4	0.7791	0	1	1	721.096	2881.36	2881.36	0.77	0.00055	0	1.81104e+06	ETD (Electron Transfer Dissociation)	MS2	0	86	42.327	12578	20230331_LUMOS1_nLC3_ZY_LLZ_Hela_WT_trypsin_SMN_enrich_10ul_replicate1.raw	F3	5.93	0	3.485e-05
FALSE	High	Sequest HT (A2)	Unambiguous	ArGrGWGrGNYSGNNNNNSNNDFQK	R2(Dimethyl); R4(Dimethyl); R8(Dimethyl)	1	1	Q9Y2W1	Q9Y2W1	3	5	0.7013	0	1	1	577.078	2881.36	2881.36	1.36	0.00078	0	8.07743e+06	ETD (Electron Transfer Dissociation)	MS2	38.3505	51.659	42.4587	12616	20230331_LUMOS1_nLC3_ZY_LLZ_Hela_WT_trypsin_SMN_enrich_10ul_replicate1.raw	F3	5.96	0	0.0003853
FALSE	High	Sequest HT (A2)	Unambiguous	ASrGGGNHQNNYQPY	R3(Dimethyl)	1	1	O14979	O14979	1	3	0.7139	0	1	1	564.261	1690.77	1690.77	0.1	6e-05	0	3.05907e+06	ETD (Electron Transfer Dissociation)	MS2	20.4087	86	30.5486	8967	20230331_LUMOS1_nLC3_ZY_LLZ_Hela_WT_trypsin_SMN_enrich_10ul_replicate1.raw	F3	3.95	0	4.759e-05
FALSE	High	Sequest HT (A2)	Unambiguous	ASrGGGNHQNNYQPY	R3(Dimethyl)	1	1	O14979	O14979	1	3	0.6865	0	1	1	564.261	1690.77	1690.77	0.1	6e-05	0	3.0603e+06	ETD (Electron Transfer Dissociation)	MS2	37.2124	84.208	30.558	8970	20230331_LUMOS1_nLC3_ZY_LLZ_Hela_WT_trypsin_SMN_enrich_10ul_replicate1.raw	F3	4.21	0	0.000239
FALSE	High	Sequest HT (A2)	Unambiguous	ASrGrGGLGPSWASANSGSGGSrGK	R3(Dimethyl); R5(Dimethyl); R23(Dimethyl)	1	1	Q69YN4	Q69YN4	3	4	0.7812	0	1	1	601.067	2401.24	2401.24	0.08	5e-05	0	6.69999e+06	ETD (Electron Transfer Dissociation)	MS2	0	86	45.433	13528	20230331_LUMOS1_nLC3_ZY_LLZ_Hela_WT_trypsin_SMN_enrich_10ul_replicate1.raw	F3	8.82	0	5.83776e-08
FALSE	High	Sequest HT (A2)	Unambiguous	ASrGrGGLGPSWASANSGSGGSrGK	R3(Dimethyl); R5(Dimethyl); R23(Dimethyl)	1	1	Q69YN4	Q69YN4	3	5	0.7392	0	1	1	481.055	2401.25	2401.24	0.32	0.00015	0	5.72445e+06	ETD (Electron Transfer Dissociation)	MS2	5.20623	86	45.5028	13550	20230331_LUMOS1_nLC3_ZY_LLZ_Hela_WT_trypsin_SMN_enrich_10ul_replicate1.raw	F3	8.82	0	1.038e-06
FALSE	High	Sequest HT (A2)	Unambiguous	ATGQRPHHFLR		1	1	P23381	P23381	0	4	0.6139	0	1	1	330.683	1319.71	1319.71	1.99	0.00066	0	1.73291e+06	ETD (Electron Transfer Dissociation)	MS2	0	86	16.3092	4590	20230331_LUMOS1_nLC3_ZY_LLZ_Hela_WT_trypsin_SMN_enrich_10ul_replicate1.raw	F3	4.61	0	0.001118
FALSE	High	Sequest HT (A2)	Unambiguous	ATIAGGGVIPHIHK		1	2	P0C0S5	Q71UI9; P0C0S5	0	3	0.5044	0	1	1	457.602	1370.79	1370.79	1.55	0.00071	0	958192	ETD (Electron Transfer Dissociation)	MS2	13.2769	86	65.575	19623	20230331_LUMOS1_nLC3_ZY_LLZ_Hela_WT_trypsin_SMN_enrich_10ul_replicate1.raw	F3	3.39	0	0.0002577
FALSE	High	Sequest HT (A2)	Unambiguous	ATIAGGGVIPHIHK		1	2	P0C0S5	Q71UI9; P0C0S5	0	4	0.5447	0	1	1	343.453	1370.79	1370.79	0.99	0.00034	0	2.65211e+06	ETD (Electron Transfer Dissociation)	MS2	7.90318	86	65.6558	19647	20230331_LUMOS1_nLC3_ZY_LLZ_Hela_WT_trypsin_SMN_enrich_10ul_replicate1.raw	F3	5.93	0	0.0005412
FALSE	High	Sequest HT (A2)	Unambiguous	ATTITSVLPKPALVASR		1	1	P31327	P31327	0	3	0.5165	0	1	1	575.681	1725.03	1725.03	0.32	0.00018	0	393605	ETD (Electron Transfer Dissociation)	MS2	100	86	110.596	33245	20230331_LUMOS1_nLC3_ZY_LLZ_Hela_WT_trypsin_SMN_enrich_10ul_replicate1.raw	F3	2.42	0.000538	0.02859
FALSE	High	Sequest HT (A2)	Unambiguous	ATTITSVLPKPALVASR		1	1	P31327	P31327	0	3	0.5852	0	1	1	575.681	1725.03	1725.03	0.32	0.00018	0	504846	ETD (Electron Transfer Dissociation)	MS2	58.0985	86	110.603	33247	20230331_LUMOS1_nLC3_ZY_LLZ_Hela_WT_trypsin_SMN_enrich_10ul_replicate1.raw	F3	2.29	0.000538	0.02867
FALSE	High	Sequest HT (A2)	Unambiguous	AVFPSIVGRPR		1	9	P60709	A5A3E0; P63267; P60709; Q6S8J3; P62736; P68133; P0CG38; P68032; P63261	0	3	0.5035	0	1	1	400.24	1198.71	1198.71	-0.3	-0.00012	0	936264	ETD (Electron Transfer Dissociation)	MS2	0	86	82.0183	24582	20230331_LUMOS1_nLC3_ZY_LLZ_Hela_WT_trypsin_SMN_enrich_10ul_replicate1.raw	F3	2.82	0	0.00514
FALSE	High	Sequest HT (A2)	Unambiguous	AVFPSIVGRPR		1	9	P60709	A5A3E0; P63267; P60709; Q6S8J3; P62736; P68133; P0CG38; P68032; P63261	0	3	0.5081	0	1	1	400.241	1198.71	1198.71	2.3	0.00092	0	5.48552e+07	ETD (Electron Transfer Dissociation)	MS2	0.239678	12.884	82.7311	24797	20230331_LUMOS1_nLC3_ZY_LLZ_Hela_WT_trypsin_SMN_enrich_10ul_replicate1.raw	F3	3.09	0.000538	0.0195
FALSE	High	Sequest HT (A2)	Unambiguous	AVFPSIVGRPR		1	9	P60709	A5A3E0; P63267; P60709; Q6S8J3; P62736; P68133; P0CG38; P68032; P63261	0	3	0.5274	0	1	1	400.241	1198.71	1198.71	2.3	0.00092	0	3.25567e+07	ETD (Electron Transfer Dissociation)	MS2	0.197233	12.866	82.7336	24798	20230331_LUMOS1_nLC3_ZY_LLZ_Hela_WT_trypsin_SMN_enrich_10ul_replicate1.raw	F3	3.47	0.000538	0.02146
FALSE	High	Sequest HT (A2)	Unambiguous	AVFPSIVGRPR		1	9	P60709	A5A3E0; P63267; P60709; Q6S8J3; P62736; P68133; P0CG38; P68032; P63261	0	3	0.413	0	1	1	400.241	1198.71	1198.71	2.3	0.00092	0	3.9628e+06	ETD (Electron Transfer Dissociation)	MS2	2.07022	86	82.7363	24799	20230331_LUMOS1_nLC3_ZY_LLZ_Hela_WT_trypsin_SMN_enrich_10ul_replicate1.raw	F3	2.3	0.000538	0.06776
FALSE	High	Sequest HT (A2)	Unambiguous	AVFPSIVGRPR		1	9	P60709	A5A3E0; P63267; P60709; Q6S8J3; P62736; P68133; P0CG38; P68032; P63261	0	2	0.5533	0	1	1	599.857	1198.71	1198.71	0.6	0.00036	0	1.09536e+06	ETD (Electron Transfer Dissociation)	MS2	6.99936	86	82.9061	24848	20230331_LUMOS1_nLC3_ZY_LLZ_Hela_WT_trypsin_SMN_enrich_10ul_replicate1.raw	F3	1.5	0.000538	0.02641
FALSE	High	Sequest HT (A2)	Unambiguous	AVFPSIVGRPR		1	9	P60709	A5A3E0; P63267; P60709; Q6S8J3; P62736; P68133; P0CG38; P68032; P63261	0	2	0.1053	0	1	1	599.857	1198.71	1198.71	0.6	0.00036	0	546483	ETD (Electron Transfer Dissociation)	MS2	5.73771	86	82.911	24849	20230331_LUMOS1_nLC3_ZY_LLZ_Hela_WT_trypsin_SMN_enrich_10ul_replicate1.raw	F3	1.33	0.006127	0.1345
FALSE	High	Sequest HT (A2)	Unambiguous	AVFPSIVGRPR		1	9	P60709	A5A3E0; P63267; P60709; Q6S8J3; P62736; P68133; P0CG38; P68032; P63261	0	3	0.5	0	1	1	400.24	1198.71	1198.71	0.62	0.00025	0	1.32336e+06	ETD (Electron Transfer Dissociation)	MS2	46.3089	86	87.9431	26379	20230331_LUMOS1_nLC3_ZY_LLZ_Hela_WT_trypsin_SMN_enrich_10ul_replicate1.raw	F3	2.62	0	0.00752
FALSE	High	Sequest HT (A2)	Unambiguous	AVVQLKPR		1	1	Q15149	Q15149	0	3	0.2656	0	1	1	304.199	910.584	910.583	0.53	0.00016	0	1.14989e+06	ETD (Electron Transfer Dissociation)	MS2	41.5405	86	34.0315	10033	20230331_LUMOS1_nLC3_ZY_LLZ_Hela_WT_trypsin_SMN_enrich_10ul_replicate1.raw	F3	1.92	0.000538	0.02036
FALSE	High	Sequest HT (A2)	Unambiguous	AYFHLLNQIAPK		1	2	P13797	Q14651; P13797	0	3	0.6693	0	1	1	472.267	1414.79	1414.78	0.65	0.00031	0	807614	ETD (Electron Transfer Dissociation)	MS2	22.5733	86	110.982	33360	20230331_LUMOS1_nLC3_ZY_LLZ_Hela_WT_trypsin_SMN_enrich_10ul_replicate1.raw	F3	2.54	0	0.004743
FALSE	High	Sequest HT (A2)	Unambiguous	AYGQQYWGQPGNrGGYR	R13(Dimethyl)	1	1	Q1KMD3	Q1KMD3	1	3	0.0856	0	1	1	662.651	1985.94	1985.94	1.71	0.00113	0	927558	ETD (Electron Transfer Dissociation)	MS2	34.1228	86	75.5776	22647	20230331_LUMOS1_nLC3_ZY_LLZ_Hela_WT_trypsin_SMN_enrich_10ul_replicate1.raw	F3	3.27	0	0.0006461
FALSE	High	Sequest HT (A2)	Unambiguous	AYSSFGGGrGSrGSAGGHGSR	R9(Dimethyl); R12(Methyl)	1	1	Q15056	Q15056	2	4	0.1673	0	1	1	503.247	2009.97	2009.96	0.37	0.00018	0	1.69078e+06	ETD (Electron Transfer Dissociation)	MS2	9.88749	86	23.2952	6743	20230331_LUMOS1_nLC3_ZY_LLZ_Hela_WT_trypsin_SMN_enrich_10ul_replicate1.raw	F3	5.26	0	0.0007918
FALSE	High	Sequest HT (A2)	Unambiguous	AYSSFGGGrGSrGSAGGHGSR	R9(Dimethyl); R12(Methyl)	1	1	Q15056	Q15056	2	5	0.0487	0	1	1	402.799	2009.97	2009.96	0.77	0.00031	0	1.27267e+06	ETD (Electron Transfer Dissociation)	MS2	41.926	86	23.3052	6746	20230331_LUMOS1_nLC3_ZY_LLZ_Hela_WT_trypsin_SMN_enrich_10ul_replicate1.raw	F3	5.54	0.000538	0.02045
FALSE	High	Sequest HT (A2)	Unambiguous	AYSSFGGGrGSrGSAGGHGSR	R9(Methyl); R12(Dimethyl)	1	1	Q15056	Q15056	2	5		0.0487	2	2	402.799	2009.97	2009.96	0.77	0.00031	0	1.27267e+06	ETD (Electron Transfer Dissociation)	MS2	41.926	86	23.3052	6746	20230331_LUMOS1_nLC3_ZY_LLZ_Hela_WT_trypsin_SMN_enrich_10ul_replicate1.raw	F3	5.27	0.000538	0.03125
FALSE	High	Sequest HT (A2)	Unambiguous	DFVGPSErGGGrArGTFQFR	R8(Dimethyl); R12(Dimethyl); R14(Dimethyl)	1	1	Q9Y2W1	Q9Y2W1	3	4	0.3464	0	1	1	571.056	2281.2	2281.19	2.62	0.00149	0	2.29651e+06	ETD (Electron Transfer Dissociation)	MS2	12.8918	86	77.9557	23357	20230331_LUMOS1_nLC3_ZY_LLZ_Hela_WT_trypsin_SMN_enrich_10ul_replicate1.raw	F3	6.38	0	0.0001914
FALSE	High	Sequest HT (A2)	Unambiguous	DFVGPSErGGGrArGTFQFR	R8(Dimethyl); R12(Dimethyl); R14(Dimethyl)	1	1	Q9Y2W1	Q9Y2W1	3	5	0.2964	0	1	1	457.045	2281.2	2281.19	1.29	0.00059	0	1.41367e+06	ETD (Electron Transfer Dissociation)	MS2	11.6998	86	77.9624	23359	20230331_LUMOS1_nLC3_ZY_LLZ_Hela_WT_trypsin_SMN_enrich_10ul_replicate1.raw	F3	5.6	0	0.0004397
FALSE	High	Sequest HT (A2)	Unambiguous	DGFGGLAAArGrGrGR	R10(Methyl); R12(Dimethyl); R14(Dimethyl)	1	1	Q96I24	Q96I24	3	4	0.2998	0	1	1	411.736	1643.92	1643.92	0.51	0.00021	0	4.34414e+06	ETD (Electron Transfer Dissociation)	MS2	23.7809	86	51.6468	15421	20230331_LUMOS1_nLC3_ZY_LLZ_Hela_WT_trypsin_SMN_enrich_10ul_replicate1.raw	F3	4.47	0	0.0005254
FALSE	High	Sequest HT (A2)	Unambiguous	DGFGGLAAArGrGrGR	R10(Methyl); R12(Dimethyl); R14(Dimethyl)	1	1	Q96I24	Q96I24	3	4	0.2783	0	1	1	411.736	1643.92	1643.92	0.51	0.00021	0	3.18973e+06	ETD (Electron Transfer Dissociation)	MS2	50.7711	86	51.657	15424	20230331_LUMOS1_nLC3_ZY_LLZ_Hela_WT_trypsin_SMN_enrich_10ul_replicate1.raw	F3	4.06	0.000538	0.04358
FALSE	High	Sequest HT (A2)	Unambiguous	DGFGGLAAArGrGrGR	R10(Methyl); R12(Dimethyl); R14(Dimethyl)	1	1	Q96I24	Q96I24	3	3	0.2638	0	1	1	548.646	1643.92	1643.92	1.71	0.00094	0	1.89917e+06	ETD (Electron Transfer Dissociation)	MS2	25.6196	86	51.6937	15435	20230331_LUMOS1_nLC3_ZY_LLZ_Hela_WT_trypsin_SMN_enrich_10ul_replicate1.raw	F3	3.26	0.000538	0.009141
FALSE	High	Sequest HT (A2)	Unambiguous	DGFGGLAAArGrGrGR	R10(Methyl); R12(Dimethyl); R14(Dimethyl)	1	1	Q96I24	Q96I24	3	5	0.2601	0	1	1	329.59	1643.92	1643.92	0.21	7e-05	0	2.83115e+06	ETD (Electron Transfer Dissociation)	MS2	0	86	51.704	15438	20230331_LUMOS1_nLC3_ZY_LLZ_Hela_WT_trypsin_SMN_enrich_10ul_replicate1.raw	F3	7.46	0	0.0005137
FALSE	High	Sequest HT (A2)	Unambiguous	DGFGGLAAArGrGrGR	R10(Methyl); R12(Dimethyl); R14(Dimethyl)	1	1	Q96I24	Q96I24	3	3	0.2989	0	1	1	548.646	1643.92	1643.92	1.71	0.00094	0	1.87349e+06	ETD (Electron Transfer Dissociation)	MS2	0	86	51.7106	15440	20230331_LUMOS1_nLC3_ZY_LLZ_Hela_WT_trypsin_SMN_enrich_10ul_replicate1.raw	F3	3.68	0	0.003289
FALSE	High	Sequest HT (A2)	Unambiguous	DGFGGLAAArGrGrGR	R10(Methyl); R12(Dimethyl); R14(Dimethyl)	1	1	Q96I24	Q96I24	3	4	0.3018	0	1	1	411.736	1643.92	1643.92	0.66	0.00027	0	1.29943e+06	ETD (Electron Transfer Dissociation)	MS2	37.4886	86	54.6963	16354	20230331_LUMOS1_nLC3_ZY_LLZ_Hela_WT_trypsin_SMN_enrich_10ul_replicate1.raw	F3	4.44	0	0.005819
FALSE	High	Sequest HT (A2)	Unambiguous	DGGrGrGrGRPGK	R4(Dimethyl); R6(Dimethyl); R8(Dimethyl)	1	1	Q9NQ55	Q9NQ55	3	3	0.1852	0	1	1	470.612	1409.82	1409.82	2.06	0.00097	0	3.18694e+06	ETD (Electron Transfer Dissociation)	MS2	23.31	86	6.8558	1662	20230331_LUMOS1_nLC3_ZY_LLZ_Hela_WT_trypsin_SMN_enrich_10ul_replicate1.raw	F3	3.51	0	0.001602
FALSE	High	Sequest HT (A2)	Unambiguous	DGGrGrGrGRPGK	R4(Dimethyl); R6(Dimethyl); R8(Dimethyl)	1	1	Q9NQ55	Q9NQ55	3	4	0.21	0	1	1	353.211	1409.82	1409.82	1.19	0.00042	0	3.35544e+07	ETD (Electron Transfer Dissociation)	MS2	1.83192	70.698	6.8749	1668	20230331_LUMOS1_nLC3_ZY_LLZ_Hela_WT_trypsin_SMN_enrich_10ul_replicate1.raw	F3	4.19	0.002652	0.07614
FALSE	High	Sequest HT (A2)	Unambiguous	DGGrGrGrGRPGKR	R4(Dimethyl); R6(Dimethyl); R8(Dimethyl)	1	1	Q9NQ55	Q9NQ55	4	4	0.1525	0	1	1	392.236	1565.92	1565.92	1.51	0.00059	0	5.24824e+06	ETD (Electron Transfer Dissociation)	MS2	3.50302	86	6.3432	1495	20230331_LUMOS1_nLC3_ZY_LLZ_Hela_WT_trypsin_SMN_enrich_10ul_replicate1.raw	F3	5.05	0.000538	0.02716
FALSE	High	Sequest HT (A2)	Unambiguous	DGGrGrGrGRPGKR	R4(Dimethyl); R6(Dimethyl); R8(Dimethyl)	1	1	Q9NQ55	Q9NQ55	4	5	0.1872	0	1	1	313.991	1565.92	1565.92	2.21	0.00069	0	2.01285e+06	ETD (Electron Transfer Dissociation)	MS2	10.9636	86	6.3894	1509	20230331_LUMOS1_nLC3_ZY_LLZ_Hela_WT_trypsin_SMN_enrich_10ul_replicate1.raw	F3	3.74	0.008784	0.2009
FALSE	High	Sequest HT (A2)	Unambiguous	DGYGSPHHTPPYGPrSrPYGSSHSPR	R15(Dimethyl); R17(Dimethyl)	1	1	Q8TAP9	Q8TAP9	1	5	0.2465	0	1	1	581.883	2905.38	2905.39	-1.26	-0.00073	0	1.94618e+06	ETD (Electron Transfer Dissociation)	MS2	5.14578	86	44.4404	13224	20230331_LUMOS1_nLC3_ZY_LLZ_Hela_WT_trypsin_SMN_enrich_10ul_replicate1.raw	F3	4.34	0.000538	0.01873
FALSE	High	Sequest HT (A2)	Unambiguous	DLrGrGrGTPrGGR	R3(Dimethyl); R5(Dimethyl); R7(Dimethyl); R11(Dimethyl)	1	1	Q9C0J8	Q9C0J8	4	4	0.5663	0	1	1	406.499	1622.97	1622.97	3.05	0.00124	0	1.64572e+06	ETD (Electron Transfer Dissociation)	MS2	20.3447	86	15.6683	4393	20230331_LUMOS1_nLC3_ZY_LLZ_Hela_WT_trypsin_SMN_enrich_10ul_replicate1.raw	F3	4.75	0.003094	0.08454
FALSE	High	Sequest HT (A2)	Unambiguous	DLrGrGrGTPrGGR	R3(Methyl); R5(Dimethyl); R7(Dimethyl); R11(Dimethyl)	1	1	Q9C0J8	Q9C0J8	4	5	0.2946	0	1	1	322.597	1608.95	1608.95	1.79	0.00058	0	5.50748e+06	ETD (Electron Transfer Dissociation)	MS2	12.4141	86	16.2948	4586	20230331_LUMOS1_nLC3_ZY_LLZ_Hela_WT_trypsin_SMN_enrich_10ul_replicate1.raw	F3	4.99	0.006372	0.149
FALSE	High	Sequest HT (A2)	Unambiguous	DLrGrGrGTPrGGR	R3(Methyl); R5(Dimethyl); R7(Dimethyl); R11(Dimethyl)	1	1	Q9C0J8	Q9C0J8	4	5	0.458	0	1	1	322.596	1608.95	1608.95	0.27	9e-05	0	2.81583e+06	ETD (Electron Transfer Dissociation)	MS2	23.7823	86	17.2356	4881	20230331_LUMOS1_nLC3_ZY_LLZ_Hela_WT_trypsin_SMN_enrich_10ul_replicate1.raw	F3	5.24	0.000538	0.06016
FALSE	High	Sequest HT (A2)	Unambiguous	DLrGrGrGTPrGGR	R3(Dimethyl); R5(Dimethyl); R7(Dimethyl); R11(Dimethyl)	1	1	Q9C0J8	Q9C0J8	4	5	0.6126	0	1	1	325.4	1622.97	1622.97	1.31	0.00043	0	1.3902e+07	ETD (Electron Transfer Dissociation)	MS2	3.68832	86	17.281	4895	20230331_LUMOS1_nLC3_ZY_LLZ_Hela_WT_trypsin_SMN_enrich_10ul_replicate1.raw	F3	6.66	0.000538	0.01328
FALSE	High	Sequest HT (A2)	Unambiguous	DLrGrGrGTPrGGR	R3(Dimethyl); R5(Dimethyl); R7(Dimethyl); R11(Dimethyl)	1	1	Q9C0J8	Q9C0J8	4	4	0.5775	0	1	1	406.498	1622.97	1622.97	0.87	0.00035	0	1.39308e+07	ETD (Electron Transfer Dissociation)	MS2	37.5611	83.021	17.2843	4896	20230331_LUMOS1_nLC3_ZY_LLZ_Hela_WT_trypsin_SMN_enrich_10ul_replicate1.raw	F3	5.42	0	0.004738
FALSE	High	Sequest HT (A2)	Unambiguous	DLrGrGrGTPrGGR	R3(Dimethyl); R5(Dimethyl); R7(Dimethyl); R11(Dimethyl)	1	1	Q9C0J8	Q9C0J8	4	4	0.5769	0	1	1	406.498	1622.97	1622.97	0.87	0.00035	0	7.8579e+06	ETD (Electron Transfer Dissociation)	MS2	40.1478	86	17.2876	4897	20230331_LUMOS1_nLC3_ZY_LLZ_Hela_WT_trypsin_SMN_enrich_10ul_replicate1.raw	F3	4.16	0.00764	0.1837
FALSE	High	Sequest HT (A2)	Unambiguous	DLrGrGrGTPrGGR	R3(Dimethyl); R5(Dimethyl); R7(Dimethyl); R11(Dimethyl)	1	1	Q9C0J8	Q9C0J8	4	3	0.6394	0	1	1	541.661	1622.97	1622.97	0.24	0.00013	0	1.53576e+06	ETD (Electron Transfer Dissociation)	MS2	32.0395	86	17.3044	4902	20230331_LUMOS1_nLC3_ZY_LLZ_Hela_WT_trypsin_SMN_enrich_10ul_replicate1.raw	F3	3.91	0	0.004028
FALSE	High	Sequest HT (A2)	Unambiguous	DLrGrGrGTPrGGR	R3(Dimethyl); R5(Dimethyl); R7(Dimethyl); R11(Dimethyl)	1	1	Q9C0J8	Q9C0J8	4	5	0.5615	0	1	1	325.4	1622.97	1622.97	1.31	0.00043	0	9.34697e+06	ETD (Electron Transfer Dissociation)	MS2	7.78263	86	17.3117	4904	20230331_LUMOS1_nLC3_ZY_LLZ_Hela_WT_trypsin_SMN_enrich_10ul_replicate1.raw	F3	5.2	0.000538	0.04509
FALSE	High	Sequest HT (A2)	Unambiguous	DLrGrGrGTPrGGR	R3(Dimethyl); R5(Dimethyl); R7(Dimethyl); R11(Dimethyl)	1	1	Q9C0J8	Q9C0J8	4	4	0.5675	0	1	1	406.498	1622.97	1622.97	1.77	0.00072	0	4.57385e+07	ETD (Electron Transfer Dissociation)	MS2	3.88122	25.813	17.9717	5107	20230331_LUMOS1_nLC3_ZY_LLZ_Hela_WT_trypsin_SMN_enrich_10ul_replicate1.raw	F3	5.41	0.000538	0.03221
FALSE	High	Sequest HT (A2)	Unambiguous	DLrGrGrGTPrGGR	R3(Dimethyl); R5(Dimethyl); R7(Dimethyl); R11(Dimethyl)	1	1	Q9C0J8	Q9C0J8	4	4	0.5542	0	1	1	406.498	1622.97	1622.97	1.77	0.00072	0	2.41185e+07	ETD (Electron Transfer Dissociation)	MS2	2.78099	27.157	17.9775	5109	20230331_LUMOS1_nLC3_ZY_LLZ_Hela_WT_trypsin_SMN_enrich_10ul_replicate1.raw	F3	4.06	0.006372	0.147
FALSE	High	Sequest HT (A2)	Unambiguous	DLrGrGrGTPrGGR	R3(Dimethyl); R5(Dimethyl); R7(Dimethyl); R11(Dimethyl)	1	1	Q9C0J8	Q9C0J8	4	3	0.6374	0	1	1	541.661	1622.97	1622.97	1.36	0.00074	0	3.6233e+06	ETD (Electron Transfer Dissociation)	MS2	0	86	17.9965	5115	20230331_LUMOS1_nLC3_ZY_LLZ_Hela_WT_trypsin_SMN_enrich_10ul_replicate1.raw	F3	4.44	0	0.001678
FALSE	High	Sequest HT (A2)	Unambiguous	DLrGrGrGTPrGGR	R3(Dimethyl); R5(Dimethyl); R7(Dimethyl); R11(Dimethyl)	1	1	Q9C0J8	Q9C0J8	4	3	0.638	0	1	1	541.661	1622.97	1622.97	1.36	0.00074	0	2.9138e+06	ETD (Electron Transfer Dissociation)	MS2	0	86	18.0005	5116	20230331_LUMOS1_nLC3_ZY_LLZ_Hela_WT_trypsin_SMN_enrich_10ul_replicate1.raw	F3	5	0	0.001104
FALSE	High	Sequest HT (A2)	Unambiguous	DLrGrGrGTPrGGR	R3(Dimethyl); R5(Dimethyl); R7(Dimethyl); R11(Dimethyl)	1	1	Q9C0J8	Q9C0J8	4	5	0.5425	0	1	1	325.4	1622.97	1622.97	1.5	0.00049	0	6.45944e+07	ETD (Electron Transfer Dissociation)	MS2	1.27984	18.231	18.0206	5122	20230331_LUMOS1_nLC3_ZY_LLZ_Hela_WT_trypsin_SMN_enrich_10ul_replicate1.raw	F3	6.36	0.000538	0.04924
FALSE	High	Sequest HT (A2)	Unambiguous	DRASrGrGGLGPSWASANSGSGGSrGK	R5(Dimethyl); R7(Dimethyl); R25(Dimethyl)	1	1	Q69YN4	Q69YN4	4	5	0.233	0	1	1	535.281	2672.38	2672.37	0.98	0.00053	0	1.30557e+06	ETD (Electron Transfer Dissociation)	MS2	10.7153	86	45.1264	13433	20230331_LUMOS1_nLC3_ZY_LLZ_Hela_WT_trypsin_SMN_enrich_10ul_replicate1.raw	F3	5.88	0	0.00215
FALSE	High	Sequest HT (A2)	Unambiguous	DRFrSrGGGGGGFHR	R4(Dimethyl); R6(Dimethyl)	1	1	P23246	P23246	3	4	0.19	0	1	1	419.473	1674.87	1674.87	0.25	0.0001	0	3.97444e+06	ETD (Electron Transfer Dissociation)	MS2	0	86	25.3166	7364	20230331_LUMOS1_nLC3_ZY_LLZ_Hela_WT_trypsin_SMN_enrich_10ul_replicate1.raw	F3	6.37	0	0.0002449
FALSE	High	Sequest HT (A2)	Unambiguous	DRFrSrGGGGGGFHR	R4(Dimethyl); R6(Dimethyl)	1	1	P23246	P23246	3	5	0.2629	0	1	1	335.78	1674.87	1674.87	0.68	0.00023	0	1.08521e+07	ETD (Electron Transfer Dissociation)	MS2	6.78276	86	25.3375	7370	20230331_LUMOS1_nLC3_ZY_LLZ_Hela_WT_trypsin_SMN_enrich_10ul_replicate1.raw	F3	7.38	0	0.0001319
FALSE	High	Sequest HT (A2)	Unambiguous	DRFrSrGGGGGGFHR	R4(Dimethyl); R6(Dimethyl)	1	1	P23246	P23246	3	3	0.1774	0	1	1	558.961	1674.87	1674.87	0.26	0.00014	0	989816	ETD (Electron Transfer Dissociation)	MS2	66.2037	86	25.3978	7389	20230331_LUMOS1_nLC3_ZY_LLZ_Hela_WT_trypsin_SMN_enrich_10ul_replicate1.raw	F3	3.72	0	0.001832
FALSE	High	Sequest HT (A2)	Unambiguous	DrFrSrGGGGGGFHR	R2(Methyl); R4(Dimethyl); R6(Dimethyl)	1	1	P23246	P23246	3	5	0.4624	0	1	1	338.583	1688.88	1688.88	0.4	0.00014	0	1.23901e+07	ETD (Electron Transfer Dissociation)	MS2	19.1975	86	27.8489	8137	20230331_LUMOS1_nLC3_ZY_LLZ_Hela_WT_trypsin_SMN_enrich_10ul_replicate1.raw	F3	7.05	0	0.0001377
FALSE	High	Sequest HT (A2)	Unambiguous	DrFrSrGGGGGGFHR	R2(Methyl); R4(Dimethyl); R6(Dimethyl)	1	1	P23246	P23246	3	4	0.4127	0	1	1	422.977	1688.89	1688.88	0.88	0.00037	0	7.63894e+06	ETD (Electron Transfer Dissociation)	MS2	0	68.967	27.8784	8147	20230331_LUMOS1_nLC3_ZY_LLZ_Hela_WT_trypsin_SMN_enrich_10ul_replicate1.raw	F3	6.47	0	0.000126
FALSE	High	Sequest HT (A2)	Unambiguous	DrFrSrGGGGGGFHR	R2(Methyl); R4(Dimethyl); R6(Dimethyl)	1	1	P23246	P23246	3	4	0.4783	0	1	1	422.977	1688.89	1688.88	0.88	0.00037	0	4.35174e+06	ETD (Electron Transfer Dissociation)	MS2	0	86	27.8913	8151	20230331_LUMOS1_nLC3_ZY_LLZ_Hela_WT_trypsin_SMN_enrich_10ul_replicate1.raw	F3	5.75	0	0.007011
FALSE	High	Sequest HT (A2)	Unambiguous	DrFrSrGGGGGGFHR	R2(Methyl); R4(Dimethyl); R6(Dimethyl)	1	1	P23246	P23246	3	3	0.3204	0	1	1	563.633	1688.89	1688.88	1	0.00056	0	576023	ETD (Electron Transfer Dissociation)	MS2	38.2681	86	28.0236	8192	20230331_LUMOS1_nLC3_ZY_LLZ_Hela_WT_trypsin_SMN_enrich_10ul_replicate1.raw	F3	3.34	0	0.005755
FALSE	High	Sequest HT (A2)	Unambiguous	DrFrSrGGGGGGFHR	R2(Dimethyl); R4(Dimethyl); R6(Dimethyl)	1	1	P23246	P23246	3	5	0.476	0	1	1	341.386	1702.9	1702.9	0.94	0.00032	0	2.689e+06	ETD (Electron Transfer Dissociation)	MS2	23.3326	86	29.892	8768	20230331_LUMOS1_nLC3_ZY_LLZ_Hela_WT_trypsin_SMN_enrich_10ul_replicate1.raw	F3	5	0	0.001644
FALSE	High	Sequest HT (A2)	Unambiguous	DRPFFPGLVK		1	2	P22392	O60361; P22392	0	3	0.4581	0	1	1	392.557	1175.66	1175.66	-0.97	-0.00038	0	447041	ETD (Electron Transfer Dissociation)	MS2	27.1847	86	103.169	31012	20230331_LUMOS1_nLC3_ZY_LLZ_Hela_WT_trypsin_SMN_enrich_10ul_replicate1.raw	F3	1.79	0.002652	0.07356
FALSE	High	Sequest HT (A2)	Unambiguous	DRQYLLFFHK		1	1	Q8NE86	Q8NE86	1	3	0.7393	0	1	1	456.247	1366.73	1366.73	0.35	0.00016	0	346691	ETD (Electron Transfer Dissociation)	MS2	6.26887	86	103.154	31007	20230331_LUMOS1_nLC3_ZY_LLZ_Hela_WT_trypsin_SMN_enrich_10ul_replicate1.raw	F3	2.57	0.000538	0.04945
FALSE	High	Sequest HT (A2)	Unambiguous	DSYSSSSrGAPrGAGPGGSR	R8(Dimethyl); R12(Dimethyl)	1	1	Q96E39	Q96E39	2	4	0.3927	0	1	1	491.994	1964.95	1964.95	0.36	0.00018	0	1.34399e+06	ETD (Electron Transfer Dissociation)	MS2	28.8811	86	29.9168	8776	20230331_LUMOS1_nLC3_ZY_LLZ_Hela_WT_trypsin_SMN_enrich_10ul_replicate1.raw	F3	4.1	0	0.0004659
FALSE	High	Sequest HT (A2)	Unambiguous	DSYSSSSrGAPrGAGPGGSR	R8(Dimethyl); R12(Dimethyl)	1	1	Q96E39	Q96E39	2	3	0.1702	0	1	1	655.655	1964.95	1964.95	-2.15	-0.00141	0	863366	ETD (Electron Transfer Dissociation)	MS2	0	86	29.9531	8787	20230331_LUMOS1_nLC3_ZY_LLZ_Hela_WT_trypsin_SMN_enrich_10ul_replicate1.raw	F3	1.88	0.000538	0.0411
FALSE	High	Sequest HT (A2)	Unambiguous	DSYSSSSrGAPrGGGrGGSR	R8(Dimethyl); R12(Dimethyl); R16(Dimethyl)	1	1	P38159	P38159	3	4	0.2331	0	1	1	510.26	2038.02	2038.02	0.03	2e-05	0	1.85871e+06	ETD (Electron Transfer Dissociation)	MS2	31.5947	86	13.9646	3872	20230331_LUMOS1_nLC3_ZY_LLZ_Hela_WT_trypsin_SMN_enrich_10ul_replicate1.raw	F3	3.69	0.000538	0.05367
FALSE	High	Sequest HT (A2)	Unambiguous	DSYSSSSrGAPrGGGrGGSR	R8(Methyl); R12(Dimethyl); R16(Dimethyl)	1	1	P38159	P38159	3	4	0.4454	0	1	1	506.755	2024	2024	-0.8	-0.0004	0	4.20834e+06	ETD (Electron Transfer Dissociation)	MS2	8.41492	86	18.7603	5356	20230331_LUMOS1_nLC3_ZY_LLZ_Hela_WT_trypsin_SMN_enrich_10ul_replicate1.raw	F3	6.69	0	0.0005033
FALSE	High	Sequest HT (A2)	Unambiguous	DSYSSSSrGAPrGGGrGGSR	R8(Methyl); R12(Dimethyl); R16(Dimethyl)	1	1	P38159	P38159	3	4	0.4551	0	1	1	506.755	2024	2024	-0.8	-0.0004	0	3.44386e+06	ETD (Electron Transfer Dissociation)	MS2	9.44861	86	18.7736	5360	20230331_LUMOS1_nLC3_ZY_LLZ_Hela_WT_trypsin_SMN_enrich_10ul_replicate1.raw	F3	4.9	0.000538	0.02492
FALSE	High	Sequest HT (A2)	Unambiguous	DSYSSSSrGAPrGGGrGGSR	R8(Dimethyl); R12(Dimethyl); R16(Dimethyl)	1	1	P38159	P38159	3	4	0.2246	0	1	1	510.261	2038.02	2038.02	2.85	0.00145	0	2.83653e+06	ETD (Electron Transfer Dissociation)	MS2	7.80243	86	19.1337	5472	20230331_LUMOS1_nLC3_ZY_LLZ_Hela_WT_trypsin_SMN_enrich_10ul_replicate1.raw	F3	5.52	0	0.006759
FALSE	High	Sequest HT (A2)	Unambiguous	DSYSSSSrGAPrGGGrGGSR	R8(Dimethyl); R12(Dimethyl); R16(Dimethyl)	1	1	P38159	P38159	3	3	0.1358	0	1	1	680.011	2038.02	2038.02	1.27	0.00086	0	1.07086e+06	ETD (Electron Transfer Dissociation)	MS2	13.8782	86	19.597	5616	20230331_LUMOS1_nLC3_ZY_LLZ_Hela_WT_trypsin_SMN_enrich_10ul_replicate1.raw	F3	3.83	0	0.0006969
FALSE	High	Sequest HT (A2)	Unambiguous	DSYSSSSrGAPrGGGrGGSR	R8(Dimethyl); R12(Dimethyl); R16(Dimethyl)	1	1	P38159	P38159	3	5	0.2165	0	1	1	408.41	2038.02	2038.02	1.85	0.00076	0	1.12804e+07	ETD (Electron Transfer Dissociation)	MS2	30.1568	86	19.6165	5622	20230331_LUMOS1_nLC3_ZY_LLZ_Hela_WT_trypsin_SMN_enrich_10ul_replicate1.raw	F3	6.05	0.000538	0.01242
FALSE	High	Sequest HT (A2)	Unambiguous	DSYSSSSrGAPrGGGrGGSR	R8(Dimethyl); R12(Dimethyl); R16(Dimethyl)	1	1	P38159	P38159	3	4	0.3248	0	1	1	510.26	2038.02	2038.02	1.11	0.00057	0	7.34541e+06	ETD (Electron Transfer Dissociation)	MS2	1.24071	58.762	19.8375	5688	20230331_LUMOS1_nLC3_ZY_LLZ_Hela_WT_trypsin_SMN_enrich_10ul_replicate1.raw	F3	6.25	0	0.0001979
FALSE	High	Sequest HT (A2)	Unambiguous	DSYSSSSrGAPrGGGrGGSR	R8(Dimethyl); R12(Dimethyl); R16(Dimethyl)	1	1	P38159	P38159	3	3	0.237	0	1	1	680.011	2038.02	2038.02	0.01	1e-05	0	2.84215e+07	ETD (Electron Transfer Dissociation)	MS2	0	17.868	20.2748	5825	20230331_LUMOS1_nLC3_ZY_LLZ_Hela_WT_trypsin_SMN_enrich_10ul_replicate1.raw	F3	5.4	0	0.0007392
FALSE	High	Sequest HT (A2)	Unambiguous	DSYSSSSrGAPrGGGrGGSR	R8(Dimethyl); R12(Dimethyl); R16(Dimethyl)	1	1	P38159	P38159	3	3	0.172	0	1	1	680.011	2038.02	2038.02	0.01	1e-05	0	2.47704e+07	ETD (Electron Transfer Dissociation)	MS2	0	17.752	20.2774	5826	20230331_LUMOS1_nLC3_ZY_LLZ_Hela_WT_trypsin_SMN_enrich_10ul_replicate1.raw	F3	5	0	0.004151
FALSE	High	Sequest HT (A2)	Unambiguous	DSYSSSSrGAPrGGGrGGSR	R8(Dimethyl); R12(Dimethyl); R16(Dimethyl)	1	1	P38159	P38159	3	3	0.2225	0	1	1	680.011	2038.02	2038.02	0.01	1e-05	0	5.47482e+06	ETD (Electron Transfer Dissociation)	MS2	0	86	20.2801	5827	20230331_LUMOS1_nLC3_ZY_LLZ_Hela_WT_trypsin_SMN_enrich_10ul_replicate1.raw	F3	4.09	0.000538	0.009224
FALSE	High	Sequest HT (A2)	Unambiguous	DSYSSSSrGAPrGGGrGGSR	R8(Dimethyl); R12(Dimethyl); R16(Dimethyl)	1	1	P38159	P38159	3	5	0.1896	0	1	1	408.41	2038.02	2038.02	1.11	0.00045	0	1.75809e+08	ETD (Electron Transfer Dissociation)	MS2	0.647556	4.204	20.31	5836	20230331_LUMOS1_nLC3_ZY_LLZ_Hela_WT_trypsin_SMN_enrich_10ul_replicate1.raw	F3	6.33	0.000538	0.009418
FALSE	High	Sequest HT (A2)	Unambiguous	DSYSSSSrGAPrGGGrGGSR	R8(Dimethyl); R12(Dimethyl); R16(Dimethyl)	1	1	P38159	P38159	3	5	0.1696	0	1	1	408.41	2038.02	2038.02	1.11	0.00045	0	7.80427e+07	ETD (Electron Transfer Dissociation)	MS2	1.33186	4.542	20.3123	5837	20230331_LUMOS1_nLC3_ZY_LLZ_Hela_WT_trypsin_SMN_enrich_10ul_replicate1.raw	F3	5.07	0.007985	0.1943
FALSE	High	Sequest HT (A2)	Unambiguous	DSYSSSSrGAPrGGGrGGSR	R8(Dimethyl); R12(Dimethyl); R16(Dimethyl)	1	1	P38159	P38159	3	4	0.3409	0	1	1	510.261	2038.02	2038.02	2.13	0.00109	0	1.08119e+08	ETD (Electron Transfer Dissociation)	MS2	1.1701	6.139	20.5467	5911	20230331_LUMOS1_nLC3_ZY_LLZ_Hela_WT_trypsin_SMN_enrich_10ul_replicate1.raw	F3	6.19	0	0.001891
FALSE	High	Sequest HT (A2)	Unambiguous	DSYSSSSrGAPrGGGrGGSR	R8(Dimethyl); R12(Dimethyl); R16(Dimethyl)	1	1	P38159	P38159	3	4	0.227	0	1	1	510.261	2038.02	2038.02	2.13	0.00109	0	8.10251e+07	ETD (Electron Transfer Dissociation)	MS2	0	6.166	20.549	5912	20230331_LUMOS1_nLC3_ZY_LLZ_Hela_WT_trypsin_SMN_enrich_10ul_replicate1.raw	F3	5.33	0.001608	0.07226
FALSE	High	Sequest HT (A2)	Unambiguous	DSYSSSSrGAPrGGGrGGSR	R8(Dimethyl); R12(Dimethyl); R16(Dimethyl)	1	1	P38159	P38159	3	4	0.3207	0	1	1	510.26	2038.02	2038.02	0.27	0.00014	0	7.09461e+06	ETD (Electron Transfer Dissociation)	MS2	0	86	21.5968	6230	20230331_LUMOS1_nLC3_ZY_LLZ_Hela_WT_trypsin_SMN_enrich_10ul_replicate1.raw	F3	6.08	0	0.0002925
FALSE	High	Sequest HT (A2)	Unambiguous	DSYSSSSrGAPrGGGrGGSR	R8(Dimethyl); R12(Dimethyl); R16(Dimethyl)	1	1	P38159	P38159	3	3	0.1401	0	1	1	680.01	2038.02	2038.02	-0.26	-0.00018	0	1.02096e+06	ETD (Electron Transfer Dissociation)	MS2	0	86	21.6628	6250	20230331_LUMOS1_nLC3_ZY_LLZ_Hela_WT_trypsin_SMN_enrich_10ul_replicate1.raw	F3	3.64	0	0.006274
FALSE	High	Sequest HT (A2)	Unambiguous	DSYSSSSrGAPrGGGrGGSR	R8(Dimethyl); R12(Dimethyl); R16(Dimethyl)	1	1	P38159	P38159	3	3	0.1911	0	1	1	680.01	2038.02	2038.02	-0.26	-0.00018	0	959906	ETD (Electron Transfer Dissociation)	MS2	0	86	21.6664	6251	20230331_LUMOS1_nLC3_ZY_LLZ_Hela_WT_trypsin_SMN_enrich_10ul_replicate1.raw	F3	3.82	0	0.005144
FALSE	High	Sequest HT (A2)	Unambiguous	DSYSSSSrGAPrGGGrGGSR	R8(Dimethyl); R12(Dimethyl); R16(Dimethyl)	1	1	P38159	P38159	3	5	0.2133	0	1	1	408.409	2038.02	2038.02	0.28	0.00011	0	3.474e+06	ETD (Electron Transfer Dissociation)	MS2	18.5739	86	21.6759	6254	20230331_LUMOS1_nLC3_ZY_LLZ_Hela_WT_trypsin_SMN_enrich_10ul_replicate1.raw	F3	5.58	0	0.007031
FALSE	High	Sequest HT (A2)	Unambiguous	DWFPDQGYrGrGrGEYYSrGR	R9(Dimethyl); R11(Dimethyl); R13(Dimethyl); R19(Dimethyl)	1	1	Q9Y520	Q9Y520	4	5	0.7068	0	1	1	538.873	2690.33	2690.33	0.31	0.00016	0	3.18102e+06	ETD (Electron Transfer Dissociation)	MS2	4.26011	86	77.66	23265	20230331_LUMOS1_nLC3_ZY_LLZ_Hela_WT_trypsin_SMN_enrich_10ul_replicate1.raw	F3	5.56	0	0.0009657
FALSE	High	Sequest HT (A2)	Unambiguous	DWFPDQGYrGrGrGEYYSrGR	R9(Dimethyl); R11(Dimethyl); R13(Dimethyl); R19(Dimethyl)	1	1	Q9Y520	Q9Y520	4	5	0.586	0	1	1	538.873	2690.33	2690.33	0.31	0.00016	0	4.85236e+06	ETD (Electron Transfer Dissociation)	MS2	45.8843	86	77.6733	23269	20230331_LUMOS1_nLC3_ZY_LLZ_Hela_WT_trypsin_SMN_enrich_10ul_replicate1.raw	F3	4.3	0.003517	0.09637
FALSE	High	Sequest HT (A2)	Unambiguous	DWFPDQGYrGrGrGEYYSrGR	R9(Dimethyl); R11(Dimethyl); R13(Dimethyl); R19(Dimethyl)	1	1	Q9Y520	Q9Y520	4	4	0.6458	0	1	1	673.339	2690.34	2690.33	0.61	0.00041	0	2.4189e+06	ETD (Electron Transfer Dissociation)	MS2	12.362	86	77.8878	23336	20230331_LUMOS1_nLC3_ZY_LLZ_Hela_WT_trypsin_SMN_enrich_10ul_replicate1.raw	F3	5.11	0	0.0012
FALSE	High	Sequest HT (A2)	Unambiguous	DWFPDQGYrGrGrGEYYSrGR	R9(Dimethyl); R11(Dimethyl); R13(Dimethyl); R19(Dimethyl)	1	1	Q9Y520	Q9Y520	4	6	0.5688	0	1	1	449.229	2690.34	2690.33	0.8	0.00036	0	1.40266e+06	ETD (Electron Transfer Dissociation)	MS2	0	86	77.8915	23337	20230331_LUMOS1_nLC3_ZY_LLZ_Hela_WT_trypsin_SMN_enrich_10ul_replicate1.raw	F3	4.43	0.006372	0.1571
FALSE	High	Sequest HT (A2)	Unambiguous	EAVAGrGrGrGR	R6(Dimethyl); R8(Methyl); R10(Methyl)	1	1	P62314	P62314	3	4	0.2635	0	1	1	325.195	1297.76	1297.76	2.09	0.00068	0	1.01283e+06	ETD (Electron Transfer Dissociation)	MS2	21.1693	86	7.9604	2024	20230331_LUMOS1_nLC3_ZY_LLZ_Hela_WT_trypsin_SMN_enrich_10ul_replicate1.raw	F3	3.53	0.003517	0.09513
FALSE	High	Sequest HT (A2)	Unambiguous	EAVAGrGrGrGr	R6(Dimethyl); R8(Dimethyl); R10(Dimethyl); R12(Methyl)	1	1	P62314	P62314	3	4	0.4064	0	1	1	335.707	1339.8	1339.8	0.97	0.00032	0	5.37538e+06	ETD (Electron Transfer Dissociation)	MS2	12.9651	86	11.8506	3232	20230331_LUMOS1_nLC3_ZY_LLZ_Hela_WT_trypsin_SMN_enrich_10ul_replicate1.raw	F3	4.7	0.000538	0.0149
FALSE	High	Sequest HT (A2)	Unambiguous	EcPTGGGrGrGmR	C2(Carbamidomethyl); R8(Dimethyl); R10(Dimethyl); M12(Oxidation)	1	1	P62633	P62633	2	4	0.2555	0	1	1	366.431	1462.7	1462.7	2.28	0.00083	0	1.26166e+07	ETD (Electron Transfer Dissociation)	MS2	5.59995	86	10.804	2900	20230331_LUMOS1_nLC3_ZY_LLZ_Hela_WT_trypsin_SMN_enrich_10ul_replicate1.raw	F3	5.48	0	0.0006429
FALSE	High	Sequest HT (A2)	Unambiguous	EcPTGGGrGrGmR	C2(Carbamidomethyl); R8(Dimethyl); R10(Dimethyl); M12(Oxidation)	1	1	P62633	P62633	2	3	0.3624	0	1	1	488.239	1462.7	1462.7	1.46	0.00071	0	5.96983e+06	ETD (Electron Transfer Dissociation)	MS2	31.7606	86	10.8107	2902	20230331_LUMOS1_nLC3_ZY_LLZ_Hela_WT_trypsin_SMN_enrich_10ul_replicate1.raw	F3	3.67	0	0.007756
FALSE	High	Sequest HT (A2)	Unambiguous	EcPTGGGrGrGmr	C2(Carbamidomethyl); R8(Dimethyl); R10(Dimethyl); M12(Oxidation); R13(Methyl)	1	1	P62633	P62633	2	4	0.5924	0	1	1	369.935	1476.72	1476.72	0.92	0.00034	0	2.13886e+06	ETD (Electron Transfer Dissociation)	MS2	44.6552	86	11.814	3221	20230331_LUMOS1_nLC3_ZY_LLZ_Hela_WT_trypsin_SMN_enrich_10ul_replicate1.raw	F3	4.49	0	0.007255
FALSE	High	Sequest HT (A2)	Unambiguous	EcPTGGGrGrGmr	C2(Carbamidomethyl); R8(Dimethyl); R10(Dimethyl); M12(Oxidation); R13(Methyl)	1	1	P62633	P62633	2	3	0.5721	0	1	1	492.911	1476.72	1476.72	1.86	0.00091	0	1.58869e+06	ETD (Electron Transfer Dissociation)	MS2	65.6309	86	12.2356	3348	20230331_LUMOS1_nLC3_ZY_LLZ_Hela_WT_trypsin_SMN_enrich_10ul_replicate1.raw	F3	2.22	0.007985	0.1896
FALSE	High	Sequest HT (A2)	Unambiguous	EcPTGGGrGrGMR	C2(Carbamidomethyl); R8(Dimethyl); R10(Dimethyl)	1	1	P62633	P62633	2	4	0.2849	0	1	1	362.432	1446.71	1446.71	0.65	0.00023	0	1.30116e+07	ETD (Electron Transfer Dissociation)	MS2	7.13474	80.326	16.5972	4679	20230331_LUMOS1_nLC3_ZY_LLZ_Hela_WT_trypsin_SMN_enrich_10ul_replicate1.raw	F3	5.51	0	0.001712
FALSE	High	Sequest HT (A2)	Unambiguous	EcPTGGGrGrGMR	C2(Carbamidomethyl); R8(Dimethyl); R10(Dimethyl)	1	1	P62633	P62633	2	4	0.154	0	1	1	362.432	1446.71	1446.71	0.65	0.00023	0	1.3244e+07	ETD (Electron Transfer Dissociation)	MS2	43.1182	67.088	16.6312	4689	20230331_LUMOS1_nLC3_ZY_LLZ_Hela_WT_trypsin_SMN_enrich_10ul_replicate1.raw	F3	4.74	0.003094	0.07694
FALSE	High	Sequest HT (A2)	Unambiguous	EcPTGGGrGrGMR	C2(Carbamidomethyl); R8(Dimethyl); R10(Dimethyl)	1	1	P62633	P62633	2	3	0.3568	0	1	1	482.907	1446.71	1446.71	0.59	0.00029	0	5.87582e+06	ETD (Electron Transfer Dissociation)	MS2	18.0463	56.007	16.7061	4716	20230331_LUMOS1_nLC3_ZY_LLZ_Hela_WT_trypsin_SMN_enrich_10ul_replicate1.raw	F3	3.7	0	0.001083
FALSE	High	Sequest HT (A2)	Unambiguous	EcPTGGGrGrGMR	C2(Carbamidomethyl); R8(Dimethyl); R10(Dimethyl)	1	1	P62633	P62633	2	3	0.3667	0	1	1	482.907	1446.71	1446.71	0.59	0.00029	0	3.50332e+06	ETD (Electron Transfer Dissociation)	MS2	0	86	16.7129	4718	20230331_LUMOS1_nLC3_ZY_LLZ_Hela_WT_trypsin_SMN_enrich_10ul_replicate1.raw	F3	4.2	0	0.0004066
FALSE	High	Sequest HT (A2)	Unambiguous	EcPTGGGrGrGMR	C2(Carbamidomethyl); R8(Dimethyl); R10(Dimethyl)	1	1	P62633	P62633	2	4	0.2694	0	1	1	362.432	1446.71	1446.71	1.41	0.00051	0	2.31069e+07	ETD (Electron Transfer Dissociation)	MS2	4.13119	55.159	17.3448	4914	20230331_LUMOS1_nLC3_ZY_LLZ_Hela_WT_trypsin_SMN_enrich_10ul_replicate1.raw	F3	5.42	0	0.0007524
FALSE	High	Sequest HT (A2)	Unambiguous	EcPTGGGrGrGMR	C2(Carbamidomethyl); R8(Dimethyl); R10(Dimethyl)	1	1	P62633	P62633	2	4	0.1663	0	1	1	362.432	1446.71	1446.71	1.41	0.00051	0	1.35753e+07	ETD (Electron Transfer Dissociation)	MS2	6.08561	57.276	17.3582	4918	20230331_LUMOS1_nLC3_ZY_LLZ_Hela_WT_trypsin_SMN_enrich_10ul_replicate1.raw	F3	4.99	0	0.005042
FALSE	High	Sequest HT (A2)	Unambiguous	EcPTGGGrGrGMR	C2(Carbamidomethyl); R8(Dimethyl); R10(Dimethyl)	1	1	P62633	P62633	2	3	0.427	0	1	1	482.907	1446.71	1446.71	1.61	0.00077	0	7.82251e+06	ETD (Electron Transfer Dissociation)	MS2	2.84569	86	17.4069	4934	20230331_LUMOS1_nLC3_ZY_LLZ_Hela_WT_trypsin_SMN_enrich_10ul_replicate1.raw	F3	3.7	0.000538	0.0176
FALSE	High	Sequest HT (A2)	Unambiguous	EcPTGGGrGrGMR	C2(Carbamidomethyl); R8(Dimethyl); R10(Dimethyl)	1	1	P62633	P62633	2	3	0.3504	0	1	1	482.907	1446.71	1446.71	1.61	0.00077	0	5.47858e+06	ETD (Electron Transfer Dissociation)	MS2	4.1131	84.769	17.4109	4935	20230331_LUMOS1_nLC3_ZY_LLZ_Hela_WT_trypsin_SMN_enrich_10ul_replicate1.raw	F3	4.11	0	0.000673
FALSE	High	Sequest HT (A2)	Unambiguous	EcPTGGGrGrGMr	C2(Carbamidomethyl); R8(Dimethyl); R10(Dimethyl); R13(Methyl)	1	1	P62633	P62633	2	4	0.5583	0	1	1	365.936	1460.72	1460.72	0.79	0.00029	0	7.38657e+06	ETD (Electron Transfer Dissociation)	MS2	40.62	86	19.4412	5566	20230331_LUMOS1_nLC3_ZY_LLZ_Hela_WT_trypsin_SMN_enrich_10ul_replicate1.raw	F3	5.57	0.000538	0.01459
FALSE	High	Sequest HT (A2)	Unambiguous	EcPTGGGrGrGMr	C2(Carbamidomethyl); R8(Dimethyl); R10(Dimethyl); R13(Methyl)	1	1	P62633	P62633	2	4	0.4979	0	1	1	365.936	1460.72	1460.72	0.79	0.00029	0	3.90515e+06	ETD (Electron Transfer Dissociation)	MS2	47.5315	86	19.4469	5568	20230331_LUMOS1_nLC3_ZY_LLZ_Hela_WT_trypsin_SMN_enrich_10ul_replicate1.raw	F3	4.7	0.006127	0.1364
FALSE	High	Sequest HT (A2)	Unambiguous	EGArGGGrGrGrWK	R4(Dimethyl); R8(Dimethyl); R10(Dimethyl); R12(Methyl)	1	1	Q9UBB5	Q9UBB5	4	4	0.4944	0	1	1	400.235	1597.92	1597.91	1.89	0.00076	0	1.98247e+06	ETD (Electron Transfer Dissociation)	MS2	28.8437	86	12.6867	3484	20230331_LUMOS1_nLC3_ZY_LLZ_Hela_WT_trypsin_SMN_enrich_10ul_replicate1.raw	F3	4.43	0.000538	0.04029
FALSE	High	Sequest HT (A2)	Unambiguous	EGArGGGrGrGrWK	R4(Dimethyl); R8(Dimethyl); R10(Dimethyl); R12(Dimethyl)	1	1	Q9UBB5	Q9UBB5	4	5	0.5599	0	1	1	323.192	1611.93	1611.93	1.87	0.0006	0	4.2156e+06	ETD (Electron Transfer Dissociation)	MS2	28.8627	86	13.3744	3692	20230331_LUMOS1_nLC3_ZY_LLZ_Hela_WT_trypsin_SMN_enrich_10ul_replicate1.raw	F3	5.34	0.000538	0.01572
FALSE	High	Sequest HT (A2)	Unambiguous	EGArGGGrGrGrWK	R4(Dimethyl); R8(Dimethyl); R10(Dimethyl); R12(Dimethyl)	1	1	Q9UBB5	Q9UBB5	4	4	0.6691	0	1	1	403.739	1611.93	1611.93	1.33	0.00054	0	8.17661e+06	ETD (Electron Transfer Dissociation)	MS2	8.23912	59.403	13.43	3709	20230331_LUMOS1_nLC3_ZY_LLZ_Hela_WT_trypsin_SMN_enrich_10ul_replicate1.raw	F3	6.95	0	0.0003821
FALSE	High	Sequest HT (A2)	Unambiguous	EGArGGGrGrGrWK	R4(Dimethyl); R8(Dimethyl); R10(Dimethyl); R12(Dimethyl)	1	1	Q9UBB5	Q9UBB5	4	3	0.4756	0	1	1	537.981	1611.93	1611.93	-0.63	-0.00034	0	730975	ETD (Electron Transfer Dissociation)	MS2	14.1566	86	13.4435	3713	20230331_LUMOS1_nLC3_ZY_LLZ_Hela_WT_trypsin_SMN_enrich_10ul_replicate1.raw	F3	3.07	0.000538	0.02505
FALSE	High	Sequest HT (A2)	Unambiguous	EGArGGGrGrGrWK	R4(Dimethyl); R8(Dimethyl); R10(Dimethyl); R12(Dimethyl)	1	1	Q9UBB5	Q9UBB5	4	4	0.5506	0	1	1	403.739	1611.93	1611.93	1.33	0.00054	0	4.45786e+06	ETD (Electron Transfer Dissociation)	MS2	57.8816	56.438	13.4471	3714	20230331_LUMOS1_nLC3_ZY_LLZ_Hela_WT_trypsin_SMN_enrich_10ul_replicate1.raw	F3	4.74	0.000538	0.0588
FALSE	High	Sequest HT (A2)	Unambiguous	EHALLAYTLGVK		1	3	Q05639	Q05639; P68104; Q5VTE0	0	3	0.6687	0	1	1	438.918	1314.74	1314.74	-0.95	-0.00042	0	657177	ETD (Electron Transfer Dissociation)	MS2	6.08671	86	100.263	30137	20230331_LUMOS1_nLC3_ZY_LLZ_Hela_WT_trypsin_SMN_enrich_10ul_replicate1.raw	F3	3.35	0.000538	0.01902
FALSE	High	Sequest HT (A2)	Unambiguous	ENYSSYSSFSSPHmKPAPVGSrGrGTPAYPESTFGSR	M14(Oxidation); R22(Dimethyl); R24(Dimethyl)	1	1	Q5BKZ1	Q5BKZ1	2	5	0.3528	0	1	1	810.985	4050.9	4050.9	-1.39	-0.00113	0	1.57694e+06	ETD (Electron Transfer Dissociation)	MS2	0	86	82.8406	24830	20230331_LUMOS1_nLC3_ZY_LLZ_Hela_WT_trypsin_SMN_enrich_10ul_replicate1.raw	F3	6.32	0	0.0005592
FALSE	High	Sequest HT (A2)	Unambiguous	ENYSSYSSFSSPHMKPAPVGSrGrGTPAYPESTFGSR	R22(Dimethyl); R24(Dimethyl)	1	1	Q5BKZ1	Q5BKZ1	2	5	0.2976	0	1	1	807.788	4034.91	4034.91	0.2	0.00016	0	1.18438e+06	ETD (Electron Transfer Dissociation)	MS2	0	86	91.3846	27429	20230331_LUMOS1_nLC3_ZY_LLZ_Hela_WT_trypsin_SMN_enrich_10ul_replicate1.raw	F3	5.88	0	0.0003369
FALSE	High	Sequest HT (A2)	Unambiguous	ENYSSYSSFSSPHMKPAPVGSrGrGTPAYPESTFGSR	R22(Dimethyl); R24(Dimethyl)	1	1	Q5BKZ1	Q5BKZ1	2	6	0.2889	0	1	1	673.324	4034.91	4034.91	0.26	0.00017	0	770314	ETD (Electron Transfer Dissociation)	MS2	5.10855	86	91.4914	27462	20230331_LUMOS1_nLC3_ZY_LLZ_Hela_WT_trypsin_SMN_enrich_10ul_replicate1.raw	F3	3.98	0.000538	0.03217
FALSE	High	Sequest HT (A2)	Unambiguous	EQYQQQQQWGSrGGFAGrArGR	R12(Methyl); R18(Dimethyl); R20(Dimethyl)	1	1	Q14103	Q14103	3	4	0.2879	0	1	1	656.086	2621.32	2621.32	1.87	0.00122	0	3.3731e+06	ETD (Electron Transfer Dissociation)	MS2	11.6306	86	57.2791	17127	20230331_LUMOS1_nLC3_ZY_LLZ_Hela_WT_trypsin_SMN_enrich_10ul_replicate1.raw	F3	3.3	0.000538	0.02832
FALSE	High	Sequest HT (A2)	Unambiguous	EQYQQQQQWGSrGGFAGrArGR	R12(Methyl); R18(Dimethyl); R20(Dimethyl)	1	1	Q14103	Q14103	3	5	0.1932	0	1	1	525.071	2621.32	2621.32	1.58	0.00083	0	4.18009e+06	ETD (Electron Transfer Dissociation)	MS2	19.9542	86	57.283	17128	20230331_LUMOS1_nLC3_ZY_LLZ_Hela_WT_trypsin_SMN_enrich_10ul_replicate1.raw	F3	5.02	0	0.006185
FALSE	High	Sequest HT (A2)	Unambiguous	EQYQQQQQWGSrGGFAGrArGR	R12(Dimethyl); R18(Dimethyl); R20(Dimethyl)	1	1	Q14103	Q14103	3	5	0.0349	0	1	1	527.872	2635.33	2635.33	-0.68	-0.00036	0	3.3755e+06	ETD (Electron Transfer Dissociation)	MS2	25.3471	86	58.4109	17469	20230331_LUMOS1_nLC3_ZY_LLZ_Hela_WT_trypsin_SMN_enrich_10ul_replicate1.raw	F3	4.87	0	0.005622
FALSE	High	Sequest HT (A2)	Unambiguous	EQYQQQQQWGSrGGFAGrArGr	R12(Dimethyl); R18(Dimethyl); R20(Methyl); R22(Methyl)	1	1	Q14103	Q14103	3	5		0.0349	2	2	527.872	2635.33	2635.33	-0.68	-0.00036	0	3.3755e+06	ETD (Electron Transfer Dissociation)	MS2	25.3471	86	58.4109	17469	20230331_LUMOS1_nLC3_ZY_LLZ_Hela_WT_trypsin_SMN_enrich_10ul_replicate1.raw	F3	4.7	0.000538	0.01052
FALSE	High	Sequest HT (A2)	Unambiguous	EQYQQQQQWGSrGGFAGrArGr	R12(Dimethyl); R18(Dimethyl); R20(Dimethyl); R22(Methyl)	1	1	Q14103	Q14103	3	4	0.6052	0	1	1	663.094	2649.35	2649.35	0.91	0.0006	0	5.10226e+06	ETD (Electron Transfer Dissociation)	MS2	8.32585	86	59.6619	17844	20230331_LUMOS1_nLC3_ZY_LLZ_Hela_WT_trypsin_SMN_enrich_10ul_replicate1.raw	F3	3.09	0	0.0008212
FALSE	High	Sequest HT (A2)	Unambiguous	EQYQQQQQWGSrGGFAGrArGr	R12(Dimethyl); R18(Dimethyl); R20(Dimethyl); R22(Methyl)	1	1	Q14103	Q14103	3	5	0.4164	0	1	1	530.676	2649.35	2649.35	0.88	0.00047	0	1.22676e+07	ETD (Electron Transfer Dissociation)	MS2	23.5017	86	59.6972	17855	20230331_LUMOS1_nLC3_ZY_LLZ_Hela_WT_trypsin_SMN_enrich_10ul_replicate1.raw	F3	6.82	0	0.0001573
FALSE	High	Sequest HT (A2)	Unambiguous	ERYYVLYIRPSHIHR		1	1	Q7Z6K5	Q7Z6K5	1	4	0.4686	0	1	1	501.276	2002.08	2002.08	1.62	0.00081	0	828096	ETD (Electron Transfer Dissociation)	MS2	15.8046	86	74.3776	22291	20230331_LUMOS1_nLC3_ZY_LLZ_Hela_WT_trypsin_SMN_enrich_10ul_replicate1.raw	F3	3.03	0.000538	0.04963
FALSE	High	Sequest HT (A2)	Unambiguous	ESYSIYVYK		1	7	P06899	Q16778; Q6DN03; P33778; Q6DRA6; Q8N257; P06899; P23527	0	2	0.6565	0	1	1	576.285	1151.56	1151.56	0.02	1e-05	0	702978	ETD (Electron Transfer Dissociation)	MS2	24.0731	86	86.3584	25885	20230331_LUMOS1_nLC3_ZY_LLZ_Hela_WT_trypsin_SMN_enrich_10ul_replicate1.raw	F3	1.31	0.000538	0.02997
FALSE	High	Sequest HT (A2)	Unambiguous	ESYSIYVYK		1	7	P06899	Q16778; Q6DN03; P33778; Q6DRA6; Q8N257; P06899; P23527	0	2	0.5954	0	1	1	576.285	1151.56	1151.56	0.02	1e-05	0	431206	ETD (Electron Transfer Dissociation)	MS2	10.1967	86	86.3628	25886	20230331_LUMOS1_nLC3_ZY_LLZ_Hela_WT_trypsin_SMN_enrich_10ul_replicate1.raw	F3	1.31	0.003517	0.0983
FALSE	High	Sequest HT (A2)	Unambiguous	ESYSVYVYK		1	9	O60814	Q5QNW6; Q99879; P58876; Q93079; O60814; Q99880; P62807; P57053; Q99877	0	2	0.5441	0	1	1	569.277	1137.55	1137.55	1.22	0.00069	0	509038	ETD (Electron Transfer Dissociation)	MS2	43.3572	86	76.5513	22937	20230331_LUMOS1_nLC3_ZY_LLZ_Hela_WT_trypsin_SMN_enrich_10ul_replicate1.raw	F3	1.36	0.004854	0.1139
FALSE	High	Sequest HT (A2)	Unambiguous	EYSGFAGVSrPrGTFFR	R10(Dimethyl); R12(Dimethyl)	1	1	Q9NYF8	Q9NYF8	1	4	0.2984	0	1	1	498.264	1990.03	1990.03	2.01	0.001	0	479270	ETD (Electron Transfer Dissociation)	MS2	20.4238	86	98.4009	29576	20230331_LUMOS1_nLC3_ZY_LLZ_Hela_WT_trypsin_SMN_enrich_10ul_replicate1.raw	F3	2.48	0.000538	0.0134
FALSE	High	Sequest HT (A2)	Unambiguous	FAQrNLR	R4(Dimethyl)	1	1	O15371	O15371	1	3	0.3202	0	1	1	311.519	932.543	932.542	1.01	0.00031	0	996039	ETD (Electron Transfer Dissociation)	MS2	20.7166	86	25.6507	7467	20230331_LUMOS1_nLC3_ZY_LLZ_Hela_WT_trypsin_SMN_enrich_10ul_replicate1.raw	F3	1.78	0.000538	0.06001
FALSE	High	Sequest HT (A2)	Unambiguous	FDNrGGGGFrGrGGGGGFQR	R4(Methyl); R10(Dimethyl); R12(Dimethyl)	1	1	Q9BUJ2	Q9BUJ2	3	5	0.4204	0	1	1	417.216	2082.05	2082.05	1.28	0.00053	0	3.77965e+06	ETD (Electron Transfer Dissociation)	MS2	0	86	45.4598	13537	20230331_LUMOS1_nLC3_ZY_LLZ_Hela_WT_trypsin_SMN_enrich_10ul_replicate1.raw	F3	6.78	0	7.641e-05
FALSE	High	Sequest HT (A2)	Unambiguous	FDNrGGGGFrGrGGGGGFQR	R4(Methyl); R10(Dimethyl); R12(Dimethyl)	1	1	Q9BUJ2	Q9BUJ2	3	4	0.4347	0	1	1	521.268	2082.05	2082.05	0.52	0.00027	0	4.85994e+06	ETD (Electron Transfer Dissociation)	MS2	0	77.542	45.4632	13538	20230331_LUMOS1_nLC3_ZY_LLZ_Hela_WT_trypsin_SMN_enrich_10ul_replicate1.raw	F3	7.73	0	1.598e-05
FALSE	High	Sequest HT (A2)	Unambiguous	FDNrGGGGFrGrGGGGGFQR	R4(Dimethyl); R10(Dimethyl); R12(Dimethyl)	1	1	Q9BUJ2	Q9BUJ2	3	5	0.2088	0	1	1	420.019	2096.07	2096.06	1.2	0.0005	0	4.41912e+06	ETD (Electron Transfer Dissociation)	MS2	5.90743	86	46.5449	13873	20230331_LUMOS1_nLC3_ZY_LLZ_Hela_WT_trypsin_SMN_enrich_10ul_replicate1.raw	F3	6.37	0	0.00213
FALSE	High	Sequest HT (A2)	Unambiguous	FDNrGGGGFrGrGGGGGFQR	R4(Dimethyl); R10(Dimethyl); R12(Dimethyl)	1	1	Q9BUJ2	Q9BUJ2	3	4	0.3185	0	1	1	524.772	2096.07	2096.06	1.09	0.00057	0	2.07711e+06	ETD (Electron Transfer Dissociation)	MS2	19.5035	86	46.6085	13887	20230331_LUMOS1_nLC3_ZY_LLZ_Hela_WT_trypsin_SMN_enrich_10ul_replicate1.raw	F3	6.28	0	0.0002343
FALSE	High	Sequest HT (A2)	Unambiguous	FDNrGGGGFrGrGGGGGFQR	R4(Dimethyl); R10(Dimethyl); R12(Dimethyl)	1	1	Q9BUJ2	Q9BUJ2	3	4	0.3641	0	1	1	524.772	2096.07	2096.06	1.09	0.00057	0	1.52178e+06	ETD (Electron Transfer Dissociation)	MS2	39.8324	86	46.6298	13893	20230331_LUMOS1_nLC3_ZY_LLZ_Hela_WT_trypsin_SMN_enrich_10ul_replicate1.raw	F3	4.34	0.000538	0.02777
FALSE	High	Sequest HT (A2)	Unambiguous	FEDENFILK		1	1	P62937	P62937	0	2	0.5426	0	1	1	577.79	1154.57	1154.57	-0.75	-0.00043	0	239999	ETD (Electron Transfer Dissociation)	MS2	0	86	104.041	31278	20230331_LUMOS1_nLC3_ZY_LLZ_Hela_WT_trypsin_SMN_enrich_10ul_replicate1.raw	F3	0.94	0.004854	0.1146
FALSE	High	Sequest HT (A2)	Unambiguous	FGQGGAGPVGGQGPrGmGPGTPAGYGrGR	R15(Dimethyl); M17(Oxidation); R27(Dimethyl)	1	1	P23246	P23246	2	4	0.0842	0	1	1	682.842	2728.35	2728.35	-0.52	-0.00035	0	991733	ETD (Electron Transfer Dissociation)	MS2	0	86	62.3477	18647	20230331_LUMOS1_nLC3_ZY_LLZ_Hela_WT_trypsin_SMN_enrich_10ul_replicate1.raw	F3	3.68	0.000538	0.04296
FALSE	High	Sequest HT (A2)	Unambiguous	FGQGGAGPVGGQGPrGMGPGTPAGYGrGR	R15(Dimethyl); R27(Dimethyl)	1	1	P23246	P23246	2	4	0.048	0	1	1	678.843	2712.35	2712.35	-0.59	-0.0004	0	1.80206e+06	ETD (Electron Transfer Dissociation)	MS2	31.0087	86	73.0944	21906	20230331_LUMOS1_nLC3_ZY_LLZ_Hela_WT_trypsin_SMN_enrich_10ul_replicate1.raw	F3	4.17	0.000538	0.01429
FALSE	High	Sequest HT (A2)	Unambiguous	FGQGGAGPVGGQGPrGMGPGTPAGYGrGr	R15(Dimethyl); R27(Methyl); R29(Methyl)	1	1	P23246	P23246	2	4		0.048	2	2	678.843	2712.35	2712.35	-0.59	-0.0004	0	1.80206e+06	ETD (Electron Transfer Dissociation)	MS2	31.0087	86	73.0944	21906	20230331_LUMOS1_nLC3_ZY_LLZ_Hela_WT_trypsin_SMN_enrich_10ul_replicate1.raw	F3	3.97	0.000538	0.0207
FALSE	High	Sequest HT (A2)	Unambiguous	FHALGPIYYR		1	1	Q9UL25	Q9UL25	0	3	0.4061	0	1	1	412.889	1236.65	1236.65	-0.17	-7e-05	0	906394	ETD (Electron Transfer Dissociation)	MS2	42.7	86	89.3871	26817	20230331_LUMOS1_nLC3_ZY_LLZ_Hela_WT_trypsin_SMN_enrich_10ul_replicate1.raw	F3	1.65	0.000538	0.03052
FALSE	High	Sequest HT (A2)	Unambiguous	FHALGPIYYR		1	1	Q9UL25	Q9UL25	0	2	0.5694	0	1	1	618.83	1236.65	1236.65	0.19	0.00012	0	273363	ETD (Electron Transfer Dissociation)	MS2	0	86	89.5661	26871	20230331_LUMOS1_nLC3_ZY_LLZ_Hela_WT_trypsin_SMN_enrich_10ul_replicate1.raw	F3	1.44	0.000538	0.03748
FALSE	High	Sequest HT (A2)	Unambiguous	FHHTIGGSR		1	1	P61313	P61313	0	3	0.5906	0	1	1	337.843	1011.51	1011.51	1.13	0.00038	0	3.02718e+06	ETD (Electron Transfer Dissociation)	MS2	26.2515	86	11.9822	3272	20230331_LUMOS1_nLC3_ZY_LLZ_Hela_WT_trypsin_SMN_enrich_10ul_replicate1.raw	F3	2.54	0.000538	0.03387
FALSE	High	Sequest HT (A2)	Unambiguous	FHPIQGHR		1	1	Q13151	Q13151	0	3	0.5189	0	1	1	331.179	991.523	991.522	0.99	0.00033	0	1.68168e+06	ETD (Electron Transfer Dissociation)	MS2	49.306	86	15.75	4418	20230331_LUMOS1_nLC3_ZY_LLZ_Hela_WT_trypsin_SMN_enrich_10ul_replicate1.raw	F3	2.12	0.000538	0.06006
FALSE	High	Sequest HT (A2)	Unambiguous	FHSLAPMYYR		1	1	Q13636	Q13636	0	3	0.6423	0	1	1	428.879	1284.62	1284.62	1.45	0.00062	0	1.13971e+06	ETD (Electron Transfer Dissociation)	MS2	24.8553	86	81.9777	24570	20230331_LUMOS1_nLC3_ZY_LLZ_Hela_WT_trypsin_SMN_enrich_10ul_replicate1.raw	F3	2.46	0.000538	0.0122
FALSE	High	Sequest HT (A2)	Unambiguous	FHSLAPMYYR		1	1	Q13636	Q13636	0	3	0.7059	0	1	1	428.879	1284.62	1284.62	1.45	0.00062	0	778206	ETD (Electron Transfer Dissociation)	MS2	29.2021	86	82.002	24577	20230331_LUMOS1_nLC3_ZY_LLZ_Hela_WT_trypsin_SMN_enrich_10ul_replicate1.raw	F3	2.89	0	0.006831
FALSE	High	Sequest HT (A2)	Unambiguous	FHSQLmR	M6(Oxidation)	1	1	P49458	P49458	0	3	0.4638	0	1	1	312.157	934.457	934.456	1.13	0.00035	0	1.1043e+06	ETD (Electron Transfer Dissociation)	MS2	63.9296	86	22.5198	6510	20230331_LUMOS1_nLC3_ZY_LLZ_Hela_WT_trypsin_SMN_enrich_10ul_replicate1.raw	F3	2.07	0.000538	0.03748
FALSE	High	Sequest HT (A2)	Unambiguous	FHSQLMR		1	1	P49458	P49458	0	3	0.4596	0	1	1	306.825	918.462	918.461	0.36	0.00011	0	1.72671e+06	ETD (Electron Transfer Dissociation)	MS2	34.0673	86	35.5553	10504	20230331_LUMOS1_nLC3_ZY_LLZ_Hela_WT_trypsin_SMN_enrich_10ul_replicate1.raw	F3	1.98	0.003517	0.09166
FALSE	High	Sequest HT (A2)	Unambiguous	FHTITTSYYR		1	1	P61026	P61026	0	3	0.5197	0	1	1	430.216	1288.63	1288.63	0.23	0.0001	0	1.73086e+06	ETD (Electron Transfer Dissociation)	MS2	25.1195	86	64.9821	19446	20230331_LUMOS1_nLC3_ZY_LLZ_Hela_WT_trypsin_SMN_enrich_10ul_replicate1.raw	F3	2.29	0.000538	0.01288
FALSE	High	Sequest HT (A2)	Unambiguous	FHTITTSYYR		1	1	P61026	P61026	0	3	0.6314	0	1	1	430.216	1288.63	1288.63	0.23	0.0001	0	859212	ETD (Electron Transfer Dissociation)	MS2	47.8417	86	65.006	19453	20230331_LUMOS1_nLC3_ZY_LLZ_Hela_WT_trypsin_SMN_enrich_10ul_replicate1.raw	F3	2.55	0	0.001485
FALSE	High	Sequest HT (A2)	Unambiguous	FKFQVVINGR		1	1	P55265	P55265	1	3	0.639	0	1	1	403.237	1207.7	1207.69	1.15	0.00046	0	486238	ETD (Electron Transfer Dissociation)	MS2	0	86	94.9188	28516	20230331_LUMOS1_nLC3_ZY_LLZ_Hela_WT_trypsin_SMN_enrich_10ul_replicate1.raw	F3	2.05	0.000538	0.04249
FALSE	High	Sequest HT (A2)	Unambiguous	FKGQILMPNIGYGSNKK		1	1	P62910	P62910	2	4	0.7079	0	1	1	474.511	1895.02	1895.02	0.26	0.00012	0	564549	ETD (Electron Transfer Dissociation)	MS2	0	86	91.6248	27503	20230331_LUMOS1_nLC3_ZY_LLZ_Hela_WT_trypsin_SMN_enrich_10ul_replicate1.raw	F3	3.8	0	0.001296
FALSE	High	Sequest HT (A2)	Unambiguous	FLRPHYGK		1	1	Q13200	Q13200	0	3	0.4729	0	1	1	339.859	1017.56	1017.56	-0.47	-0.00016	0	1.13641e+06	ETD (Electron Transfer Dissociation)	MS2	47.838	86	32.5094	9567	20230331_LUMOS1_nLC3_ZY_LLZ_Hela_WT_trypsin_SMN_enrich_10ul_replicate1.raw	F3	2.03	0.000538	0.05175
FALSE	High	Sequest HT (A2)	Unambiguous	FMSVQRPGPYDRPGTAR		1	1	P52597	P52597	0	4	0.6519	0	1	1	484.497	1934.97	1934.97	1.38	0.00067	0	1.01076e+06	ETD (Electron Transfer Dissociation)	MS2	100	86	61.131	18285	20230331_LUMOS1_nLC3_ZY_LLZ_Hela_WT_trypsin_SMN_enrich_10ul_replicate1.raw	F3	3.39	0.000538	0.01273
FALSE	High	Sequest HT (A2)	Unambiguous	FMSVQRPGPYDRPGTAR		1	1	P52597	P52597	0	4	0.6709	0	1	1	484.497	1934.97	1934.97	1.38	0.00067	0	1.23211e+06	ETD (Electron Transfer Dissociation)	MS2	77.0877	86	61.1344	18286	20230331_LUMOS1_nLC3_ZY_LLZ_Hela_WT_trypsin_SMN_enrich_10ul_replicate1.raw	F3	3.98	0	0.000534
FALSE	High	Sequest HT (A2)	Unambiguous	FPPYYMrrPYGR	R7(Dimethyl); R8(Dimethyl)	1	1	P67809	P67809	1	4	0.2924	0	1	1	415.471	1658.86	1658.86	-0.49	-0.00021	0	532118	ETD (Electron Transfer Dissociation)	MS2	7.36601	86	78.9779	23663	20230331_LUMOS1_nLC3_ZY_LLZ_Hela_WT_trypsin_SMN_enrich_10ul_replicate1.raw	F3	1.71	0.006372	0.1659
FALSE	High	Sequest HT (A2)	Unambiguous	FPPYYMrrPYGR	R7(Dimethyl); R8(Dimethyl)	1	1	P67809	P67809	1	4	0.206	0	1	1	415.471	1658.86	1658.86	0.9	0.00037	0	620510	ETD (Electron Transfer Dissociation)	MS2	35.1267	86	80.7804	24205	20230331_LUMOS1_nLC3_ZY_LLZ_Hela_WT_trypsin_SMN_enrich_10ul_replicate1.raw	F3	2.33	0.000538	0.05395
FALSE	High	Sequest HT (A2)	Unambiguous	FPrVAGPrGSGPPmrLVEPVGRPSILK	R3(Dimethyl); R8(Dimethyl); M14(Oxidation); R15(Dimethyl)	1	1	P48634	P48634	3	6	0.5767	0	1	1	495.958	2970.71	2970.72	-1.47	-0.00073	0	936371	ETD (Electron Transfer Dissociation)	MS2	23.1462	86	94.3314	28335	20230331_LUMOS1_nLC3_ZY_LLZ_Hela_WT_trypsin_SMN_enrich_10ul_replicate1.raw	F3	4.3	0.000538	0.04545
FALSE	High	Sequest HT (A2)	Unambiguous	FrGrPYrGGSR	R2(Dimethyl); R4(Dimethyl); R7(Dimethyl)	1	1	O60293	O60293	2	4	0.3922	0	1	1	348.955	1392.8	1392.8	1.34	0.00047	0	4.14417e+06	ETD (Electron Transfer Dissociation)	MS2	31.3379	86	16.2471	4571	20230331_LUMOS1_nLC3_ZY_LLZ_Hela_WT_trypsin_SMN_enrich_10ul_replicate1.raw	F3	3.85	0.000538	0.07113
FALSE	High	Sequest HT (A2)	Unambiguous	FRPAGAAPRPPPKPm	M15(Oxidation)	1	2	P62854	P62854; Q5JNZ5	0	4	0.508	0	1	1	402.222	1605.87	1605.87	-0.63	-0.00025	0	1.19088e+06	ETD (Electron Transfer Dissociation)	MS2	0	86	41.5536	12342	20230331_LUMOS1_nLC3_ZY_LLZ_Hela_WT_trypsin_SMN_enrich_10ul_replicate1.raw	F3	3.11	0.000538	0.02247
FALSE	High	Sequest HT (A2)	Unambiguous	FRPAGAAPRPPPKPm	M15(Oxidation)	1	2	P62854	P62854; Q5JNZ5	0	4	0.4362	0	1	1	402.222	1605.87	1605.87	-0.41	-0.00016	0	1.76711e+06	ETD (Electron Transfer Dissociation)	MS2	31.5514	86	42.2633	12559	20230331_LUMOS1_nLC3_ZY_LLZ_Hela_WT_trypsin_SMN_enrich_10ul_replicate1.raw	F3	2.82	0.000538	0.05204
FALSE	High	Sequest HT (A2)	Unambiguous	FRPAGAAPRPPPKPM		1	2	P62854	P62854; Q5JNZ5	0	4	0.5689	0	1	1	398.224	1589.88	1589.87	1.54	0.00061	0	1.36907e+06	ETD (Electron Transfer Dissociation)	MS2	8.87014	86	52.3652	15644	20230331_LUMOS1_nLC3_ZY_LLZ_Hela_WT_trypsin_SMN_enrich_10ul_replicate1.raw	F3	3.34	0.000538	0.05541
FALSE	High	Sequest HT (A2)	Unambiguous	FrSrGGGGGGFHR	R2(Methyl); R4(Dimethyl)	1	1	P23246	P23246	2	4	0.2072	0	1	1	348.187	1389.73	1389.72	0.5	0.00017	0	1.37563e+07	ETD (Electron Transfer Dissociation)	MS2	0	86	16.8915	4774	20230331_LUMOS1_nLC3_ZY_LLZ_Hela_WT_trypsin_SMN_enrich_10ul_replicate1.raw	F3	6.13	0	0.0003562
FALSE	High	Sequest HT (A2)	Unambiguous	FrSrGGGGGGFHR	R2(Methyl); R4(Dimethyl)	1	1	P23246	P23246	2	3	0.1332	0	1	1	463.913	1389.73	1389.72	0.48	0.00022	0	2.39417e+06	ETD (Electron Transfer Dissociation)	MS2	35.8989	86	16.8968	4776	20230331_LUMOS1_nLC3_ZY_LLZ_Hela_WT_trypsin_SMN_enrich_10ul_replicate1.raw	F3	4.58	0	3.598e-05
FALSE	High	Sequest HT (A2)	Unambiguous	FrSrGGGGGGFHR	R2(Dimethyl); R4(Dimethyl)	1	1	P23246	P23246	2	4	0.6091	0	1	1	351.691	1403.74	1403.74	0.73	0.00026	0	6.31572e+07	ETD (Electron Transfer Dissociation)	MS2	21.1611	86	17.6325	5003	20230331_LUMOS1_nLC3_ZY_LLZ_Hela_WT_trypsin_SMN_enrich_10ul_replicate1.raw	F3	2.2	0.00764	0.1785
FALSE	High	Sequest HT (A2)	Unambiguous	FrSrGGGGGGFHR	R2(Dimethyl); R4(Dimethyl)	1	1	P23246	P23246	2	3	0.6772	0	1	1	468.585	1403.74	1403.74	0.92	0.00043	0	4.47359e+07	ETD (Electron Transfer Dissociation)	MS2	3.56898	25.899	17.655	5010	20230331_LUMOS1_nLC3_ZY_LLZ_Hela_WT_trypsin_SMN_enrich_10ul_replicate1.raw	F3	4.43	0	0.0007415
FALSE	High	Sequest HT (A2)	Unambiguous	FrSrGGGGGGFHR	R2(Dimethyl); R4(Dimethyl)	1	1	P23246	P23246	2	3	0.7177	0	1	1	468.585	1403.74	1403.74	0.92	0.00043	0	3.13481e+07	ETD (Electron Transfer Dissociation)	MS2	3.10097	26.908	17.6588	5011	20230331_LUMOS1_nLC3_ZY_LLZ_Hela_WT_trypsin_SMN_enrich_10ul_replicate1.raw	F3	4.96	0	0.0001385
FALSE	High	Sequest HT (A2)	Unambiguous	FrSrGGGGGGFHR	R2(Methyl); R4(Dimethyl)	1	1	P23246	P23246	2	4	0.222	0	1	1	348.187	1389.73	1389.72	1.64	0.00057	0	4.35045e+06	ETD (Electron Transfer Dissociation)	MS2	18.7793	86	19.4262	5561	20230331_LUMOS1_nLC3_ZY_LLZ_Hela_WT_trypsin_SMN_enrich_10ul_replicate1.raw	F3	5.72	0	0.0002052
FALSE	High	Sequest HT (A2)	Unambiguous	FrSrGGGGGGFHR	R2(Methyl); R4(Dimethyl)	1	1	P23246	P23246	2	3	0.1234	0	1	1	463.913	1389.72	1389.72	-0.18	-8e-05	0	1.35709e+06	ETD (Electron Transfer Dissociation)	MS2	10.9962	86	19.5402	5598	20230331_LUMOS1_nLC3_ZY_LLZ_Hela_WT_trypsin_SMN_enrich_10ul_replicate1.raw	F3	4.62	0	0.0005633
FALSE	High	Sequest HT (A2)	Unambiguous	FrSrGGGGGGFHR	R2(Methyl); R4(Dimethyl)	1	1	P23246	P23246	2	3	0.1372	0	1	1	463.913	1389.72	1389.72	-0.18	-8e-05	0	1.0815e+06	ETD (Electron Transfer Dissociation)	MS2	39.9506	86	19.5574	5603	20230331_LUMOS1_nLC3_ZY_LLZ_Hela_WT_trypsin_SMN_enrich_10ul_replicate1.raw	F3	4.01	0	0.000836
FALSE	High	Sequest HT (A2)	Unambiguous	FrSrGGGGGGFHr	R2(Dimethyl); R4(Dimethyl); R13(Methyl)	1	1	P23246	P23246	2	3	0.7115	0	1	1	473.257	1417.76	1417.76	-0.53	-0.00025	0	1.04229e+06	ETD (Electron Transfer Dissociation)	MS2	28.5053	86	20.9447	6034	20230331_LUMOS1_nLC3_ZY_LLZ_Hela_WT_trypsin_SMN_enrich_10ul_replicate1.raw	F3	4.54	0	4.462e-05
FALSE	High	Sequest HT (A2)	Unambiguous	FrSrGGGGGGFHR	R2(Dimethyl); R4(Dimethyl)	1	1	P23246	P23246	2	4	0.675	0	1	1	351.691	1403.74	1403.74	1.43	0.0005	0	4.74759e+07	ETD (Electron Transfer Dissociation)	MS2	1.40464	70.394	21.4159	6176	20230331_LUMOS1_nLC3_ZY_LLZ_Hela_WT_trypsin_SMN_enrich_10ul_replicate1.raw	F3	5.57	0	0.001922
FALSE	High	Sequest HT (A2)	Unambiguous	FrSrGGGGGGFHR	R2(Dimethyl); R4(Dimethyl)	1	1	P23246	P23246	2	4	0.5956	0	1	1	351.691	1403.74	1403.74	1.43	0.0005	0	3.26992e+07	ETD (Electron Transfer Dissociation)	MS2	10.0997	70.242	21.4357	6182	20230331_LUMOS1_nLC3_ZY_LLZ_Hela_WT_trypsin_SMN_enrich_10ul_replicate1.raw	F3	4.97	0	0.003069
FALSE	High	Sequest HT (A2)	Unambiguous	FrSrGGGGGGFHR	R2(Dimethyl); R4(Dimethyl)	1	1	P23246	P23246	2	3	0.7283	0	1	1	468.586	1403.74	1403.74	1.5	0.0007	0	8.57689e+06	ETD (Electron Transfer Dissociation)	MS2	19.7721	86	21.4514	6187	20230331_LUMOS1_nLC3_ZY_LLZ_Hela_WT_trypsin_SMN_enrich_10ul_replicate1.raw	F3	4.6	0	6.895e-05
FALSE	High	Sequest HT (A2)	Unambiguous	FrSrGGGGGGFHR	R2(Dimethyl); R4(Dimethyl)	1	1	P23246	P23246	2	3	0.7451	0	1	1	468.586	1403.74	1403.74	1.5	0.0007	0	6.25394e+06	ETD (Electron Transfer Dissociation)	MS2	4.91929	86	21.4615	6190	20230331_LUMOS1_nLC3_ZY_LLZ_Hela_WT_trypsin_SMN_enrich_10ul_replicate1.raw	F3	5.57	0	2.525e-05
FALSE	High	Sequest HT (A2)	Unambiguous	FrSrGGGGGGFHr	R2(Dimethyl); R4(Dimethyl); R13(Methyl)	1	1	P23246	P23246	2	4	0.6674	0	1	1	355.195	1417.76	1417.76	0.88	0.00031	0	1.83309e+06	ETD (Electron Transfer Dissociation)	MS2	20.9453	86	24.6469	7155	20230331_LUMOS1_nLC3_ZY_LLZ_Hela_WT_trypsin_SMN_enrich_10ul_replicate1.raw	F3	4.42	0	0.005698
FALSE	High	Sequest HT (A2)	Unambiguous	FrSrGGGGGGFHRR	R2(Dimethyl); R4(Dimethyl)	1	1	P23246	P23246	3	4	0.6465	0	1	1	390.716	1559.84	1559.84	1.18	0.00046	0	8.91052e+06	ETD (Electron Transfer Dissociation)	MS2	7.6525	86	12.2289	3346	20230331_LUMOS1_nLC3_ZY_LLZ_Hela_WT_trypsin_SMN_enrich_10ul_replicate1.raw	F3	7.61	0	0.0001362
FALSE	High	Sequest HT (A2)	Unambiguous	FrSrGGGGGGFHRR	R2(Dimethyl); R4(Dimethyl)	1	1	P23246	P23246	3	5	0.6261	0	1	1	312.775	1559.84	1559.84	1.57	0.00049	0	4.33894e+06	ETD (Electron Transfer Dissociation)	MS2	12.9913	86	12.2392	3349	20230331_LUMOS1_nLC3_ZY_LLZ_Hela_WT_trypsin_SMN_enrich_10ul_replicate1.raw	F3	6.58	0	7.205e-06
FALSE	High	Sequest HT (A2)	Unambiguous	FrSrGGGGGGFHRR	R2(Dimethyl); R4(Dimethyl)	1	1	P23246	P23246	3	3	0.5641	0	1	1	520.62	1559.85	1559.84	2.33	0.00121	0	368405	ETD (Electron Transfer Dissociation)	MS2	36.8978	86	12.2867	3363	20230331_LUMOS1_nLC3_ZY_LLZ_Hela_WT_trypsin_SMN_enrich_10ul_replicate1.raw	F3	2.34	0.000538	0.04338
FALSE	High	Sequest HT (A2)	Unambiguous	FrSrGGGGGGFHRR	R2(Dimethyl); R4(Dimethyl)	1	1	P23246	P23246	3	4	0.5448	0	1	1	390.717	1559.84	1559.84	1.89	0.00074	0	1.41634e+06	ETD (Electron Transfer Dissociation)	MS2	57.4779	86	14.7326	4109	20230331_LUMOS1_nLC3_ZY_LLZ_Hela_WT_trypsin_SMN_enrich_10ul_replicate1.raw	F3	4.24	0.000538	0.04589
FALSE	High	Sequest HT (A2)	Unambiguous	FSRPAQLHIGFQALHQFcAQHGRPPRPR	C18(Carbamidomethyl)	1	1	P22314	P22314	0	6	0.3465	0	1	1	552.459	3309.72	3309.72	0.4	0.00022	0	661600	ETD (Electron Transfer Dissociation)	MS2	24.929	86	99.6116	29938	20230331_LUMOS1_nLC3_ZY_LLZ_Hela_WT_trypsin_SMN_enrich_10ul_replicate1.raw	F3	2.28	0.000538	0.03714
FALSE	High	Sequest HT (A2)	Unambiguous	FSRPAQLHIGFQALHQFcAQHGRPPRPR	C18(Carbamidomethyl)	1	1	P22314	P22314	0	5	0.4756	0	1	1	662.749	3309.72	3309.72	-0.74	-0.00049	0	629573	ETD (Electron Transfer Dissociation)	MS2	17.3519	86	99.9846	30052	20230331_LUMOS1_nLC3_ZY_LLZ_Hela_WT_trypsin_SMN_enrich_10ul_replicate1.raw	F3	2.25	0.007985	0.188
FALSE	High	Sequest HT (A2)	Unambiguous	FSRPAQLHIGFQALHQFcAQHGRPPRPR	C18(Carbamidomethyl)	1	1	P22314	P22314	0	7	0.4086	0	1	1	473.68	3309.72	3309.72	-0.62	-0.00029	0	1.49236e+06	ETD (Electron Transfer Dissociation)	MS2	29.5003	86	99.9993	30057	20230331_LUMOS1_nLC3_ZY_LLZ_Hela_WT_trypsin_SMN_enrich_10ul_replicate1.raw	F3	3.01	0.000538	0.01774
FALSE	High	Sequest HT (A2)	Unambiguous	FSRPAQLHIGFQALHQFcAQHGRPPRPR	C18(Carbamidomethyl)	1	1	P22314	P22314	0	6	0.343	0	1	1	552.459	3309.72	3309.72	0.07	4e-05	0	821930	ETD (Electron Transfer Dissociation)	MS2	19.2499	86	100.281	30143	20230331_LUMOS1_nLC3_ZY_LLZ_Hela_WT_trypsin_SMN_enrich_10ul_replicate1.raw	F3	2.07	0.003517	0.09725
FALSE	High	Sequest HT (A2)	Unambiguous	FTArGGrVFTPrGVPSr	R4(Dimethyl); R7(Methyl); R12(Methyl); R17(Methyl)	1	1	P48634	P48634	3	4	0.2229	0	1	1	483.533	1931.11	1931.11	0.66	0.00032	0	1.91055e+06	ETD (Electron Transfer Dissociation)	MS2	49.7035	86	59.5074	17798	20230331_LUMOS1_nLC3_ZY_LLZ_Hela_WT_trypsin_SMN_enrich_10ul_replicate1.raw	F3	3.23	0.003094	0.08166
FALSE	High	Sequest HT (A2)	Unambiguous	FTArGGrVFTPrGVPSr	R4(Dimethyl); R7(Methyl); R12(Methyl); R17(Methyl)	1	1	P48634	P48634	3	4	0.2562	0	1	1	483.533	1931.11	1931.11	0.66	0.00032	0	1.42955e+06	ETD (Electron Transfer Dissociation)	MS2	50.8646	86	59.5282	17804	20230331_LUMOS1_nLC3_ZY_LLZ_Hela_WT_trypsin_SMN_enrich_10ul_replicate1.raw	F3	3.24	0.004854	0.119
FALSE	High	Sequest HT (A2)	Unambiguous	FTNQrAPAPLQFGGLrGSAPFSEK	R5(Dimethyl); R16(Dimethyl)	1	1	Q9BTC0	Q9BTC0	2	4	0.6044	0	1	1	658.855	2632.4	2632.4	0.05	3e-05	0	1.097e+06	ETD (Electron Transfer Dissociation)	MS2	1.69003	86	111.584	33526	20230331_LUMOS1_nLC3_ZY_LLZ_Hela_WT_trypsin_SMN_enrich_10ul_replicate1.raw	F3	4.55	0	0.000841
FALSE	High	Sequest HT (A2)	Unambiguous	FVIKPIDKK		1	3	P15311	P35241; P26038; P15311	1	3	0.337	0	1	1	363.234	1087.69	1087.69	0.92	0.00033	0	1.36073e+06	ETD (Electron Transfer Dissociation)	MS2	47.977	86	46.0018	13706	20230331_LUMOS1_nLC3_ZY_LLZ_Hela_WT_trypsin_SMN_enrich_10ul_replicate1.raw	F3	2.7	0.000538	0.03447
FALSE	High	Sequest HT (A2)	Unambiguous	GAAPPPPPVPrGrGVGPPrGALVR	R11(Dimethyl); R13(Dimethyl); R19(Dimethyl)	1	1	Q07666	Q07666	3	5	0.2628	0	1	1	483.297	2412.45	2412.45	3.1	0.0015	0	3.90216e+06	ETD (Electron Transfer Dissociation)	MS2	0	86	72.5508	21745	20230331_LUMOS1_nLC3_ZY_LLZ_Hela_WT_trypsin_SMN_enrich_10ul_replicate1.raw	F3	5.29	0	0.001445
FALSE	High	Sequest HT (A2)	Unambiguous	GAFGKPQGTVAR		1	2	P27635	Q96L21; P27635	0	3	0.6495	0	1	1	396.888	1188.65	1188.65	0.59	0.00023	0	2.03228e+06	ETD (Electron Transfer Dissociation)	MS2	22.2315	86	32.1774	9466	20230331_LUMOS1_nLC3_ZY_LLZ_Hela_WT_trypsin_SMN_enrich_10ul_replicate1.raw	F3	3.31	0	0.00344
FALSE	High	Sequest HT (A2)	Unambiguous	GAFGKPQGTVAR		1	2	P27635	Q96L21; P27635	0	3	0.6132	0	1	1	396.888	1188.65	1188.65	0.59	0.00023	0	1.33904e+06	ETD (Electron Transfer Dissociation)	MS2	48.0161	86	32.192	9470	20230331_LUMOS1_nLC3_ZY_LLZ_Hela_WT_trypsin_SMN_enrich_10ul_replicate1.raw	F3	3.18	0.000538	0.01084
FALSE	High	Sequest HT (A2)	Unambiguous	GAGSATrGGGAPSQrGTPGAGGAGrAR	R7(Dimethyl); R15(Dimethyl); R25(Dimethyl)	1	1	Q96PV6	Q96PV6	3	4	0.108	0	1	1	606.324	2422.27	2422.28	-1.42	-0.00086	0	7.89801e+06	ETD (Electron Transfer Dissociation)	MS2	39.6923	54.343	25.0619	7282	20230331_LUMOS1_nLC3_ZY_LLZ_Hela_WT_trypsin_SMN_enrich_10ul_replicate1.raw	F3	5.65	0	0.00111
FALSE	High	Sequest HT (A2)	Unambiguous	GAGSATrGGGAPSQrGTPGAGGAGrAR	R7(Dimethyl); R15(Dimethyl); R25(Dimethyl)	1	1	Q96PV6	Q96PV6	3	5	0.0561	0	1	1	485.261	2422.28	2422.28	0.45	0.00022	0	7.43009e+06	ETD (Electron Transfer Dissociation)	MS2	25.4579	85.799	25.1183	7300	20230331_LUMOS1_nLC3_ZY_LLZ_Hela_WT_trypsin_SMN_enrich_10ul_replicate1.raw	F3	8.02	0	7.451e-05
FALSE	High	Sequest HT (A2)	Unambiguous	GAGSATrGGGAPSQrGTPGAGGAGrAr	R7(Dimethyl); R15(Dimethyl); R25(Methyl); R27(Methyl)	1	1	Q96PV6	Q96PV6	3	5	0.0088	0	1	1	485.261	2422.28	2422.28	0.45	0.00022	0	4.49823e+06	ETD (Electron Transfer Dissociation)	MS2	38.3567	86	25.1431	7307	20230331_LUMOS1_nLC3_ZY_LLZ_Hela_WT_trypsin_SMN_enrich_10ul_replicate1.raw	F3	5.67	0.000538	0.009598
FALSE	High	Sequest HT (A2)	Unambiguous	GAGSATrGGGAPSQrGTPGAGGAGrAR	R7(Dimethyl); R15(Dimethyl); R25(Dimethyl)	1	1	Q96PV6	Q96PV6	3	5		0.0088	2	2	485.261	2422.28	2422.28	0.45	0.00022	0	4.49823e+06	ETD (Electron Transfer Dissociation)	MS2	38.3567	86	25.1431	7307	20230331_LUMOS1_nLC3_ZY_LLZ_Hela_WT_trypsin_SMN_enrich_10ul_replicate1.raw	F3	5.62	0.000538	0.01216
FALSE	High	Sequest HT (A2)	Unambiguous	GAGSATrGGGAPSQrGTPGAGGAGrArGNSFTK	R7(Dimethyl); R15(Dimethyl); R25(Dimethyl); R27(Methyl)	1	1	Q96PV6	Q96PV6	4	5	0.4304	0	1	1	614.925	3070.6	3070.6	-1.21	-0.00074	0	2.32239e+06	ETD (Electron Transfer Dissociation)	MS2	11.3668	86	36.7162	10864	20230331_LUMOS1_nLC3_ZY_LLZ_Hela_WT_trypsin_SMN_enrich_10ul_replicate1.raw	F3	6.25	0	0.002557
FALSE	High	Sequest HT (A2)	Unambiguous	GAGSATrGGGAPSQrGTPGAGGAGrArGNSFTK	R7(Dimethyl); R15(Dimethyl); R25(Dimethyl); R27(Dimethyl)	1	1	Q96PV6	Q96PV6	4	5	0.6419	0	1	1	617.729	3084.62	3084.62	0.04	2e-05	0	1.22996e+07	ETD (Electron Transfer Dissociation)	MS2	9.7018	86	37.5173	11107	20230331_LUMOS1_nLC3_ZY_LLZ_Hela_WT_trypsin_SMN_enrich_10ul_replicate1.raw	F3	6.2	0	0.001049
FALSE	High	Sequest HT (A2)	Unambiguous	GAGSATrGGGAPSQrGTPGAGGAGrArGNSFTK	R7(Dimethyl); R15(Dimethyl); R25(Dimethyl); R27(Dimethyl)	1	1	Q96PV6	Q96PV6	4	6	0.708	0	1	1	514.942	3084.62	3084.62	-0.03	-1e-05	0	1.0734e+07	ETD (Electron Transfer Dissociation)	MS2	15.1294	86	37.5206	11108	20230331_LUMOS1_nLC3_ZY_LLZ_Hela_WT_trypsin_SMN_enrich_10ul_replicate1.raw	F3	10.24	0	8.126e-05
FALSE	High	Sequest HT (A2)	Unambiguous	GAGSATrGGGAPSQrGTPGAGGAGrArGNSFTK	R7(Dimethyl); R15(Dimethyl); R25(Dimethyl); R27(Dimethyl)	1	1	Q96PV6	Q96PV6	4	6	0.6347	0	1	1	514.942	3084.62	3084.62	-0.03	-1e-05	0	8.97789e+06	ETD (Electron Transfer Dissociation)	MS2	36.2384	86	37.5372	11113	20230331_LUMOS1_nLC3_ZY_LLZ_Hela_WT_trypsin_SMN_enrich_10ul_replicate1.raw	F3	7.2	0.000538	0.02603
FALSE	High	Sequest HT (A2)	Unambiguous	GAGSATrGGGAPSQrGTPGAGGAGrArGNSFTK	R7(Dimethyl); R15(Dimethyl); R25(Dimethyl); R27(Dimethyl)	1	1	Q96PV6	Q96PV6	4	4	0.6541	0	1	1	771.91	3084.62	3084.62	0.66	0.00051	0	5.25e+06	ETD (Electron Transfer Dissociation)	MS2	11.4031	86	37.5598	11120	20230331_LUMOS1_nLC3_ZY_LLZ_Hela_WT_trypsin_SMN_enrich_10ul_replicate1.raw	F3	5.29	0	0.006698
FALSE	High	Sequest HT (A2)	Unambiguous	GAITrGATVTrGVPPPPTVrGAPAPrAR	R5(Methyl); R11(Dimethyl); R20(Dimethyl); R26(Dimethyl)	1	1	Q07666	Q07666	4	5	0.4119	0	1	1	576.347	2877.7	2877.7	0.94	0.00054	0	1.35891e+06	ETD (Electron Transfer Dissociation)	MS2	12.3743	86	67.94	20327	20230331_LUMOS1_nLC3_ZY_LLZ_Hela_WT_trypsin_SMN_enrich_10ul_replicate1.raw	F3	4.2	0.007985	0.1875
FALSE	High	Sequest HT (A2)	Unambiguous	GAITrGATVTrGVPPPPTVrGAPAPrAR	R5(Methyl); R11(Dimethyl); R20(Dimethyl); R26(Dimethyl)	1	1	Q07666	Q07666	4	6	0.5168	0	1	1	480.457	2877.71	2877.7	1.74	0.00084	0	2.88184e+06	ETD (Electron Transfer Dissociation)	MS2	19.2132	86	67.9768	20338	20230331_LUMOS1_nLC3_ZY_LLZ_Hela_WT_trypsin_SMN_enrich_10ul_replicate1.raw	F3	5.96	0.000538	0.03927
FALSE	High	Sequest HT (A2)	Unambiguous	GAITrGATVTrGVPPPPTVrGAPAPrAR	R5(Dimethyl); R11(Dimethyl); R20(Dimethyl); R26(Dimethyl)	1	1	Q07666	Q07666	4	6	0.5841	0	1	1	482.793	2891.72	2891.72	1.22	0.00059	0	3.29225e+06	ETD (Electron Transfer Dissociation)	MS2	70.4172	86	68.6507	20544	20230331_LUMOS1_nLC3_ZY_LLZ_Hela_WT_trypsin_SMN_enrich_10ul_replicate1.raw	F3	5.17	0.000538	0.0585
FALSE	High	Sequest HT (A2)	Unambiguous	GAITrGATVTrGVPPPPTVrGAPAPrAR	R5(Dimethyl); R11(Dimethyl); R20(Dimethyl); R26(Dimethyl)	1	1	Q07666	Q07666	4	6	0.5338	0	1	1	482.793	2891.72	2891.72	1.22	0.00059	0	3.12547e+06	ETD (Electron Transfer Dissociation)	MS2	100	86	68.6604	20547	20230331_LUMOS1_nLC3_ZY_LLZ_Hela_WT_trypsin_SMN_enrich_10ul_replicate1.raw	F3	5.62	0.00764	0.1824
FALSE	High	Sequest HT (A2)	Unambiguous	GAITrGATVTrGVPPPPTVrGAPAPrAR	R5(Dimethyl); R11(Dimethyl); R20(Dimethyl); R26(Dimethyl)	1	1	Q07666	Q07666	4	5	0.6123	0	1	1	579.149	2891.72	2891.72	-0.06	-4e-05	0	5.67613e+06	ETD (Electron Transfer Dissociation)	MS2	40.2313	79.864	68.855	20606	20230331_LUMOS1_nLC3_ZY_LLZ_Hela_WT_trypsin_SMN_enrich_10ul_replicate1.raw	F3	5.7	0	0.002351
FALSE	High	Sequest HT (A2)	Unambiguous	GATVTrGVPPPPTVrGAPAPrAR	R6(Methyl); R15(Dimethyl); R21(Dimethyl)	1	1	Q07666	Q07666	3	5	0.2709	0	1	1	471.081	2351.38	2351.38	-0.04	-2e-05	0	1.62068e+06	ETD (Electron Transfer Dissociation)	MS2	43.2495	86	60.9074	18217	20230331_LUMOS1_nLC3_ZY_LLZ_Hela_WT_trypsin_SMN_enrich_10ul_replicate1.raw	F3	4.91	0.000538	0.04613
FALSE	High	Sequest HT (A2)	Unambiguous	GATVTrGVPPPPTVrGAPAPrAR	R6(Methyl); R15(Dimethyl); R21(Dimethyl)	1	1	Q07666	Q07666	3	5	0.2118	0	1	1	471.082	2351.38	2351.38	0.48	0.00023	0	1.47174e+07	ETD (Electron Transfer Dissociation)	MS2	3.38728	70.773	61.6242	18433	20230331_LUMOS1_nLC3_ZY_LLZ_Hela_WT_trypsin_SMN_enrich_10ul_replicate1.raw	F3	4.91	0.000538	0.03422
FALSE	High	Sequest HT (A2)	Unambiguous	GATVTrGVPPPPTVrGAPAPrAR	R6(Dimethyl); R15(Dimethyl); R21(Dimethyl)	1	1	Q07666	Q07666	3	4	0.1296	0	1	1	592.106	2365.4	2365.39	2.91	0.00172	0	8.3959e+06	ETD (Electron Transfer Dissociation)	MS2	38.2773	56.833	62.1322	18582	20230331_LUMOS1_nLC3_ZY_LLZ_Hela_WT_trypsin_SMN_enrich_10ul_replicate1.raw	F3	2.47	0.008784	0.2005
FALSE	High	Sequest HT (A2)	Unambiguous	GATVTrGVPPPPTVrGAPAPrAR	R6(Dimethyl); R15(Dimethyl); R21(Dimethyl)	1	1	Q07666	Q07666	3	5	0.1677	0	1	1	473.885	2365.4	2365.39	1.06	0.0005	0	2.87372e+07	ETD (Electron Transfer Dissociation)	MS2	6.39776	32.62	62.4918	18690	20230331_LUMOS1_nLC3_ZY_LLZ_Hela_WT_trypsin_SMN_enrich_10ul_replicate1.raw	F3	4.95	0.005734	0.1258
FALSE	High	Sequest HT (A2)	Unambiguous	GATVTrGVPPPPTVrGAPAPrAR	R6(Dimethyl); R15(Dimethyl); R21(Dimethyl)	1	1	Q07666	Q07666	3	3	0.0578	0	1	1	789.136	2365.39	2365.39	0.1	8e-05	0	1.76138e+06	ETD (Electron Transfer Dissociation)	MS2	40.3565	86	62.6124	18727	20230331_LUMOS1_nLC3_ZY_LLZ_Hela_WT_trypsin_SMN_enrich_10ul_replicate1.raw	F3	2.25	0.006372	0.1572
FALSE	High	Sequest HT (A2)	Unambiguous	GATVTrGVPPPPTVrGAPAPrAR	R6(Dimethyl); R15(Dimethyl); R21(Dimethyl)	1	1	Q07666	Q07666	3	3	0.025	0	1	1	789.136	2365.39	2365.39	0.1	8e-05	0	1.4768e+06	ETD (Electron Transfer Dissociation)	MS2	53.5225	86	62.6363	18734	20230331_LUMOS1_nLC3_ZY_LLZ_Hela_WT_trypsin_SMN_enrich_10ul_replicate1.raw	F3	2	0.006127	0.138
FALSE	High	Sequest HT (A2)	Unambiguous	GATVTrGVPPPPTVrGAPAPrAr	R6(Dimethyl); R15(Dimethyl); R21(Methyl); R23(Methyl)	1	1	Q07666	Q07666	3	3		0.025	2	2	789.136	2365.39	2365.39	0.1	8e-05	0	1.4768e+06	ETD (Electron Transfer Dissociation)	MS2	53.5225	86	62.6363	18734	20230331_LUMOS1_nLC3_ZY_LLZ_Hela_WT_trypsin_SMN_enrich_10ul_replicate1.raw	F3	1.95	0.006372	0.1655
FALSE	High	Sequest HT (A2)	Unambiguous	GATVTrGVPPPPTVrGAPAPrAR	R6(Dimethyl); R15(Dimethyl); R21(Dimethyl)	1	1	Q07666	Q07666	3	4	0.0664	0	1	1	592.104	2365.39	2365.39	-0.08	-5e-05	0	4.06391e+07	ETD (Electron Transfer Dissociation)	MS2	0.31155	20.24	62.853	18797	20230331_LUMOS1_nLC3_ZY_LLZ_Hela_WT_trypsin_SMN_enrich_10ul_replicate1.raw	F3	5.87	0	0.0002422
FALSE	High	Sequest HT (A2)	Unambiguous	GATYGKPVHHGVNQLK		1	1	P61313	P61313	0	5	0.5577	0	1	1	341.989	1705.92	1705.91	1.4	0.00048	0	1.44337e+06	ETD (Electron Transfer Dissociation)	MS2	10.5676	86	24.2659	7038	20230331_LUMOS1_nLC3_ZY_LLZ_Hela_WT_trypsin_SMN_enrich_10ul_replicate1.raw	F3	5.11	0	0.002309
FALSE	High	Sequest HT (A2)	Unambiguous	GATYGKPVHHGVNQLK		1	1	P61313	P61313	0	4	0.636	0	1	1	427.235	1705.92	1705.91	2.41	0.00103	0	3.72047e+06	ETD (Electron Transfer Dissociation)	MS2	4.13515	86	24.2992	7049	20230331_LUMOS1_nLC3_ZY_LLZ_Hela_WT_trypsin_SMN_enrich_10ul_replicate1.raw	F3	5.66	0	0.0001412
FALSE	High	Sequest HT (A2)	Unambiguous	GATYGKPVHHGVNQLK		1	1	P61313	P61313	0	4	0.6125	0	1	1	427.235	1705.92	1705.91	2.41	0.00103	0	2.35289e+06	ETD (Electron Transfer Dissociation)	MS2	9.64671	86	24.303	7050	20230331_LUMOS1_nLC3_ZY_LLZ_Hela_WT_trypsin_SMN_enrich_10ul_replicate1.raw	F3	4.8	0	0.004064
FALSE	High	Sequest HT (A2)	Unambiguous	GATYGKPVHHGVNQLK		1	1	P61313	P61313	0	3	0.7045	0	1	1	569.309	1705.91	1705.91	-0.01	-1e-05	0	1.40581e+06	ETD (Electron Transfer Dissociation)	MS2	20.9468	86	24.3359	7060	20230331_LUMOS1_nLC3_ZY_LLZ_Hela_WT_trypsin_SMN_enrich_10ul_replicate1.raw	F3	4.67	0	0.0004794
FALSE	High	Sequest HT (A2)	Unambiguous	GATYGKPVHHGVNQLK		1	1	P61313	P61313	0	3	0.6833	0	1	1	569.309	1705.91	1705.91	-0.01	-1e-05	0	1.26546e+06	ETD (Electron Transfer Dissociation)	MS2	9.0153	86	24.3462	7063	20230331_LUMOS1_nLC3_ZY_LLZ_Hela_WT_trypsin_SMN_enrich_10ul_replicate1.raw	F3	4.61	0	0.0001193
FALSE	High	Sequest HT (A2)	Unambiguous	GDrGrGrGGrFGSR	R3(Dimethyl); R5(Dimethyl); R7(Dimethyl); R10(Dimethyl)	1	1	Q12905	Q12905	4	5	0.5978	0	1	1	321.387	1602.91	1602.9	0.97	0.00031	0	3.90744e+06	ETD (Electron Transfer Dissociation)	MS2	53.9007	86	13.9836	3878	20230331_LUMOS1_nLC3_ZY_LLZ_Hela_WT_trypsin_SMN_enrich_10ul_replicate1.raw	F3	5.42	0.006127	0.1306
FALSE	High	Sequest HT (A2)	Unambiguous	GDrGrGrGGrFGSR	R3(Dimethyl); R5(Dimethyl); R7(Dimethyl); R10(Dimethyl)	1	1	Q12905	Q12905	4	4	0.6048	0	1	1	401.482	1602.91	1602.9	1.17	0.00047	0	3.83421e+06	ETD (Electron Transfer Dissociation)	MS2	16.2273	86	13.9964	3882	20230331_LUMOS1_nLC3_ZY_LLZ_Hela_WT_trypsin_SMN_enrich_10ul_replicate1.raw	F3	6.68	0	0.0001473
FALSE	High	Sequest HT (A2)	Unambiguous	GDrGrGrGGrFGSR	R3(Dimethyl); R5(Dimethyl); R7(Dimethyl); R10(Dimethyl)	1	1	Q12905	Q12905	4	3	0.588	0	1	1	534.974	1602.91	1602.9	2.24	0.0012	0	771629	ETD (Electron Transfer Dissociation)	MS2	16.5777	86	14.0752	3906	20230331_LUMOS1_nLC3_ZY_LLZ_Hela_WT_trypsin_SMN_enrich_10ul_replicate1.raw	F3	2.84	0.000538	0.02764
FALSE	High	Sequest HT (A2)	Unambiguous	GDrGrGrGGrFGSR	R3(Dimethyl); R5(Dimethyl); R7(Dimethyl); R10(Dimethyl)	1	1	Q12905	Q12905	4	3	0.6782	0	1	1	534.974	1602.91	1602.9	2.24	0.0012	0	793145	ETD (Electron Transfer Dissociation)	MS2	0	86	14.0824	3908	20230331_LUMOS1_nLC3_ZY_LLZ_Hela_WT_trypsin_SMN_enrich_10ul_replicate1.raw	F3	3.76	0.000538	0.009278
FALSE	High	Sequest HT (A2)	Unambiguous	GDrGrGrGGrFGSR	R3(Dimethyl); R5(Dimethyl); R7(Dimethyl); R10(Dimethyl)	1	1	Q12905	Q12905	4	4	0.6351	0	1	1	401.482	1602.91	1602.9	0.64	0.00025	0	2.30936e+06	ETD (Electron Transfer Dissociation)	MS2	10.8782	86	14.6876	4095	20230331_LUMOS1_nLC3_ZY_LLZ_Hela_WT_trypsin_SMN_enrich_10ul_replicate1.raw	F3	6.33	0	0.0005989
FALSE	High	Sequest HT (A2)	Unambiguous	GDYGGrGGYGGrGGYGGrGYGDPYGGGGGGGGGGGGGGGYR	R6(Dimethyl); R12(Dimethyl); R18(Dimethyl)	1	1	Q52LJ0	Q52LJ0	3	5	0.4047	0	1	1	726.726	3629.6	3629.6	-0.28	-0.0002	0	1.00501e+06	ETD (Electron Transfer Dissociation)	MS2	0	86	65.1076	19484	20230331_LUMOS1_nLC3_ZY_LLZ_Hela_WT_trypsin_SMN_enrich_10ul_replicate1.raw	F3	5.51	0.000538	0.008969
FALSE	High	Sequest HT (A2)	Unambiguous	GEGGEFSVDRPIIDRPIrGrGGLGrGr	R18(Dimethyl); R20(Dimethyl); R25(Dimethyl); R27(Dimethyl)	1	1	Q8NC51	Q8NC51	3	5	0.4622	0	1	1	599.141	2991.67	2991.67	1.07	0.00064	0	1.69347e+06	ETD (Electron Transfer Dissociation)	MS2	21.4112	86	79.7689	23900	20230331_LUMOS1_nLC3_ZY_LLZ_Hela_WT_trypsin_SMN_enrich_10ul_replicate1.raw	F3	3.44	0.003094	0.08466
FALSE	High	Sequest HT (A2)	Unambiguous	GEGGEFSVDRPIIDRPIrGrGGLGrGrGGR	R18(Dimethyl); R20(Dimethyl); R25(Dimethyl); R27(Dimethyl)	1	1	Q8NC51	Q8NC51	4	5	0.5974	0	1	1	653.17	3261.82	3261.82	1.36	0.00088	0	4.18673e+06	ETD (Electron Transfer Dissociation)	MS2	10.6481	86	72.4861	21725	20230331_LUMOS1_nLC3_ZY_LLZ_Hela_WT_trypsin_SMN_enrich_10ul_replicate1.raw	F3	4.67	0.002652	0.07455
FALSE	High	Sequest HT (A2)	Unambiguous	GEGGEFSVDRPIIDRPIrGrGGLGrGrGGR	R18(Dimethyl); R20(Dimethyl); R25(Dimethyl); R27(Dimethyl)	1	1	Q8NC51	Q8NC51	4	7	0.3848	0	1	1	466.837	3261.81	3261.82	-0.26	-0.00012	0	2.08639e+06	ETD (Electron Transfer Dissociation)	MS2	62.1655	86	72.6002	21759	20230331_LUMOS1_nLC3_ZY_LLZ_Hela_WT_trypsin_SMN_enrich_10ul_replicate1.raw	F3	5.12	0.007985	0.1883
FALSE	High	Sequest HT (A2)	Unambiguous	GEGGFGGRGGGrGGFGGrGGGrGGrGGFGGR	R12(Dimethyl); R18(Dimethyl); R22(Dimethyl); R25(Dimethyl)	1	1	P19338	P19338	5	5	0.4516	0	1	1	567.896	2835.45	2835.45	0.27	0.00015	0	1.74771e+06	ETD (Electron Transfer Dissociation)	MS2	16.1473	86	45.0033	13396	20230331_LUMOS1_nLC3_ZY_LLZ_Hela_WT_trypsin_SMN_enrich_10ul_replicate1.raw	F3	5.58	0	0.003025
FALSE	High	Sequest HT (A2)	Unambiguous	GEHSIVYLKPSYAFGSVGK		1	1	Q02790	Q02790	0	4	0.6722	0	1	1	510.521	2039.06	2039.06	0.27	0.00014	0	535316	ETD (Electron Transfer Dissociation)	MS2	12.6963	86	101.631	30550	20230331_LUMOS1_nLC3_ZY_LLZ_Hela_WT_trypsin_SMN_enrich_10ul_replicate1.raw	F3	3.63	0	0.0004312
FALSE	High	Sequest HT (A2)	Unambiguous	GErGGFrGGrGGAHrGGFPPR	R3(Dimethyl); R7(Dimethyl); R10(Dimethyl); R15(Dimethyl)	1	1	Q9HCE5	Q9HCE5	4	5	0.5378	0	1	1	450.85	2250.22	2250.22	-0.4	-0.00018	0	1.69161e+06	ETD (Electron Transfer Dissociation)	MS2	34.3244	86	33.2158	9782	20230331_LUMOS1_nLC3_ZY_LLZ_Hela_WT_trypsin_SMN_enrich_10ul_replicate1.raw	F3	4.37	0.000538	0.02371
FALSE	High	Sequest HT (A2)	Unambiguous	GErGGFrGGrGGAHrGGFPPR	R3(Dimethyl); R7(Dimethyl); R10(Dimethyl); R15(Dimethyl)	1	1	Q9HCE5	Q9HCE5	4	6	0.625	0	1	1	375.877	2250.22	2250.22	0.5	0.00019	0	1.27171e+06	ETD (Electron Transfer Dissociation)	MS2	69.0816	86	36.439	10779	20230331_LUMOS1_nLC3_ZY_LLZ_Hela_WT_trypsin_SMN_enrich_10ul_replicate1.raw	F3	3.92	0.008784	0.2052
FALSE	High	Sequest HT (A2)	Unambiguous	GErGGFrGGrGGAHrGGFPPR	R3(Dimethyl); R7(Dimethyl); R10(Dimethyl); R15(Dimethyl)	1	1	Q9HCE5	Q9HCE5	4	5	0.5881	0	1	1	450.851	2250.23	2250.22	1.36	0.00061	0	1.70109e+06	ETD (Electron Transfer Dissociation)	MS2	25.1046	86	36.5688	10819	20230331_LUMOS1_nLC3_ZY_LLZ_Hela_WT_trypsin_SMN_enrich_10ul_replicate1.raw	F3	3.69	0.000538	0.06412
FALSE	High	Sequest HT (A2)	Unambiguous	GFAFISFHR		1	1	O75821	O75821	0	3	0.4148	0	1	1	361.191	1081.56	1081.56	-0.11	-4e-05	0	609935	ETD (Electron Transfer Dissociation)	MS2	0	86	111.231	33429	20230331_LUMOS1_nLC3_ZY_LLZ_Hela_WT_trypsin_SMN_enrich_10ul_replicate1.raw	F3	2.29	0.000538	0.06335
FALSE	High	Sequest HT (A2)	Unambiguous	GFAFISFHRR		1	1	O75821	O75821	1	3	0.5917	0	1	1	413.225	1237.66	1237.66	1.28	0.00053	0	812371	ETD (Electron Transfer Dissociation)	MS2	0	86	88.787	26635	20230331_LUMOS1_nLC3_ZY_LLZ_Hela_WT_trypsin_SMN_enrich_10ul_replicate1.raw	F3	2.89	0	0.007612
FALSE	High	Sequest HT (A2)	Unambiguous	GFAFISFHRR		1	1	O75821	O75821	1	3	0.4626	0	1	1	413.225	1237.66	1237.66	1.28	0.00053	0	554950	ETD (Electron Transfer Dissociation)	MS2	42.9038	86	88.7908	26636	20230331_LUMOS1_nLC3_ZY_LLZ_Hela_WT_trypsin_SMN_enrich_10ul_replicate1.raw	F3	2.14	0.000538	0.02409
FALSE	High	Sequest HT (A2)	Unambiguous	GFGFILFK		1	1	Q99729	Q99729	0	2	0.4271	0	1	1	464.768	928.528	928.529	-0.66	-0.00031	0	1.97124e+06	ETD (Electron Transfer Dissociation)	MS2	19.8087	86	127.492	37785	20230331_LUMOS1_nLC3_ZY_LLZ_Hela_WT_trypsin_SMN_enrich_10ul_replicate1.raw	F3	0.96	0.000538	0.0684
FALSE	High	Sequest HT (A2)	Unambiguous	GFGFILFK		1	1	Q99729	Q99729	0	2	0.4876	0	1	1	464.768	928.528	928.529	-0.66	-0.00031	0	656930	ETD (Electron Transfer Dissociation)	MS2	13.3781	86	127.505	37788	20230331_LUMOS1_nLC3_ZY_LLZ_Hela_WT_trypsin_SMN_enrich_10ul_replicate1.raw	F3	1.21	0.006372	0.1487
FALSE	High	Sequest HT (A2)	Unambiguous	GFGFVLFK		2	2	Q14103; O14979	Q14103; O14979	0	2	0.5702	0	1	1	457.76	914.513	914.513	-0.84	-0.00038	0	1.94961e+06	ETD (Electron Transfer Dissociation)	MS2	22.7482	86	125.956	37418	20230331_LUMOS1_nLC3_ZY_LLZ_Hela_WT_trypsin_SMN_enrich_10ul_replicate1.raw	F3	1.21	0.000538	0.0464
FALSE	High	Sequest HT (A2)	Unambiguous	GFGrGGAESHTFK	R4(Methyl)	1	1	P50238	P50238	1	4	0.6269	0	1	1	341.924	1364.67	1364.67	1.95	0.00067	0	1.11997e+06	ETD (Electron Transfer Dissociation)	MS2	8.44088	86	32.6914	9622	20230331_LUMOS1_nLC3_ZY_LLZ_Hela_WT_trypsin_SMN_enrich_10ul_replicate1.raw	F3	4.53	0	0.0008556
FALSE	High	Sequest HT (A2)	Unambiguous	GFGrGrGrGAGR	R4(Dimethyl); R6(Dimethyl); R8(Dimethyl)	1	1	Q5T6F2	Q5T6F2	3	4	0.2774	0	1	1	322.694	1287.75	1287.75	1.81	0.00058	0	6.76267e+06	ETD (Electron Transfer Dissociation)	MS2	0	86	12.2906	3364	20230331_LUMOS1_nLC3_ZY_LLZ_Hela_WT_trypsin_SMN_enrich_10ul_replicate1.raw	F3	5.3	0	0.004701
FALSE	High	Sequest HT (A2)	Unambiguous	GFPrArYrArTTNYNSSR	R4(Dimethyl); R6(Dimethyl); R8(Dimethyl); R10(Dimethyl)	1	1	Q86U42	Q86U42	4	5	0.6286	0	1	1	457.853	2285.24	2285.24	-0.13	-6e-05	0	3.23099e+06	ETD (Electron Transfer Dissociation)	MS2	22.8247	86	37.6003	11132	20230331_LUMOS1_nLC3_ZY_LLZ_Hela_WT_trypsin_SMN_enrich_10ul_replicate1.raw	F3	4.12	0.000538	0.04429
FALSE	High	Sequest HT (A2)	Unambiguous	GFPTIYFSPANKK		1	1	P30101	P30101	1	3	0.6412	0	1	1	490.598	1469.78	1469.78	0.66	0.00032	0	418035	ETD (Electron Transfer Dissociation)	MS2	6.38694	86	103.495	31114	20230331_LUMOS1_nLC3_ZY_LLZ_Hela_WT_trypsin_SMN_enrich_10ul_replicate1.raw	F3	2.62	0	0.008332
FALSE	High	Sequest HT (A2)	Unambiguous	GGAPFQFGGQrrPLLSQLK	R11(Dimethyl); R12(Dimethyl)	1	1	Q9BTC0	Q9BTC0	1	4	0.7305	0	1	1	529.056	2113.2	2113.2	-0.17	-9e-05	0	545281	ETD (Electron Transfer Dissociation)	MS2	17.6632	86	107.528	32320	20230331_LUMOS1_nLC3_ZY_LLZ_Hela_WT_trypsin_SMN_enrich_10ul_replicate1.raw	F3	4.75	0	0.001856
FALSE	High	Sequest HT (A2)	Unambiguous	GGDrGGFPPrGPrGSrGNPSGGGNVQHR	R4(Dimethyl); R10(Dimethyl); R13(Dimethyl); R16(Dimethyl)	1	1	Q01844	Q01844	4	5	0.6862	0	1	1	580.508	2898.51	2898.51	1.55	0.0009	0	1.59132e+06	ETD (Electron Transfer Dissociation)	MS2	8.80621	86	30.2416	8874	20230331_LUMOS1_nLC3_ZY_LLZ_Hela_WT_trypsin_SMN_enrich_10ul_replicate1.raw	F3	4.94	0	0.003158
FALSE	High	Sequest HT (A2)	Unambiguous	GGDrGGFPPrGPrGSrGNPSGGGNVQHR	R4(Dimethyl); R10(Dimethyl); R13(Dimethyl); R16(Dimethyl)	1	1	Q01844	Q01844	4	6	0.6425	0	1	1	483.924	2898.51	2898.51	1.59	0.00077	0	3.96939e+06	ETD (Electron Transfer Dissociation)	MS2	30.565	86	30.3416	8904	20230331_LUMOS1_nLC3_ZY_LLZ_Hela_WT_trypsin_SMN_enrich_10ul_replicate1.raw	F3	6.63	0.003517	0.09272
FALSE	High	Sequest HT (A2)	Unambiguous	GGDrGGFPPrGPrGSrGNPSGGGNVQHR	R4(Dimethyl); R10(Dimethyl); R13(Dimethyl); R16(Dimethyl)	1	1	Q01844	Q01844	4	5	0.7049	0	1	1	580.506	2898.5	2898.51	-1.19	-0.00069	0	3.27928e+06	ETD (Electron Transfer Dissociation)	MS2	45.7895	86	31.1006	9137	20230331_LUMOS1_nLC3_ZY_LLZ_Hela_WT_trypsin_SMN_enrich_10ul_replicate1.raw	F3	8.03	0	0.0001127
FALSE	High	Sequest HT (A2)	Unambiguous	GGDrGGFPPrGPrGSrGNPSGGGNVQHR	R4(Dimethyl); R10(Dimethyl); R13(Dimethyl); R16(Dimethyl)	1	1	Q01844	Q01844	4	6	0.653	0	1	1	483.924	2898.51	2898.51	0.58	0.00028	0	5.41127e+06	ETD (Electron Transfer Dissociation)	MS2	25.8752	86	31.1825	9162	20230331_LUMOS1_nLC3_ZY_LLZ_Hela_WT_trypsin_SMN_enrich_10ul_replicate1.raw	F3	6.57	0.000538	0.01525
FALSE	High	Sequest HT (A2)	Unambiguous	GGDrGGFPPrGPrGSrGNPSGGGNVQHR	R4(Dimethyl); R10(Dimethyl); R13(Dimethyl); R16(Dimethyl)	1	1	Q01844	Q01844	4	7	0.5907	0	1	1	414.935	2898.5	2898.51	-0.32	-0.00013	0	2.97745e+06	ETD (Electron Transfer Dissociation)	MS2	4.78519	86	31.3255	9206	20230331_LUMOS1_nLC3_ZY_LLZ_Hela_WT_trypsin_SMN_enrich_10ul_replicate1.raw	F3	6.01	0.005311	0.121
FALSE	High	Sequest HT (A2)	Unambiguous	GGDrGGFPPrGPrGSrGNPSGGGNVQHR	R4(Dimethyl); R10(Dimethyl); R13(Dimethyl); R16(Dimethyl)	1	1	Q01844	Q01844	4	4	0.7231	0	1	1	725.383	2898.51	2898.51	1.11	0.00081	0	831932	ETD (Electron Transfer Dissociation)	MS2	0	86	31.3714	9220	20230331_LUMOS1_nLC3_ZY_LLZ_Hela_WT_trypsin_SMN_enrich_10ul_replicate1.raw	F3	4.37	0.000538	0.009086
FALSE	High	Sequest HT (A2)	Unambiguous	GGDrGGFPPrGPrGSrGNPSGGGNVQHR	R4(Dimethyl); R10(Dimethyl); R13(Dimethyl); R16(Dimethyl)	1	1	Q01844	Q01844	4	5	0.726	0	1	1	580.507	2898.51	2898.51	0.71	0.00041	0	3.86446e+06	ETD (Electron Transfer Dissociation)	MS2	0	86	31.8435	9364	20230331_LUMOS1_nLC3_ZY_LLZ_Hela_WT_trypsin_SMN_enrich_10ul_replicate1.raw	F3	8.14	0	8.281e-05
FALSE	High	Sequest HT (A2)	Unambiguous	GGDrGGFPPrGPrGSrGNPSGGGNVQHR	R4(Dimethyl); R10(Dimethyl); R13(Dimethyl); R16(Dimethyl)	1	1	Q01844	Q01844	4	6	0.6453	0	1	1	483.924	2898.51	2898.51	-0.05	-3e-05	0	5.33664e+06	ETD (Electron Transfer Dissociation)	MS2	12.8972	86	32.0558	9429	20230331_LUMOS1_nLC3_ZY_LLZ_Hela_WT_trypsin_SMN_enrich_10ul_replicate1.raw	F3	6.09	0.000538	0.01254
FALSE	High	Sequest HT (A2)	Unambiguous	GGDrGGFPPrGPrGSrGNPSGGGNVQHR	R4(Dimethyl); R10(Dimethyl); R13(Dimethyl); R16(Dimethyl)	1	1	Q01844	Q01844	4	7	0.599	0	1	1	414.936	2898.51	2898.51	0.34	0.00014	0	3.46769e+06	ETD (Electron Transfer Dissociation)	MS2	28.642	86	32.2447	9486	20230331_LUMOS1_nLC3_ZY_LLZ_Hela_WT_trypsin_SMN_enrich_10ul_replicate1.raw	F3	5.76	0.004854	0.1159
FALSE	High	Sequest HT (A2)	Unambiguous	GGDrGGFPPrGPrGSrGNPSGGGNVQHR	R4(Dimethyl); R10(Dimethyl); R13(Dimethyl); R16(Dimethyl)	1	1	Q01844	Q01844	4	4	0.6696	0	1	1	725.383	2898.51	2898.51	2.12	0.00154	0	822595	ETD (Electron Transfer Dissociation)	MS2	0	86	32.3986	9534	20230331_LUMOS1_nLC3_ZY_LLZ_Hela_WT_trypsin_SMN_enrich_10ul_replicate1.raw	F3	4.57	0.000538	0.02188
FALSE	High	Sequest HT (A2)	Unambiguous	GGDrGGFPPrGPrGSrGNPSGGGNVQHR	R4(Dimethyl); R10(Dimethyl); R13(Dimethyl); R16(Dimethyl)	1	1	Q01844	Q01844	4	5	0.7637	0	1	1	580.507	2898.51	2898.51	0.39	0.00023	0	4.39222e+06	ETD (Electron Transfer Dissociation)	MS2	0	86	32.5609	9583	20230331_LUMOS1_nLC3_ZY_LLZ_Hela_WT_trypsin_SMN_enrich_10ul_replicate1.raw	F3	8.76	0	3.247e-05
FALSE	High	Sequest HT (A2)	Unambiguous	GGDrGGFPPrGPrGSrGNPSGGGNVQHR	R4(Dimethyl); R10(Dimethyl); R13(Dimethyl); R16(Dimethyl)	1	1	Q01844	Q01844	4	6	0.6207	0	1	1	483.924	2898.51	2898.51	0.89	0.00043	0	7.43362e+06	ETD (Electron Transfer Dissociation)	MS2	5.76225	86	32.8075	9657	20230331_LUMOS1_nLC3_ZY_LLZ_Hela_WT_trypsin_SMN_enrich_10ul_replicate1.raw	F3	6.09	0.000538	0.01187
FALSE	High	Sequest HT (A2)	Unambiguous	GGDrGGFPPrGPrGSrGNPSGGGNVQHR	R4(Dimethyl); R10(Dimethyl); R13(Dimethyl); R16(Dimethyl)	1	1	Q01844	Q01844	4	7	0.6564	0	1	1	414.935	2898.5	2898.51	-0.54	-0.00022	0	3.7676e+06	ETD (Electron Transfer Dissociation)	MS2	10.4463	86	32.9349	9696	20230331_LUMOS1_nLC3_ZY_LLZ_Hela_WT_trypsin_SMN_enrich_10ul_replicate1.raw	F3	6.17	0.004854	0.1072
FALSE	High	Sequest HT (A2)	Unambiguous	GGDrGGFPPrGPrGSrGNPSGGGNVQHR	R4(Dimethyl); R10(Dimethyl); R13(Dimethyl); R16(Dimethyl)	1	1	Q01844	Q01844	4	4	0.7347	0	1	1	725.38	2898.5	2898.51	-3.01	-0.00218	0	1.37948e+06	ETD (Electron Transfer Dissociation)	MS2	0	86	33.0997	9746	20230331_LUMOS1_nLC3_ZY_LLZ_Hela_WT_trypsin_SMN_enrich_10ul_replicate1.raw	F3	5.54	0	0.002045
FALSE	High	Sequest HT (A2)	Unambiguous	GGDrGGFPPrGPrGSrGNPSGGGNVQHR	R4(Dimethyl); R10(Dimethyl); R13(Dimethyl); R16(Dimethyl)	1	1	Q01844	Q01844	4	5	0.7183	0	1	1	580.508	2898.51	2898.51	1.34	0.00078	0	5.14163e+06	ETD (Electron Transfer Dissociation)	MS2	2.88781	86	33.353	9825	20230331_LUMOS1_nLC3_ZY_LLZ_Hela_WT_trypsin_SMN_enrich_10ul_replicate1.raw	F3	8.27	0	8.962e-05
FALSE	High	Sequest HT (A2)	Unambiguous	GGDrGGFPPrGPrGSrGNPSGGGNVQHR	R4(Dimethyl); R10(Dimethyl); R13(Dimethyl); R16(Dimethyl)	1	1	Q01844	Q01844	4	4	0.6731	0	1	1	725.382	2898.51	2898.51	-0.07	-5e-05	0	792730	ETD (Electron Transfer Dissociation)	MS2	0	86	33.8576	9980	20230331_LUMOS1_nLC3_ZY_LLZ_Hela_WT_trypsin_SMN_enrich_10ul_replicate1.raw	F3	4.13	0	0.006727
FALSE	High	Sequest HT (A2)	Unambiguous	GGDrGGFPPrGPrGSrGNPSGGGNVQHR	R4(Dimethyl); R10(Dimethyl); R13(Dimethyl); R16(Dimethyl)	1	1	Q01844	Q01844	4	6	0.6633	0	1	1	483.924	2898.51	2898.51	0.2	0.0001	0	7.81665e+06	ETD (Electron Transfer Dissociation)	MS2	16.4821	86	34.0438	10037	20230331_LUMOS1_nLC3_ZY_LLZ_Hela_WT_trypsin_SMN_enrich_10ul_replicate1.raw	F3	5.88	0.000538	0.02041
FALSE	High	Sequest HT (A2)	Unambiguous	GGDrGGFPPrGPrGSrGNPSGGGNVQHR	R4(Dimethyl); R10(Dimethyl); R13(Dimethyl); R16(Dimethyl)	1	1	Q01844	Q01844	4	5	0.7435	0	1	1	580.507	2898.51	2898.51	0.08	4e-05	0	5.83979e+06	ETD (Electron Transfer Dissociation)	MS2	4.46109	86	34.0704	10045	20230331_LUMOS1_nLC3_ZY_LLZ_Hela_WT_trypsin_SMN_enrich_10ul_replicate1.raw	F3	8.07	0	3.425e-05
FALSE	High	Sequest HT (A2)	Unambiguous	GGDrGGFPPrGPrGSrGNPSGGGNVQHR	R4(Dimethyl); R10(Dimethyl); R13(Dimethyl); R16(Dimethyl)	1	1	Q01844	Q01844	4	7	0.6171	0	1	1	414.936	2898.51	2898.51	1.23	0.00051	0	4.30979e+06	ETD (Electron Transfer Dissociation)	MS2	22.0819	86	34.391	10142	20230331_LUMOS1_nLC3_ZY_LLZ_Hela_WT_trypsin_SMN_enrich_10ul_replicate1.raw	F3	5.98	0.006372	0.1653
FALSE	High	Sequest HT (A2)	Unambiguous	GGDrGGFPPrGPrGSrGNPSGGGNVQHR	R4(Dimethyl); R10(Dimethyl); R13(Dimethyl); R16(Dimethyl)	1	1	Q01844	Q01844	4	4	0.7552	0	1	1	725.382	2898.51	2898.51	0.1	7e-05	0	1.36273e+06	ETD (Electron Transfer Dissociation)	MS2	0	86	34.6306	10214	20230331_LUMOS1_nLC3_ZY_LLZ_Hela_WT_trypsin_SMN_enrich_10ul_replicate1.raw	F3	5.27	0	0.001957
FALSE	High	Sequest HT (A2)	Unambiguous	GGDrGGFPPrGPrGSrGNPSGGGNVQHR	R4(Dimethyl); R10(Dimethyl); R13(Dimethyl); R16(Dimethyl)	1	1	Q01844	Q01844	4	6	0.6142	0	1	1	483.924	2898.51	2898.51	0.26	0.00013	0	1.19578e+07	ETD (Electron Transfer Dissociation)	MS2	21.1866	60.205	35.0205	10333	20230331_LUMOS1_nLC3_ZY_LLZ_Hela_WT_trypsin_SMN_enrich_10ul_replicate1.raw	F3	6.74	0.000538	0.05056
FALSE	High	Sequest HT (A2)	Unambiguous	GGDrGGFPPrGPrGSrGNPSGGGNVQHR	R4(Dimethyl); R10(Dimethyl); R13(Dimethyl); R16(Dimethyl)	1	1	Q01844	Q01844	4	5	0.7146	0	1	1	580.506	2898.5	2898.51	-1.71	-0.00099	0	8.16786e+06	ETD (Electron Transfer Dissociation)	MS2	22.8414	79.585	35.2449	10406	20230331_LUMOS1_nLC3_ZY_LLZ_Hela_WT_trypsin_SMN_enrich_10ul_replicate1.raw	F3	8.13	0	0.0002126
FALSE	High	Sequest HT (A2)	Unambiguous	GGDrGGFPPrGPrGSrGNPSGGGNVQHR	R4(Dimethyl); R10(Dimethyl); R13(Dimethyl); R16(Dimethyl)	1	1	Q01844	Q01844	4	7	0.599	0	1	1	414.936	2898.51	2898.51	0.49	0.0002	0	5.09915e+06	ETD (Electron Transfer Dissociation)	MS2	8.78458	86	35.3308	10434	20230331_LUMOS1_nLC3_ZY_LLZ_Hela_WT_trypsin_SMN_enrich_10ul_replicate1.raw	F3	6.21	0.000538	0.03065
FALSE	High	Sequest HT (A2)	Unambiguous	GGDrGGFPPrGPrGSrGNPSGGGNVQHR	R4(Dimethyl); R10(Dimethyl); R13(Dimethyl); R16(Dimethyl)	1	1	Q01844	Q01844	4	6	0.6785	0	1	1	483.924	2898.51	2898.51	1.65	0.0008	0	1.12078e+07	ETD (Electron Transfer Dissociation)	MS2	5.87036	73.419	35.7102	10553	20230331_LUMOS1_nLC3_ZY_LLZ_Hela_WT_trypsin_SMN_enrich_10ul_replicate1.raw	F3	7.03	0.000538	0.01089
FALSE	High	Sequest HT (A2)	Unambiguous	GGDrGGFPPrGPrGSrGNPSGGGNVQHR	R4(Dimethyl); R10(Dimethyl); R13(Dimethyl); R16(Dimethyl)	1	1	Q01844	Q01844	4	5	0.7418	0	1	1	580.507	2898.5	2898.51	-0.45	-0.00026	0	6.61365e+06	ETD (Electron Transfer Dissociation)	MS2	0	86	35.9313	10624	20230331_LUMOS1_nLC3_ZY_LLZ_Hela_WT_trypsin_SMN_enrich_10ul_replicate1.raw	F3	8.21	0	0.0001154
FALSE	High	Sequest HT (A2)	Unambiguous	GGDrGGFPPrGPrGSrGNPSGGGNVQHR	R4(Dimethyl); R10(Dimethyl); R13(Dimethyl); R16(Dimethyl)	1	1	Q01844	Q01844	4	4	0.7704	0	1	1	725.383	2898.51	2898.51	1.37	0.00099	0	1.11954e+06	ETD (Electron Transfer Dissociation)	MS2	0	86	36.2785	10730	20230331_LUMOS1_nLC3_ZY_LLZ_Hela_WT_trypsin_SMN_enrich_10ul_replicate1.raw	F3	6.01	0	0.0007538
FALSE	High	Sequest HT (A2)	Unambiguous	GGDrGGFPPrGPrGSrGNPSGGGNVQHR	R4(Dimethyl); R10(Dimethyl); R13(Dimethyl); R16(Dimethyl)	1	1	Q01844	Q01844	4	6	0.6821	0	1	1	483.924	2898.51	2898.51	1.27	0.00061	0	1.03401e+07	ETD (Electron Transfer Dissociation)	MS2	9.9162	86	36.4019	10768	20230331_LUMOS1_nLC3_ZY_LLZ_Hela_WT_trypsin_SMN_enrich_10ul_replicate1.raw	F3	7.8	0	0.003499
FALSE	High	Sequest HT (A2)	Unambiguous	GGDrGGFPPrGPrGSrGNPSGGGNVQHR	R4(Dimethyl); R10(Dimethyl); R13(Dimethyl); R16(Dimethyl)	1	1	Q01844	Q01844	4	7	0.6486	0	1	1	414.936	2898.51	2898.51	1.23	0.00051	0	5.76069e+06	ETD (Electron Transfer Dissociation)	MS2	15.902	86	36.4667	10788	20230331_LUMOS1_nLC3_ZY_LLZ_Hela_WT_trypsin_SMN_enrich_10ul_replicate1.raw	F3	7	0.000538	0.03851
FALSE	High	Sequest HT (A2)	Unambiguous	GGDrGGFPPrGPrGSrGNPSGGGNVQHR	R4(Dimethyl); R10(Dimethyl); R13(Dimethyl); R16(Dimethyl)	1	1	Q01844	Q01844	4	5	0.7469	0	1	1	580.507	2898.51	2898.51	0.6	0.00035	0	8.93389e+06	ETD (Electron Transfer Dissociation)	MS2	11.7571	50.483	36.6259	10837	20230331_LUMOS1_nLC3_ZY_LLZ_Hela_WT_trypsin_SMN_enrich_10ul_replicate1.raw	F3	8.14	0	0.0003203
FALSE	High	Sequest HT (A2)	Unambiguous	GGDrGGFPPrGPrGSrGNPSGGGNVQHR	R4(Dimethyl); R10(Dimethyl); R13(Dimethyl); R16(Dimethyl)	1	1	Q01844	Q01844	4	4	0.6322	0	1	1	725.382	2898.5	2898.51	-0.4	-0.00029	0	780834	ETD (Electron Transfer Dissociation)	MS2	0	86	37.0616	10968	20230331_LUMOS1_nLC3_ZY_LLZ_Hela_WT_trypsin_SMN_enrich_10ul_replicate1.raw	F3	3.29	0.000538	0.05451
FALSE	High	Sequest HT (A2)	Unambiguous	GGDrGGFPPrGPrGSrGNPSGGGNVQHR	R4(Dimethyl); R10(Dimethyl); R13(Dimethyl); R16(Dimethyl)	1	1	Q01844	Q01844	4	6	0.6868	0	1	1	483.924	2898.51	2898.51	0.77	0.00037	0	8.63808e+06	ETD (Electron Transfer Dissociation)	MS2	11.9091	86	37.1575	10997	20230331_LUMOS1_nLC3_ZY_LLZ_Hela_WT_trypsin_SMN_enrich_10ul_replicate1.raw	F3	6.61	0.000538	0.01125
FALSE	High	Sequest HT (A2)	Unambiguous	GGDrGGFPPrGPrGSrGNPSGGGNVQHR	R4(Dimethyl); R10(Dimethyl); R13(Dimethyl); R16(Dimethyl)	1	1	Q01844	Q01844	4	5	0.7715	0	1	1	580.507	2898.51	2898.51	0.5	0.00029	0	5.57248e+06	ETD (Electron Transfer Dissociation)	MS2	4.43484	86	37.325	11048	20230331_LUMOS1_nLC3_ZY_LLZ_Hela_WT_trypsin_SMN_enrich_10ul_replicate1.raw	F3	8.14	0	0.0002356
FALSE	High	Sequest HT (A2)	Unambiguous	GGDrGGFPPrGPrGSrGNPSGGGNVQHR	R4(Dimethyl); R10(Dimethyl); R13(Dimethyl); R16(Dimethyl)	1	1	Q01844	Q01844	4	5	0.7345	0	1	1	580.508	2898.51	2898.51	1.02	0.00059	0	5.87074e+06	ETD (Electron Transfer Dissociation)	MS2	3.1743	86	38.0406	11267	20230331_LUMOS1_nLC3_ZY_LLZ_Hela_WT_trypsin_SMN_enrich_10ul_replicate1.raw	F3	7.91	0	0.0002232
FALSE	High	Sequest HT (A2)	Unambiguous	GGDrGGFPPrGPrGSrGNPSGGGNVQHR	R4(Dimethyl); R10(Dimethyl); R13(Dimethyl); R16(Dimethyl)	1	1	Q01844	Q01844	4	6	0.6864	0	1	1	483.924	2898.51	2898.51	0.45	0.00022	0	4.36091e+06	ETD (Electron Transfer Dissociation)	MS2	14.6195	86	38.7092	11474	20230331_LUMOS1_nLC3_ZY_LLZ_Hela_WT_trypsin_SMN_enrich_10ul_replicate1.raw	F3	6.92	0	0.004672
FALSE	High	Sequest HT (A2)	Unambiguous	GGDrGGFPPrGPrGSrGNPSGGGNVQHR	R4(Dimethyl); R10(Dimethyl); R13(Dimethyl); R16(Dimethyl)	1	1	Q01844	Q01844	4	5	0.7226	0	1	1	580.508	2898.51	2898.51	1.76	0.00102	0	2.85561e+06	ETD (Electron Transfer Dissociation)	MS2	4.93034	86	38.8624	11521	20230331_LUMOS1_nLC3_ZY_LLZ_Hela_WT_trypsin_SMN_enrich_10ul_replicate1.raw	F3	6.56	0	0.0024
FALSE	High	Sequest HT (A2)	Unambiguous	GGDrGGFPPrGPrGSrGNPSGGGNVQHR	R4(Dimethyl); R10(Dimethyl); R13(Dimethyl); R16(Dimethyl)	1	1	Q01844	Q01844	4	6	0.5793	0	1	1	483.923	2898.5	2898.51	-0.62	-0.0003	0	3.62314e+06	ETD (Electron Transfer Dissociation)	MS2	37.4784	86	39.6984	11778	20230331_LUMOS1_nLC3_ZY_LLZ_Hela_WT_trypsin_SMN_enrich_10ul_replicate1.raw	F3	5.42	0.000538	0.05911
FALSE	High	Sequest HT (A2)	Unambiguous	GGDrGGFPPrGPrGSrGNPSGGGNVQHR	R4(Dimethyl); R10(Dimethyl); R13(Dimethyl); R16(Dimethyl)	1	1	Q01844	Q01844	4	5	0.7304	0	1	1	580.507	2898.51	2898.51	0.81	0.00047	0	5.01763e+06	ETD (Electron Transfer Dissociation)	MS2	20.6383	77.812	40.0794	11895	20230331_LUMOS1_nLC3_ZY_LLZ_Hela_WT_trypsin_SMN_enrich_10ul_replicate1.raw	F3	5.49	0	0.004787
FALSE	High	Sequest HT (A2)	Unambiguous	GGDrGGFrGGrGGGDrGGFGPGK	R4(Dimethyl); R8(Dimethyl); R11(Dimethyl); R16(Dimethyl)	1	1	P35637	P35637	4	5	0.6244	0	1	1	450.039	2246.17	2246.16	0.15	7e-05	0	1.20845e+06	ETD (Electron Transfer Dissociation)	MS2	49.5275	86	37.8135	11198	20230331_LUMOS1_nLC3_ZY_LLZ_Hela_WT_trypsin_SMN_enrich_10ul_replicate1.raw	F3	4.42	0.000538	0.06053
FALSE	High	Sequest HT (A2)	Unambiguous	GGDrGGFrGGrGMDrGGFGGGR	R4(Dimethyl); R8(Dimethyl); R11(Dimethyl); R15(Dimethyl)	1	1	Q01844	Q01844	4	5	0.6087	0	1	1	451.033	2251.13	2251.14	-1.28	-0.00058	0	1.91533e+06	ETD (Electron Transfer Dissociation)	MS2	5.91976	86	47.2246	14071	20230331_LUMOS1_nLC3_ZY_LLZ_Hela_WT_trypsin_SMN_enrich_10ul_replicate1.raw	F3	4.14	0.003094	0.08457
FALSE	High	Sequest HT (A2)	Unambiguous	GGFcNFMHLKPISR	C4(Carbamidomethyl)	1	1	Q01081	Q01081	0	4	0.6508	0	1	1	416.71	1663.82	1663.82	-0.05	-2e-05	0	652152	ETD (Electron Transfer Dissociation)	MS2	4.73425	86	103.183	31016	20230331_LUMOS1_nLC3_ZY_LLZ_Hela_WT_trypsin_SMN_enrich_10ul_replicate1.raw	F3	2.95	0.000538	0.01187
FALSE	High	Sequest HT (A2)	Selected	GGFGARArGFGGGGr	R8(Dimethyl); R15(Methyl)	1	1	A6NHQ2	A6NHQ2	2	3	0.028	0	1	1	474.588	1421.75	1421.75	-0.54	-0.00025	0	4.82546e+06	ETD (Electron Transfer Dissociation)	MS2	19.2632	86	33.5389	9882	20230331_LUMOS1_nLC3_ZY_LLZ_Hela_WT_trypsin_SMN_enrich_10ul_replicate1.raw	F3	2.5	0.009544	0.2157
FALSE	High	Sequest HT (A2)	Unambiguous	GGFGArArGFGGGGr	R6(Methyl); R8(Methyl); R15(Methyl)	1	1	A6NHQ2	A6NHQ2	2	3	0.0162	0	1	1	474.588	1421.75	1421.75	-0.54	-0.00025	0	3.87765e+06	ETD (Electron Transfer Dissociation)	MS2	26.8196	86	33.5429	9883	20230331_LUMOS1_nLC3_ZY_LLZ_Hela_WT_trypsin_SMN_enrich_10ul_replicate1.raw	F3	3.08	0.003094	0.07962
FALSE	High	Sequest HT (A2)	Unambiguous	GGFGARArGFGGGGr	R8(Dimethyl); R15(Methyl)	1	1	A6NHQ2	A6NHQ2	2	3		0.0162	2	2	474.588	1421.75	1421.75	-0.54	-0.00025	0	3.87765e+06	ETD (Electron Transfer Dissociation)	MS2	26.8196	86	33.5429	9883	20230331_LUMOS1_nLC3_ZY_LLZ_Hela_WT_trypsin_SMN_enrich_10ul_replicate1.raw	F3	3.03	0.003094	0.08045
FALSE	High	Sequest HT (A2)	Unambiguous	GGFGArARGFGGGGr	R6(Dimethyl); R15(Methyl)	1	1	A6NHQ2	A6NHQ2	2	3		0.0487	3	3	474.588	1421.75	1421.75	-0.54	-0.00025	0	3.87765e+06	ETD (Electron Transfer Dissociation)	MS2	26.8196	86	33.5429	9883	20230331_LUMOS1_nLC3_ZY_LLZ_Hela_WT_trypsin_SMN_enrich_10ul_replicate1.raw	F3	2.93	0.003094	0.08739
FALSE	High	Sequest HT (A2)	Unambiguous	GGFGGrGGFrGGrGGGGDHKPQGK	R6(Dimethyl); R10(Dimethyl); R13(Dimethyl)	1	1	P19338	P19338	3	5	0.5952	0	1	1	468.85	2340.22	2340.22	0.9	0.00042	0	1.19257e+06	ETD (Electron Transfer Dissociation)	MS2	27.0413	86	24.4416	7092	20230331_LUMOS1_nLC3_ZY_LLZ_Hela_WT_trypsin_SMN_enrich_10ul_replicate1.raw	F3	3.78	0.004009	0.09862
FALSE	High	Sequest HT (A2)	Unambiguous	GGFGGrGGGrGGrGGFGGR	R6(Dimethyl); R10(Dimethyl); R13(Dimethyl)	1	1	P19338	P19338	3	4	0.3692	0	1	1	441.488	1762.93	1762.93	-0.15	-6e-05	0	2.71166e+06	ETD (Electron Transfer Dissociation)	MS2	44.6705	72.278	33.196	9776	20230331_LUMOS1_nLC3_ZY_LLZ_Hela_WT_trypsin_SMN_enrich_10ul_replicate1.raw	F3	5.39	0	0.002035
FALSE	High	Sequest HT (A2)	Unambiguous	GGFGGrGGGrGGrGGFGGR	R6(Dimethyl); R10(Dimethyl); R13(Dimethyl)	1	1	P19338	P19338	3	5	0.286	0	1	1	353.392	1762.93	1762.93	-0.31	-0.00011	0	1.79994e+06	ETD (Electron Transfer Dissociation)	MS2	28.7745	86	33.2091	9780	20230331_LUMOS1_nLC3_ZY_LLZ_Hela_WT_trypsin_SMN_enrich_10ul_replicate1.raw	F3	4.51	0.000538	0.05216
FALSE	High	Sequest HT (A2)	Unambiguous	GGFGrGrGQPPQ	R5(Dimethyl); R7(Methyl)	1	1	P46783	P46783	2	3	0.1968	0	1	1	419.228	1255.67	1255.67	2.39	0.001	0	1.23544e+06	ETD (Electron Transfer Dissociation)	MS2	34.4948	86	28.07	8207	20230331_LUMOS1_nLC3_ZY_LLZ_Hela_WT_trypsin_SMN_enrich_10ul_replicate1.raw	F3	3.15	0.000538	0.01196
FALSE	High	Sequest HT (A2)	Unambiguous	GGFGrGrGQPPQ	R5(Dimethyl); R7(Methyl)	1	1	P46783	P46783	2	3	0.1599	0	1	1	419.227	1255.67	1255.67	0.57	0.00024	0	1.10436e+06	ETD (Electron Transfer Dissociation)	MS2	22.776	86	28.799	8433	20230331_LUMOS1_nLC3_ZY_LLZ_Hela_WT_trypsin_SMN_enrich_10ul_replicate1.raw	F3	3.19	0.000538	0.01802
FALSE	High	Sequest HT (A2)	Unambiguous	GGFGrGrGQPPQ	R5(Dimethyl); R7(Dimethyl)	1	1	P46783	P46783	2	3	0.6093	0	1	1	423.899	1269.68	1269.68	1.91	0.00081	0	2.66999e+06	ETD (Electron Transfer Dissociation)	MS2	11.2708	86	30.3215	8898	20230331_LUMOS1_nLC3_ZY_LLZ_Hela_WT_trypsin_SMN_enrich_10ul_replicate1.raw	F3	3.02	0.000538	0.009956
FALSE	High	Sequest HT (A2)	Unambiguous	GGFGrGrGQPPQ	R5(Dimethyl); R7(Dimethyl)	1	1	P46783	P46783	2	3	0.4596	0	1	1	423.899	1269.68	1269.68	1.91	0.00081	0	2.07912e+06	ETD (Electron Transfer Dissociation)	MS2	48.1302	86	30.3256	8899	20230331_LUMOS1_nLC3_ZY_LLZ_Hela_WT_trypsin_SMN_enrich_10ul_replicate1.raw	F3	2.72	0.003517	0.09076
FALSE	High	Sequest HT (A2)	Unambiguous	GGFGrGrGQPPQ	R5(Dimethyl); R7(Dimethyl)	1	1	P46783	P46783	2	3	0.5873	0	1	1	423.9	1269.68	1269.68	2.85	0.00121	0	2.06078e+08	ETD (Electron Transfer Dissociation)	MS2	0	2.302	31.0107	9115	20230331_LUMOS1_nLC3_ZY_LLZ_Hela_WT_trypsin_SMN_enrich_10ul_replicate1.raw	F3	3.32	0.008784	0.2021
FALSE	High	Sequest HT (A2)	Unambiguous	GGFGrGrGQPPQ	R5(Dimethyl); R7(Dimethyl)	1	1	P46783	P46783	2	2	0.4645	0	1	1	635.345	1269.68	1269.68	0.58	0.00037	0	5.32158e+06	ETD (Electron Transfer Dissociation)	MS2	0	39.153	31.1133	9141	20230331_LUMOS1_nLC3_ZY_LLZ_Hela_WT_trypsin_SMN_enrich_10ul_replicate1.raw	F3	2.11	0.005311	0.1206
FALSE	High	Sequest HT (A2)	Unambiguous	GGFGrGrGQPPQ	R5(Dimethyl); R7(Dimethyl)	1	1	P46783	P46783	2	3	0.5382	0	1	1	423.899	1269.68	1269.68	0.54	0.00023	0	7.14464e+06	ETD (Electron Transfer Dissociation)	MS2	15.3993	79.769	31.7136	9325	20230331_LUMOS1_nLC3_ZY_LLZ_Hela_WT_trypsin_SMN_enrich_10ul_replicate1.raw	F3	2.62	0.000538	0.02512
FALSE	High	Sequest HT (A2)	Unambiguous	GGFGrGrGQPPQ	R5(Dimethyl); R7(Dimethyl)	1	1	P46783	P46783	2	3	0.5805	0	1	1	423.899	1269.68	1269.68	0.54	0.00023	0	4.11442e+06	ETD (Electron Transfer Dissociation)	MS2	36.6889	78.941	31.7278	9329	20230331_LUMOS1_nLC3_ZY_LLZ_Hela_WT_trypsin_SMN_enrich_10ul_replicate1.raw	F3	3.29	0.000538	0.00874
FALSE	High	Sequest HT (A2)	Unambiguous	GGFGrGrGQPPQ	R5(Dimethyl); R7(Dimethyl)	1	1	P46783	P46783	2	3	0.5211	0	1	1	423.899	1269.68	1269.68	1.91	0.00081	0	551296	ETD (Electron Transfer Dissociation)	MS2	47.7213	86	32.6131	9598	20230331_LUMOS1_nLC3_ZY_LLZ_Hela_WT_trypsin_SMN_enrich_10ul_replicate1.raw	F3	2.13	0.000538	0.04929
FALSE	High	Sequest HT (A2)	Unambiguous	GGFGrGrGQPPQ	R5(Dimethyl); R7(Dimethyl)	1	1	P46783	P46783	2	3	0.5155	0	1	1	423.899	1269.68	1269.68	0.04	2e-05	0	522567	ETD (Electron Transfer Dissociation)	MS2	0	86	33.6791	9925	20230331_LUMOS1_nLC3_ZY_LLZ_Hela_WT_trypsin_SMN_enrich_10ul_replicate1.raw	F3	1.94	0.000538	0.06413
FALSE	High	Sequest HT (A2)	Unambiguous	GGFGSPGGGSGGmSrGrGR	M13(Oxidation); R15(Dimethyl); R17(Dimethyl)	1	1	O00267	O00267	2	4	0.0678	0	1	1	442.218	1765.85	1765.85	0.01	1e-05	0	1.89126e+06	ETD (Electron Transfer Dissociation)	MS2	33.4303	86	25.5958	7450	20230331_LUMOS1_nLC3_ZY_LLZ_Hela_WT_trypsin_SMN_enrich_10ul_replicate1.raw	F3	5.9	0	0.0006942
FALSE	High	Sequest HT (A2)	Unambiguous	GGFGSPGGGSGGmSrGrGR	M13(Oxidation); R15(Dimethyl); R17(Dimethyl)	1	1	O00267	O00267	2	3	0.1007	0	1	1	589.289	1765.85	1765.85	1.09	0.00064	0	427322	ETD (Electron Transfer Dissociation)	MS2	0	86	25.6317	7461	20230331_LUMOS1_nLC3_ZY_LLZ_Hela_WT_trypsin_SMN_enrich_10ul_replicate1.raw	F3	1.49	0.004455	0.1015
FALSE	High	Sequest HT (A2)	Unambiguous	GGFGSPGGGSGGMSrGrGR	R15(Dimethyl); R17(Dimethyl)	1	1	O00267	O00267	2	4	0.1436	0	1	1	438.22	1749.86	1749.86	1.43	0.00063	0	4.09007e+06	ETD (Electron Transfer Dissociation)	MS2	49.4011	86	37.5631	11121	20230331_LUMOS1_nLC3_ZY_LLZ_Hela_WT_trypsin_SMN_enrich_10ul_replicate1.raw	F3	5.78	0	0.0009388
FALSE	High	Sequest HT (A2)	Unambiguous	GGFGSPGGGSGGMSrGrGR	R15(Dimethyl); R17(Dimethyl)	1	1	O00267	O00267	2	4	0.1181	0	1	1	438.22	1749.86	1749.86	1.43	0.00063	0	2.10327e+06	ETD (Electron Transfer Dissociation)	MS2	51.215	86	37.5698	11123	20230331_LUMOS1_nLC3_ZY_LLZ_Hela_WT_trypsin_SMN_enrich_10ul_replicate1.raw	F3	5.42	0	0.00268
FALSE	High	Sequest HT (A2)	Unambiguous	GGFGSPGGGSGGMSrGrGR	R15(Dimethyl); R17(Dimethyl)	1	1	O00267	O00267	2	3	0.1275	0	1	1	583.958	1749.86	1749.86	2.63	0.00153	0	931487	ETD (Electron Transfer Dissociation)	MS2	39.5605	86	37.6239	11139	20230331_LUMOS1_nLC3_ZY_LLZ_Hela_WT_trypsin_SMN_enrich_10ul_replicate1.raw	F3	2.98	0	0.005322
FALSE	High	Sequest HT (A2)	Unambiguous	GGFQNrGGGSGGGGNYrGGFNR	R6(Dimethyl); R17(Dimethyl)	1	1	Q9BUJ2	Q9BUJ2	2	4	0.139	0	1	1	547.016	2185.04	2185.04	1.69	0.00092	0	2.13412e+06	ETD (Electron Transfer Dissociation)	MS2	17.6894	86	48.2252	14375	20230331_LUMOS1_nLC3_ZY_LLZ_Hela_WT_trypsin_SMN_enrich_10ul_replicate1.raw	F3	7.12	0	2.247e-05
FALSE	High	Sequest HT (A2)	Unambiguous	GGFQNrGGGSGGGGNYrGGFNR	R6(Dimethyl); R17(Dimethyl)	1	1	Q9BUJ2	Q9BUJ2	2	4	0.1235	0	1	1	547.016	2185.04	2185.04	1.69	0.00092	0	909890	ETD (Electron Transfer Dissociation)	MS2	42.6822	86	48.2352	14378	20230331_LUMOS1_nLC3_ZY_LLZ_Hela_WT_trypsin_SMN_enrich_10ul_replicate1.raw	F3	4.13	0.003094	0.08508
FALSE	High	Sequest HT (A2)	Unambiguous	GGFrGGFGSGIrGrGrGR	R4(Dimethyl); R12(Dimethyl); R14(Dimethyl); R16(Dimethyl)	1	1	P15880	P15880	4	5	0.6286	0	1	1	384.625	1919.09	1919.09	-0.17	-6e-05	0	1.87659e+06	ETD (Electron Transfer Dissociation)	MS2	4.30785	86	44.8532	13350	20230331_LUMOS1_nLC3_ZY_LLZ_Hela_WT_trypsin_SMN_enrich_10ul_replicate1.raw	F3	5.17	0.000538	0.02193
FALSE	High	Sequest HT (A2)	Unambiguous	GGGAPrGGGrGGTSAGrGR	R6(Dimethyl); R10(Dimethyl); R17(Dimethyl)	1	1	Q9HCE5	Q9HCE5	3	4	0.0698	0	1	1	431.99	1724.94	1724.94	1.13	0.00049	0	4.3121e+06	ETD (Electron Transfer Dissociation)	MS2	7.96927	86	10.5478	2825	20230331_LUMOS1_nLC3_ZY_LLZ_Hela_WT_trypsin_SMN_enrich_10ul_replicate1.raw	F3	7.02	0	0.0002941
FALSE	High	Sequest HT (A2)	Unambiguous	GGGAPrGGGrGGTSAGrGR	R6(Dimethyl); R10(Dimethyl); R17(Dimethyl)	1	1	Q9HCE5	Q9HCE5	3	5	0.0462	0	1	1	345.794	1724.94	1724.94	1.27	0.00044	0	4.34076e+06	ETD (Electron Transfer Dissociation)	MS2	16.153	86	10.558	2828	20230331_LUMOS1_nLC3_ZY_LLZ_Hela_WT_trypsin_SMN_enrich_10ul_replicate1.raw	F3	5.63	0.000538	0.01418
FALSE	High	Sequest HT (A2)	Unambiguous	GGGAPrGGGrGGTSAGrGr	R6(Dimethyl); R10(Dimethyl); R17(Methyl); R19(Methyl)	1	1	Q9HCE5	Q9HCE5	3	5		0.0462	2	2	345.794	1724.94	1724.94	1.27	0.00044	0	4.34076e+06	ETD (Electron Transfer Dissociation)	MS2	16.153	86	10.558	2828	20230331_LUMOS1_nLC3_ZY_LLZ_Hela_WT_trypsin_SMN_enrich_10ul_replicate1.raw	F3	5.37	0.000538	0.03804
FALSE	High	Sequest HT (A2)	Unambiguous	GGGFGGNDNFGrGGNFSGrGGFGGSR	R12(Dimethyl); R19(Dimethyl)	1	2	P09651	A0A2R8Y4L2; P09651	2	4	0.3193	0	1	1	626.794	2504.15	2504.16	-0.91	-0.00057	0	1.01885e+06	ETD (Electron Transfer Dissociation)	MS2	9.21259	86	83.9575	25163	20230331_LUMOS1_nLC3_ZY_LLZ_Hela_WT_trypsin_SMN_enrich_10ul_replicate1.raw	F3	5.45	0	0.0001308
FALSE	High	Sequest HT (A2)	Unambiguous	GGGFrGGrGGGGGGFr	R5(Dimethyl); R8(Dimethyl); R16(Methyl)	1	1	Q9NY12	Q9NY12	2	4	0.4924	0	1	1	370.449	1478.77	1478.77	1.66	0.00061	0	4.31152e+06	ETD (Electron Transfer Dissociation)	MS2	0	86	33.589	9897	20230331_LUMOS1_nLC3_ZY_LLZ_Hela_WT_trypsin_SMN_enrich_10ul_replicate1.raw	F3	5.89	0	0.004842
FALSE	High	Sequest HT (A2)	Unambiguous	GGGGFHSGGNrGrGrGGK	R11(Dimethyl); R13(Dimethyl); R15(Dimethyl)	1	1	P22087	P22087	3	4	0.7096	0	1	1	439.488	1754.93	1754.93	1.22	0.00054	0	920898	ETD (Electron Transfer Dissociation)	MS2	15.8976	86	8.2564	2116	20230331_LUMOS1_nLC3_ZY_LLZ_Hela_WT_trypsin_SMN_enrich_10ul_replicate1.raw	F3	4.89	0	0.002249
FALSE	High	Sequest HT (A2)	Unambiguous	GGGGFrGrGGGGGFQR	R6(Dimethyl); R8(Dimethyl)	1	1	Q9BUJ2	Q9BUJ2	2	4	0.3919	0	1	1	384.704	1535.8	1535.79	1.13	0.00043	0	3.6069e+07	ETD (Electron Transfer Dissociation)	MS2	10.9839	51.906	33.431	9848	20230331_LUMOS1_nLC3_ZY_LLZ_Hela_WT_trypsin_SMN_enrich_10ul_replicate1.raw	F3	7.4	0	6.308e-05
FALSE	High	Sequest HT (A2)	Unambiguous	GGGGFrGrGGGGGFQR	R6(Dimethyl); R8(Dimethyl)	1	1	Q9BUJ2	Q9BUJ2	2	4	0.3357	0	1	1	384.704	1535.8	1535.79	1.13	0.00043	0	2.27694e+07	ETD (Electron Transfer Dissociation)	MS2	18.6887	64.433	33.4395	9851	20230331_LUMOS1_nLC3_ZY_LLZ_Hela_WT_trypsin_SMN_enrich_10ul_replicate1.raw	F3	7	0	3.931e-05
FALSE	High	Sequest HT (A2)	Unambiguous	GGGGFrGrGGGGGFQR	R6(Dimethyl); R8(Dimethyl)	1	1	Q9BUJ2	Q9BUJ2	2	3	0.5318	0	1	1	512.603	1535.8	1535.79	0.94	0.00048	0	3.02245e+07	ETD (Electron Transfer Dissociation)	MS2	23.2455	19.086	33.4985	9869	20230331_LUMOS1_nLC3_ZY_LLZ_Hela_WT_trypsin_SMN_enrich_10ul_replicate1.raw	F3	5.51	0	4.529e-05
FALSE	High	Sequest HT (A2)	Unambiguous	GGGGFrGrGGGGGFQR	R6(Dimethyl); R8(Dimethyl)	1	1	Q9BUJ2	Q9BUJ2	2	3	0.5531	0	1	1	512.603	1535.8	1535.79	0.94	0.00048	0	2.71493e+07	ETD (Electron Transfer Dissociation)	MS2	35.3424	17.675	33.5039	9871	20230331_LUMOS1_nLC3_ZY_LLZ_Hela_WT_trypsin_SMN_enrich_10ul_replicate1.raw	F3	6.31	0	5.222e-06
FALSE	High	Sequest HT (A2)	Unambiguous	GGGGFrGrGGGGGFQR	R6(Dimethyl); R8(Dimethyl)	1	1	Q9BUJ2	Q9BUJ2	2	3	0.4429	0	1	1	512.603	1535.8	1535.79	0.94	0.00048	0	5.19683e+06	ETD (Electron Transfer Dissociation)	MS2	45.7026	86	33.513	9874	20230331_LUMOS1_nLC3_ZY_LLZ_Hela_WT_trypsin_SMN_enrich_10ul_replicate1.raw	F3	4.9	0	0.0001832
FALSE	High	Sequest HT (A2)	Unambiguous	GGGGFrGrGGGGGFQR	R6(Dimethyl); R8(Dimethyl)	1	1	Q9BUJ2	Q9BUJ2	2	4	0.3859	0	1	1	384.705	1535.8	1535.79	2.24	0.00086	0	6.16518e+06	ETD (Electron Transfer Dissociation)	MS2	18.837	86	34.4244	10152	20230331_LUMOS1_nLC3_ZY_LLZ_Hela_WT_trypsin_SMN_enrich_10ul_replicate1.raw	F3	7.54	0	1.759e-05
FALSE	High	Sequest HT (A2)	Unambiguous	GGGGFrGrGGGGGFQR	R6(Dimethyl); R8(Dimethyl)	1	1	Q9BUJ2	Q9BUJ2	2	4	0.4324	0	1	1	384.705	1535.8	1535.79	2.24	0.00086	0	3.10666e+06	ETD (Electron Transfer Dissociation)	MS2	0	86	34.4391	10156	20230331_LUMOS1_nLC3_ZY_LLZ_Hela_WT_trypsin_SMN_enrich_10ul_replicate1.raw	F3	6.29	0	0.0009119
FALSE	High	Sequest HT (A2)	Unambiguous	GGGGGrGGLHDFR	R6(Dimethyl)	1	1	P23246	P23246	1	4	0.41	0	1	1	318.416	1270.64	1270.64	1.03	0.00033	0	758115	ETD (Electron Transfer Dissociation)	MS2	0	86	30.0058	8803	20230331_LUMOS1_nLC3_ZY_LLZ_Hela_WT_trypsin_SMN_enrich_10ul_replicate1.raw	F3	3	0.000538	0.05204
FALSE	High	Sequest HT (A2)	Unambiguous	GGGHrGrGGFNMrGGNFR	R5(Dimethyl); R7(Dimethyl); R13(Dimethyl)	1	1	Q00839	Q00839	3	5	0.1118	0	1	1	395.608	1974.01	1974.01	1.17	0.00046	0	3.67087e+06	ETD (Electron Transfer Dissociation)	MS2	0	86	38.4617	11397	20230331_LUMOS1_nLC3_ZY_LLZ_Hela_WT_trypsin_SMN_enrich_10ul_replicate1.raw	F3	6.35	0	0.0006323
FALSE	High	Sequest HT (A2)	Unambiguous	GGGHrGrGGFNMrGGNFR	R5(Dimethyl); R7(Dimethyl); R13(Dimethyl)	1	1	Q00839	Q00839	3	4	0.242	0	1	1	494.258	1974.01	1974.01	0.59	0.00029	0	1.75623e+06	ETD (Electron Transfer Dissociation)	MS2	16.2152	86	38.5	11409	20230331_LUMOS1_nLC3_ZY_LLZ_Hela_WT_trypsin_SMN_enrich_10ul_replicate1.raw	F3	6.24	0	1.147e-06
FALSE	High	Sequest HT (A2)	Unambiguous	GGGPIrNRPAIArGAAGGGGR	R6(Methyl); R13(Dimethyl)	1	1	Q86V81	Q86V81	2	5	0.0774	0	1	1	392.827	1960.11	1960.11	0.41	0.00016	0	1.84073e+06	ETD (Electron Transfer Dissociation)	MS2	30.7115	86	33.7763	9955	20230331_LUMOS1_nLC3_ZY_LLZ_Hela_WT_trypsin_SMN_enrich_10ul_replicate1.raw	F3	4.39	0.000538	0.03198
FALSE	High	Sequest HT (A2)	Unambiguous	GGGrGGFGGrGGGrGGrGGFGGR	R4(Methyl); R10(Dimethyl); R14(Dimethyl); R17(Dimethyl)	1	1	P19338	P19338	4	5	0.3535	0	1	1	421.629	2104.11	2104.11	0.77	0.00032	0	4.27082e+06	ETD (Electron Transfer Dissociation)	MS2	29.6176	86	30.2953	8890	20230331_LUMOS1_nLC3_ZY_LLZ_Hela_WT_trypsin_SMN_enrich_10ul_replicate1.raw	F3	8.74	0	4.658e-05
FALSE	High	Sequest HT (A2)	Unambiguous	GGGrGGFGGrGGGrGGrGGFGGR	R4(Methyl); R10(Dimethyl); R14(Dimethyl); R17(Dimethyl)	1	1	P19338	P19338	4	6	0.2836	0	1	1	351.525	2104.11	2104.11	0.27	0.0001	0	1.97141e+06	ETD (Electron Transfer Dissociation)	MS2	20.8513	86	30.302	8892	20230331_LUMOS1_nLC3_ZY_LLZ_Hela_WT_trypsin_SMN_enrich_10ul_replicate1.raw	F3	5.96	0.000538	0.052
FALSE	High	Sequest HT (A2)	Unambiguous	GGGrGGFGGrGGGrGGrGGFGGR	R4(Dimethyl); R10(Dimethyl); R14(Dimethyl); R17(Dimethyl)	1	1	P19338	P19338	4	4	0.2651	0	1	1	530.289	2118.13	2118.13	2.52	0.00133	0	2.02909e+06	ETD (Electron Transfer Dissociation)	MS2	56.3623	86	31.5334	9268	20230331_LUMOS1_nLC3_ZY_LLZ_Hela_WT_trypsin_SMN_enrich_10ul_replicate1.raw	F3	7.96	0	5.493e-06
FALSE	High	Sequest HT (A2)	Unambiguous	GGGrGrGrArGAAAGSGVPAAPGPSGR	R4(Dimethyl); R6(Dimethyl); R8(Dimethyl); R10(Dimethyl)	1	1	P83369	P83369	4	5	0.7221	0	1	1	495.281	2472.38	2472.38	0.44	0.00022	0	1.3723e+06	ETD (Electron Transfer Dissociation)	MS2	17.5645	86	31.3548	9215	20230331_LUMOS1_nLC3_ZY_LLZ_Hela_WT_trypsin_SMN_enrich_10ul_replicate1.raw	F3	5.65	0	0.001158
FALSE	High	Sequest HT (A2)	Unambiguous	GGGSGNFmGrGGNFGGGGGNFGrGGNFGGrGGYGGGGGGSR	M8(Oxidation); R10(Dimethyl); R23(Dimethyl); R30(Dimethyl)	1	1	P51991	P51991	3	5	0.7507	0	1	1	737.14	3681.67	3681.66	2.56	0.00189	0	2.02283e+06	ETD (Electron Transfer Dissociation)	MS2	32.9391	86	76.4342	22902	20230331_LUMOS1_nLC3_ZY_LLZ_Hela_WT_trypsin_SMN_enrich_10ul_replicate1.raw	F3	7.46	0	0.0005684
FALSE	High	Sequest HT (A2)	Unambiguous	GGMPNrGNYNQNFrGrGNNrGYK	R6(Dimethyl); R14(Dimethyl); R16(Dimethyl); R20(Dimethyl)	1	1	Q00839	Q00839	4	5	0.677	0	1	1	548.682	2739.38	2739.38	1.8	0.00099	0	1.28503e+06	ETD (Electron Transfer Dissociation)	MS2	78.4371	86	47.2503	14079	20230331_LUMOS1_nLC3_ZY_LLZ_Hela_WT_trypsin_SMN_enrich_10ul_replicate1.raw	F3	4.86	0	0.00197
FALSE	High	Sequest HT (A2)	Unambiguous	GGNFGGGGGNFGrGGNFGGrGGYGGGGGGSR	R13(Dimethyl); R20(Dimethyl)	1	1	P51991	P51991	2	4	0.3568	0	1	1	680.065	2717.24	2717.24	-1.11	-0.00076	0	1.71795e+06	ETD (Electron Transfer Dissociation)	MS2	0	86	69.0386	20662	20230331_LUMOS1_nLC3_ZY_LLZ_Hela_WT_trypsin_SMN_enrich_10ul_replicate1.raw	F3	4.82	0	0.0003334
FALSE	High	Sequest HT (A2)	Unambiguous	GGNFrGGAPGNrGGYNR	R5(Dimethyl); R12(Dimethyl)	1	1	Q00839	Q00839	2	3	0.3297	0	1	1	588.3	1762.89	1762.88	0.66	0.00039	0	382810	ETD (Electron Transfer Dissociation)	MS2	0	86	32.535	9575	20230331_LUMOS1_nLC3_ZY_LLZ_Hela_WT_trypsin_SMN_enrich_10ul_replicate1.raw	F3	2.73	0.000538	0.03939
FALSE	High	Sequest HT (A2)	Unambiguous	GGNFSGrGGFGGSR	R7(Dimethyl)	1	2	P09651	A0A2R8Y4L2; P09651	1	3	0.4913	0	1	1	447.554	1340.65	1340.65	0.45	0.0002	0	6.32892e+06	ETD (Electron Transfer Dissociation)	MS2	23.3006	84.573	41.8898	12445	20230331_LUMOS1_nLC3_ZY_LLZ_Hela_WT_trypsin_SMN_enrich_10ul_replicate1.raw	F3	4.03	0	0.002071
FALSE	High	Sequest HT (A2)	Unambiguous	GGNFSGrGGFGGSR	R7(Dimethyl)	1	2	P09651	A0A2R8Y4L2; P09651	1	3	0.403	0	1	1	447.554	1340.65	1340.65	0.45	0.0002	0	3.86226e+06	ETD (Electron Transfer Dissociation)	MS2	35.3261	84.632	41.9032	12449	20230331_LUMOS1_nLC3_ZY_LLZ_Hela_WT_trypsin_SMN_enrich_10ul_replicate1.raw	F3	4.02	0	0.0004916
FALSE	High	Sequest HT (A2)	Unambiguous	GGNFSGrGGFGGSR	R7(Dimethyl)	1	2	P09651	A0A2R8Y4L2; P09651	1	2	0.5968	0	1	1	670.82	1340.63	1340.65	-9.37	-0.00628	0	828644	ETD (Electron Transfer Dissociation)	MS2	53.7148	86	87.3066	26180	20230331_LUMOS1_nLC3_ZY_LLZ_Hela_WT_trypsin_SMN_enrich_10ul_replicate1.raw	F3	3.15	0.000538	0.04199
FALSE	High	Sequest HT (A2)	Unambiguous	GGPGPGPGPYHrGrGGR	R12(Dimethyl); R14(Dimethyl)	1	1	Q96QC0	Q96QC0	2	4	0.2428	0	1	1	422.728	1687.89	1687.89	1.4	0.00059	0	1.63541e+06	ETD (Electron Transfer Dissociation)	MS2	0	86	19.939	5720	20230331_LUMOS1_nLC3_ZY_LLZ_Hela_WT_trypsin_SMN_enrich_10ul_replicate1.raw	F3	4.86	0.000538	0.01461
FALSE	High	Sequest HT (A2)	Unambiguous	GGPMrGGPGPGPGPYHrGrGGR	R5(Methyl); R17(Dimethyl); R19(Dimethyl)	1	1	Q96QC0	Q96QC0	3	5	0.241	0	1	1	440.834	2200.14	2200.14	-0.27	-0.00012	0	2.97664e+06	ETD (Electron Transfer Dissociation)	MS2	49.3743	86	29.8762	8763	20230331_LUMOS1_nLC3_ZY_LLZ_Hela_WT_trypsin_SMN_enrich_10ul_replicate1.raw	F3	5.56	0	0.001887
FALSE	High	Sequest HT (A2)	Unambiguous	GGPMrGGPGPGPGPYHrGrGGR	R5(Methyl); R17(Dimethyl); R19(Dimethyl)	1	1	Q96QC0	Q96QC0	3	4	0.1175	0	1	1	550.791	2200.14	2200.14	0.46	0.00025	0	827536	ETD (Electron Transfer Dissociation)	MS2	12.7127	86	29.8832	8765	20230331_LUMOS1_nLC3_ZY_LLZ_Hela_WT_trypsin_SMN_enrich_10ul_replicate1.raw	F3	3.83	0.000538	0.01682
FALSE	High	Sequest HT (A2)	Unambiguous	GGPNDrFPFRPSrGrPTDGR	R6(Dimethyl); R13(Methyl); R15(Methyl)	1	1	Q9Y3I1	Q9Y3I1	2	5	0.075	0	1	1	460.445	2298.2	2298.2	-0.01	0	0	2.84404e+06	ETD (Electron Transfer Dissociation)	MS2	17.9003	86	54.9984	16445	20230331_LUMOS1_nLC3_ZY_LLZ_Hela_WT_trypsin_SMN_enrich_10ul_replicate1.raw	F3	5.2	0.000538	0.0108
FALSE	High	Sequest HT (A2)	Unambiguous	GGPNDrFPFrPSrGRPTDGR	R6(Dimethyl); R10(Methyl); R13(Methyl)	1	1	Q9Y3I1	Q9Y3I1	2	4	0.0056	0	1	1	575.302	2298.18	2298.2	-4.92	-0.00282	0	1.33528e+06	ETD (Electron Transfer Dissociation)	MS2	49.8099	86	55.0117	16449	20230331_LUMOS1_nLC3_ZY_LLZ_Hela_WT_trypsin_SMN_enrich_10ul_replicate1.raw	F3	3.55	0.000538	0.04628
FALSE	High	Sequest HT (A2)	Unambiguous	GGPNDrFPFrPSRGRPTDGR	R6(Dimethyl); R10(Dimethyl)	1	1	Q9Y3I1	Q9Y3I1	2	4		0.0056	2	2	575.302	2298.18	2298.2	-4.92	-0.00282	0	1.33528e+06	ETD (Electron Transfer Dissociation)	MS2	49.8099	86	55.0117	16449	20230331_LUMOS1_nLC3_ZY_LLZ_Hela_WT_trypsin_SMN_enrich_10ul_replicate1.raw	F3	3.53	0.003094	0.08065
FALSE	High	Sequest HT (A2)	Unambiguous	GGPNDrFPFRPSrGrPTDGR	R6(Dimethyl); R13(Methyl); R15(Methyl)	1	1	Q9Y3I1	Q9Y3I1	2	4	0.1147	0	1	1	575.302	2298.18	2298.2	-4.92	-0.00282	0	1.04926e+06	ETD (Electron Transfer Dissociation)	MS2	63.7025	86	55.0216	16452	20230331_LUMOS1_nLC3_ZY_LLZ_Hela_WT_trypsin_SMN_enrich_10ul_replicate1.raw	F3	3.4	0.008784	0.2039
FALSE	High	Sequest HT (A2)	Unambiguous	GGPNDrFPFRPSrGrPTDGR	R6(Dimethyl); R13(Methyl); R15(Methyl)	1	1	Q9Y3I1	Q9Y3I1	2	6	0.0433	0	1	1	383.873	2298.2	2298.2	1.5	0.00057	0	1.34803e+06	ETD (Electron Transfer Dissociation)	MS2	8.32725	86	55.2451	16519	20230331_LUMOS1_nLC3_ZY_LLZ_Hela_WT_trypsin_SMN_enrich_10ul_replicate1.raw	F3	4.39	0.004854	0.1117
FALSE	High	Sequest HT (A2)	Unambiguous	GGPNDrFPFrPSRGRPTDGR	R6(Dimethyl); R10(Dimethyl)	1	1	Q9Y3I1	Q9Y3I1	2	6		0.0433	2	2	383.873	2298.2	2298.2	1.5	0.00057	0	1.34803e+06	ETD (Electron Transfer Dissociation)	MS2	8.32725	86	55.2451	16519	20230331_LUMOS1_nLC3_ZY_LLZ_Hela_WT_trypsin_SMN_enrich_10ul_replicate1.raw	F3	4.2	0.006372	0.1511
FALSE	High	Sequest HT (A2)	Unambiguous	GGPNDrFPFrPSrGRPTDGR	R6(Dimethyl); R10(Methyl); R13(Methyl)	1	1	Q9Y3I1	Q9Y3I1	2	6		0.0478	3	3	383.873	2298.2	2298.2	1.5	0.00057	0	1.34803e+06	ETD (Electron Transfer Dissociation)	MS2	8.32725	86	55.2451	16519	20230331_LUMOS1_nLC3_ZY_LLZ_Hela_WT_trypsin_SMN_enrich_10ul_replicate1.raw	F3	4.18	0.006372	0.1528
FALSE	High	Sequest HT (A2)	Unambiguous	GGPNDrFPFrPSrGrPTDGR	R6(Dimethyl); R10(Methyl); R13(Methyl); R15(Methyl)	1	1	Q9Y3I1	Q9Y3I1	2	5	0.1005	0	1	1	463.25	2312.22	2312.21	3.29	0.00152	0	1.42099e+06	ETD (Electron Transfer Dissociation)	MS2	0	86	55.5172	16600	20230331_LUMOS1_nLC3_ZY_LLZ_Hela_WT_trypsin_SMN_enrich_10ul_replicate1.raw	F3	3.98	0.005311	0.1207
FALSE	High	Sequest HT (A2)	Unambiguous	GGPNDrFPFrPSrGRPTDGR	R6(Dimethyl); R10(Dimethyl); R13(Dimethyl)	1	1	Q9Y3I1	Q9Y3I1	2	5	0.0892	0	1	1	466.052	2326.23	2326.23	1.44	0.00067	0	1.78324e+06	ETD (Electron Transfer Dissociation)	MS2	20.7977	86	56.0383	16756	20230331_LUMOS1_nLC3_ZY_LLZ_Hela_WT_trypsin_SMN_enrich_10ul_replicate1.raw	F3	3.25	0.006794	0.1779
FALSE	High	Sequest HT (A2)	Unambiguous	GGPNDrFPFrPSrGRPTDGR	R6(Dimethyl); R10(Dimethyl); R13(Dimethyl)	1	1	Q9Y3I1	Q9Y3I1	2	6	0.0323	0	1	1	388.545	2326.23	2326.23	2.56	0.00099	0	1.17962e+06	ETD (Electron Transfer Dissociation)	MS2	11.8196	86	56.3764	16856	20230331_LUMOS1_nLC3_ZY_LLZ_Hela_WT_trypsin_SMN_enrich_10ul_replicate1.raw	F3	4.02	0.000538	0.04006
FALSE	High	Sequest HT (A2)	Unambiguous	GGPNDrFPFrPSrGrPTDGR	R6(Dimethyl); R10(Dimethyl); R13(Methyl); R15(Methyl)	1	1	Q9Y3I1	Q9Y3I1	2	6		0.0323	2	2	388.545	2326.23	2326.23	2.56	0.00099	0	1.17962e+06	ETD (Electron Transfer Dissociation)	MS2	11.8196	86	56.3764	16856	20230331_LUMOS1_nLC3_ZY_LLZ_Hela_WT_trypsin_SMN_enrich_10ul_replicate1.raw	F3	3.89	0.000538	0.04469
FALSE	High	Sequest HT (A2)	Unambiguous	GGrGAAAGGrGGTrGR	R3(Dimethyl); R10(Dimethyl); R14(Dimethyl)	1	1	O14979	O14979	3	4	0.1758	0	1	1	375.218	1497.85	1497.85	1.65	0.00062	0	1.47372e+06	ETD (Electron Transfer Dissociation)	MS2	6.96947	86	7.8607	1991	20230331_LUMOS1_nLC3_ZY_LLZ_Hela_WT_trypsin_SMN_enrich_10ul_replicate1.raw	F3	4.95	0	0.007594
FALSE	High	Sequest HT (A2)	Unambiguous	GGrGAAAGGrGGTrGr	R3(Dimethyl); R10(Dimethyl); R14(Dimethyl); R16(Methyl)	1	1	O14979	O14979	3	4	0.5	0	1	1	378.721	1511.86	1511.86	1.05	0.0004	0	3.81822e+06	ETD (Electron Transfer Dissociation)	MS2	36.6997	86	10.133	2697	20230331_LUMOS1_nLC3_ZY_LLZ_Hela_WT_trypsin_SMN_enrich_10ul_replicate1.raw	F3	6.58	0	3.562e-05
FALSE	High	Sequest HT (A2)	Unambiguous	GGrGAAAGGrGGTrGr	R3(Dimethyl); R10(Dimethyl); R14(Dimethyl); R16(Methyl)	1	1	O14979	O14979	3	5	0.4784	0	1	1	303.179	1511.86	1511.86	1.04	0.00032	0	1.38917e+06	ETD (Electron Transfer Dissociation)	MS2	18.7427	86	10.1397	2699	20230331_LUMOS1_nLC3_ZY_LLZ_Hela_WT_trypsin_SMN_enrich_10ul_replicate1.raw	F3	4.16	0.000538	0.0123
FALSE	High	Sequest HT (A2)	Unambiguous	GGrGAAAGGrGGTrGrGR	R3(Methyl); R10(Dimethyl); R14(Dimethyl); R16(Dimethyl)	1	1	O14979	O14979	4	5	0.4877	0	1	1	345.804	1724.99	1724.99	2.5	0.00086	0	2.37967e+07	ETD (Electron Transfer Dissociation)	MS2	18.2563	86	7.5457	1894	20230331_LUMOS1_nLC3_ZY_LLZ_Hela_WT_trypsin_SMN_enrich_10ul_replicate1.raw	F3	6.91	0	0.001718
FALSE	High	Sequest HT (A2)	Unambiguous	GGrGAAAGGrGGTrGrGR	R3(Methyl); R10(Dimethyl); R14(Dimethyl); R16(Dimethyl)	1	1	O14979	O14979	4	4	0.4259	0	1	1	432.002	1724.99	1724.99	1.76	0.00076	0	1.32021e+07	ETD (Electron Transfer Dissociation)	MS2	10.7427	86	7.5523	1896	20230331_LUMOS1_nLC3_ZY_LLZ_Hela_WT_trypsin_SMN_enrich_10ul_replicate1.raw	F3	7.89	0	3.609e-05
FALSE	High	Sequest HT (A2)	Unambiguous	GGrGAAAGGrGGTrGrGR	R3(Methyl); R10(Dimethyl); R14(Dimethyl); R16(Dimethyl)	1	1	O14979	O14979	4	3	0.5427	0	1	1	575.668	1724.99	1724.99	2.34	0.00134	0	471434	ETD (Electron Transfer Dissociation)	MS2	0	86	7.5952	1909	20230331_LUMOS1_nLC3_ZY_LLZ_Hela_WT_trypsin_SMN_enrich_10ul_replicate1.raw	F3	2.34	0.003517	0.08916
FALSE	High	Sequest HT (A2)	Unambiguous	GGrGAAAGGrGGTrGrGR	R3(Dimethyl); R10(Dimethyl); R14(Dimethyl); R16(Dimethyl)	1	1	O14979	O14979	4	5	0.495	0	1	1	348.607	1739	1739	1.52	0.00053	0	1.99534e+06	ETD (Electron Transfer Dissociation)	MS2	35.5686	86	8.4171	2166	20230331_LUMOS1_nLC3_ZY_LLZ_Hela_WT_trypsin_SMN_enrich_10ul_replicate1.raw	F3	5.98	0	0.006686
FALSE	High	Sequest HT (A2)	Unambiguous	GGrGAAAGGrGGTrGrGR	R3(Dimethyl); R10(Dimethyl); R14(Dimethyl); R16(Dimethyl)	1	1	O14979	O14979	4	3	0.564	0	1	1	580.339	1739	1739	1.36	0.00079	0	457972	ETD (Electron Transfer Dissociation)	MS2	0	86	8.6065	2220	20230331_LUMOS1_nLC3_ZY_LLZ_Hela_WT_trypsin_SMN_enrich_10ul_replicate1.raw	F3	2.89	0.003094	0.08763
FALSE	High	Sequest HT (A2)	Unambiguous	GGrGAAAGGrGGTrGrGR	R3(Dimethyl); R10(Dimethyl); R14(Dimethyl); R16(Dimethyl)	1	1	O14979	O14979	4	3	0.5865	0	1	1	580.339	1739	1739	1.36	0.00079	0	312977	ETD (Electron Transfer Dissociation)	MS2	0	86	8.6105	2221	20230331_LUMOS1_nLC3_ZY_LLZ_Hela_WT_trypsin_SMN_enrich_10ul_replicate1.raw	F3	2.66	0.006127	0.1282
FALSE	High	Sequest HT (A2)	Unambiguous	GGrGAAAGGrGGTrGrGR	R3(Dimethyl); R10(Dimethyl); R14(Dimethyl); R16(Dimethyl)	1	1	O14979	O14979	4	4	0.5663	0	1	1	435.506	1739	1739	1.8	0.00078	0	9.40889e+06	ETD (Electron Transfer Dissociation)	MS2	2.76957	86	9.0487	2362	20230331_LUMOS1_nLC3_ZY_LLZ_Hela_WT_trypsin_SMN_enrich_10ul_replicate1.raw	F3	7.47	0	3.517e-06
FALSE	High	Sequest HT (A2)	Unambiguous	GGrGAAAGGrGGTrGrGR	R3(Dimethyl); R10(Dimethyl); R14(Dimethyl); R16(Dimethyl)	1	1	O14979	O14979	4	4	0.4736	0	1	1	435.506	1739	1739	1.8	0.00078	0	5.47502e+06	ETD (Electron Transfer Dissociation)	MS2	1.45086	86	9.0524	2363	20230331_LUMOS1_nLC3_ZY_LLZ_Hela_WT_trypsin_SMN_enrich_10ul_replicate1.raw	F3	6.25	0	0.0008325
FALSE	High	Sequest HT (A2)	Unambiguous	GGrGAAAGGrGGTrGrGR	R3(Dimethyl); R10(Dimethyl); R14(Dimethyl); R16(Dimethyl)	1	1	O14979	O14979	4	5	0.5823	0	1	1	348.607	1739	1739	2.22	0.00077	0	1.25259e+07	ETD (Electron Transfer Dissociation)	MS2	3.35393	86	9.0929	2376	20230331_LUMOS1_nLC3_ZY_LLZ_Hela_WT_trypsin_SMN_enrich_10ul_replicate1.raw	F3	8.93	0	1.055e-05
FALSE	High	Sequest HT (A2)	Unambiguous	GGrGAAAGGrGGTrGrGR	R3(Dimethyl); R10(Dimethyl); R14(Dimethyl); R16(Dimethyl)	1	1	O14979	O14979	4	5	0.528	0	1	1	348.607	1739	1739	2.22	0.00077	0	5.65183e+06	ETD (Electron Transfer Dissociation)	MS2	5.72339	86	9.0965	2377	20230331_LUMOS1_nLC3_ZY_LLZ_Hela_WT_trypsin_SMN_enrich_10ul_replicate1.raw	F3	6.97	0.000538	0.02033
FALSE	High	Sequest HT (A2)	Unambiguous	GGrGAAAGGrGGTrGrGR	R3(Dimethyl); R10(Dimethyl); R14(Dimethyl); R16(Dimethyl)	1	1	O14979	O14979	4	4	0.5949	0	1	1	435.506	1739	1739	1.24	0.00054	0	490135	ETD (Electron Transfer Dissociation)	MS2	45.7473	86	9.3711	2459	20230331_LUMOS1_nLC3_ZY_LLZ_Hela_WT_trypsin_SMN_enrich_10ul_replicate1.raw	F3	3.11	0.000538	0.06115
FALSE	High	Sequest HT (A2)	Unambiguous	GGrGGFGGrGrGGFGGrGGFR	R3(Dimethyl); R9(Dimethyl); R11(Dimethyl); R17(Methyl)	1	1	P19338	P19338	4	5	0.0968	0	1	1	416.828	2080.11	2080.12	-1.86	-0.00077	0	1.48434e+06	ETD (Electron Transfer Dissociation)	MS2	0	86	47.5394	14168	20230331_LUMOS1_nLC3_ZY_LLZ_Hela_WT_trypsin_SMN_enrich_10ul_replicate1.raw	F3	3.41	0.004854	0.116
FALSE	High	Sequest HT (A2)	Unambiguous	GGrGGFGGrGrGGFGGrGGFR	R3(Dimethyl); R9(Dimethyl); R11(Dimethyl); R17(Dimethyl)	1	1	P19338	P19338	4	5	0.5272	0	1	1	419.632	2094.13	2094.13	-0.53	-0.00022	0	1.40695e+06	ETD (Electron Transfer Dissociation)	MS2	16.9769	86	48.7345	14529	20230331_LUMOS1_nLC3_ZY_LLZ_Hela_WT_trypsin_SMN_enrich_10ul_replicate1.raw	F3	4.78	0	0.005777
FALSE	High	Sequest HT (A2)	Unambiguous	GGrGGrGGFGGGrGrGGGFR	R3(Dimethyl); R6(Dimethyl); R13(Dimethyl); R15(Dimethyl)	1	1	P22087	P22087	4	5	0.5906	0	1	1	390.22	1947.07	1947.06	2.14	0.00083	0	2.30804e+06	ETD (Electron Transfer Dissociation)	MS2	37.9518	86	28.9286	8472	20230331_LUMOS1_nLC3_ZY_LLZ_Hela_WT_trypsin_SMN_enrich_10ul_replicate1.raw	F3	6.18	0	0.0001923
FALSE	High	Sequest HT (A2)	Unambiguous	GGrGGrGGFGGGrGrGGGFR	R3(Dimethyl); R6(Dimethyl); R13(Dimethyl); R15(Dimethyl)	1	1	P22087	P22087	4	4	0.6142	0	1	1	487.522	1947.07	1947.06	0.39	0.00019	0	910935	ETD (Electron Transfer Dissociation)	MS2	59.0861	86	29.0509	8509	20230331_LUMOS1_nLC3_ZY_LLZ_Hela_WT_trypsin_SMN_enrich_10ul_replicate1.raw	F3	3.94	0.000538	0.0449
FALSE	High	Sequest HT (A2)	Unambiguous	GGrGGrGrGGRPNR	R3(Dimethyl); R6(Dimethyl); R8(Dimethyl)	1	1	Q8NC51	Q8NC51	3	3	0.2766	0	1	1	498.627	1493.87	1493.86	1.75	0.00087	0	378179	ETD (Electron Transfer Dissociation)	MS2	0	86	6.4165	1517	20230331_LUMOS1_nLC3_ZY_LLZ_Hela_WT_trypsin_SMN_enrich_10ul_replicate1.raw	F3	2.82	0.000538	0.02381
FALSE	High	Sequest HT (A2)	Unambiguous	GGrGrGGSGGGGGGGGGGYNR	R3(Dimethyl); R5(Methyl)	1	1	P35637	P35637	2	3	0.0838	0	1	1	583.614	1748.83	1748.83	-0.08	-5e-05	0	3.6457e+06	ETD (Electron Transfer Dissociation)	MS2	0	86	9.8354	2602	20230331_LUMOS1_nLC3_ZY_LLZ_Hela_WT_trypsin_SMN_enrich_10ul_replicate1.raw	F3	6.92	0	2.667e-06
FALSE	High	Sequest HT (A2)	Unambiguous	GGrGrGGSGGGGGGGGGGYNR	R3(Dimethyl); R5(Methyl)	1	1	P35637	P35637	2	3	0.0613	0	1	1	583.614	1748.83	1748.83	-0.08	-5e-05	0	2.97979e+06	ETD (Electron Transfer Dissociation)	MS2	0	86	9.8489	2606	20230331_LUMOS1_nLC3_ZY_LLZ_Hela_WT_trypsin_SMN_enrich_10ul_replicate1.raw	F3	7.34	0	1.868e-06
FALSE	High	Sequest HT (A2)	Unambiguous	GGrGrGGSGGGGGGGGGGYNR	R3(Dimethyl); R5(Methyl)	1	1	P35637	P35637	2	4	0.0658	0	1	1	437.963	1748.83	1748.83	0.92	0.0004	0	1.02204e+07	ETD (Electron Transfer Dissociation)	MS2	2.37375	75.108	9.8579	2609	20230331_LUMOS1_nLC3_ZY_LLZ_Hela_WT_trypsin_SMN_enrich_10ul_replicate1.raw	F3	9.72	0	2.619e-06
FALSE	High	Sequest HT (A2)	Unambiguous	GGrGrGGSGGGGGGGGGGYNR	R3(Dimethyl); R5(Methyl)	1	1	P35637	P35637	2	4	0.0689	0	1	1	437.963	1748.83	1748.83	0.92	0.0004	0	6.18582e+06	ETD (Electron Transfer Dissociation)	MS2	14.6534	69.216	9.8714	2613	20230331_LUMOS1_nLC3_ZY_LLZ_Hela_WT_trypsin_SMN_enrich_10ul_replicate1.raw	F3	8.27	0	0.001269
FALSE	High	Sequest HT (A2)	Unambiguous	GGrGrGGSGGGGGGGGGGYNR	R3(Dimethyl); R5(Dimethyl)	1	1	P35637	P35637	2	2	0.7193	0	1	1	881.926	1762.84	1762.84	0.29	0.00026	0	2.23445e+06	ETD (Electron Transfer Dissociation)	MS2	0	86	10.603	2841	20230331_LUMOS1_nLC3_ZY_LLZ_Hela_WT_trypsin_SMN_enrich_10ul_replicate1.raw	F3	2.28	0.000538	0.06964
FALSE	High	Sequest HT (A2)	Unambiguous	GGrGrGGSGGGGGGGGGGYNR	R3(Dimethyl); R5(Dimethyl)	1	1	P35637	P35637	2	4	0.6392	0	1	1	441.467	1762.85	1762.84	1.18	0.00052	0	1.57244e+07	ETD (Electron Transfer Dissociation)	MS2	0	56.21	11.2659	3055	20230331_LUMOS1_nLC3_ZY_LLZ_Hela_WT_trypsin_SMN_enrich_10ul_replicate1.raw	F3	9.09	0	2.806e-05
FALSE	High	Sequest HT (A2)	Unambiguous	GGrGrGGSGGGGGGGGGGYNR	R3(Dimethyl); R5(Dimethyl)	1	1	P35637	P35637	2	4	0.5448	0	1	1	441.467	1762.85	1762.84	1.18	0.00052	0	1.10182e+07	ETD (Electron Transfer Dissociation)	MS2	9.43244	47.807	11.2716	3057	20230331_LUMOS1_nLC3_ZY_LLZ_Hela_WT_trypsin_SMN_enrich_10ul_replicate1.raw	F3	7.36	0	0.00452
FALSE	High	Sequest HT (A2)	Unambiguous	GGrGrGGSGGGGGGGGGGYNr	R3(Dimethyl); R5(Dimethyl); R21(Methyl)	1	1	P35637	P35637	2	4	0.7673	0	1	1	444.971	1776.86	1776.86	2.05	0.00091	0	8.51598e+06	ETD (Electron Transfer Dissociation)	MS2	31.6213	86	11.7606	3205	20230331_LUMOS1_nLC3_ZY_LLZ_Hela_WT_trypsin_SMN_enrich_10ul_replicate1.raw	F3	8.55	0	5.447e-06
FALSE	High	Sequest HT (A2)	Unambiguous	GGrGrGGSGGGGGGGGGGYNr	R3(Dimethyl); R5(Dimethyl); R21(Methyl)	1	1	P35637	P35637	2	3	0.7611	0	1	1	592.959	1776.86	1776.86	1.13	0.00067	0	2.23732e+06	ETD (Electron Transfer Dissociation)	MS2	0	86	11.7775	3210	20230331_LUMOS1_nLC3_ZY_LLZ_Hela_WT_trypsin_SMN_enrich_10ul_replicate1.raw	F3	5.61	0	9.811e-06
FALSE	High	Sequest HT (A2)	Unambiguous	GHISTSTGrGrGrGLPY	R9(Dimethyl); R11(Dimethyl); R13(Dimethyl)	1	1	Q14004	Q14004	3	4	0.669	0	1	1	464.761	1856.02	1856.02	-0.6	-0.00028	0	1.82094e+06	ETD (Electron Transfer Dissociation)	MS2	71.6906	86	45.0473	13409	20230331_LUMOS1_nLC3_ZY_LLZ_Hela_WT_trypsin_SMN_enrich_10ul_replicate1.raw	F3	4.26	0	0.006032
FALSE	High	Sequest HT (A2)	Unambiguous	GHISTSTGrGrGrGLPY	R9(Dimethyl); R11(Dimethyl); R13(Dimethyl)	1	1	Q14004	Q14004	3	3	0.739	0	1	1	619.347	1856.03	1856.02	0.2	0.00012	0	3.67809e+06	ETD (Electron Transfer Dissociation)	MS2	75.0507	67.946	45.3797	13512	20230331_LUMOS1_nLC3_ZY_LLZ_Hela_WT_trypsin_SMN_enrich_10ul_replicate1.raw	F3	3.18	0.000538	0.02637
FALSE	High	Sequest HT (A2)	Unambiguous	GHISTSTGrGrGrGLPY	R9(Dimethyl); R11(Dimethyl); R13(Dimethyl)	1	1	Q14004	Q14004	3	4	0.7397	0	1	1	464.762	1856.03	1856.02	0.98	0.00045	0	5.89344e+06	ETD (Electron Transfer Dissociation)	MS2	0	86	45.7294	13621	20230331_LUMOS1_nLC3_ZY_LLZ_Hela_WT_trypsin_SMN_enrich_10ul_replicate1.raw	F3	6.07	0	0.0003638
FALSE	High	Sequest HT (A2)	Unambiguous	GHLLYVALSPGQHR		1	1	O15067	O15067	0	3	0.7094	0	1	1	516.62	1547.84	1547.84	0.37	0.00019	0	702680	ETD (Electron Transfer Dissociation)	MS2	27.4863	86	75.0193	22482	20230331_LUMOS1_nLC3_ZY_LLZ_Hela_WT_trypsin_SMN_enrich_10ul_replicate1.raw	F3	2.34	0.000538	0.01117
FALSE	High	Sequest HT (A2)	Unambiguous	GHLLYVALSPGQHR		1	1	O15067	O15067	0	2	0.5306	0	1	1	774.426	1547.84	1547.84	0.5	0.00039	0	245331	ETD (Electron Transfer Dissociation)	MS2	59.4906	86	75.1478	22519	20230331_LUMOS1_nLC3_ZY_LLZ_Hela_WT_trypsin_SMN_enrich_10ul_replicate1.raw	F3	1.47	0.003517	0.09164
FALSE	High	Sequest HT (A2)	Unambiguous	GILIGIQQSFRPR		1	1	P31327	P31327	0	3	0.5393	0	1	1	495.627	1484.87	1484.87	-1.79	-0.00089	0	774158	ETD (Electron Transfer Dissociation)	MS2	49.7604	86	110.372	33175	20230331_LUMOS1_nLC3_ZY_LLZ_Hela_WT_trypsin_SMN_enrich_10ul_replicate1.raw	F3	2.67	0	0.0001446
FALSE	High	Sequest HT (A2)	Unambiguous	GILLQLFGGTRK		1	1	P33991	P33991	1	3	0.5147	0	1	1	434.935	1302.79	1302.79	0.01	1e-05	0	636758	ETD (Electron Transfer Dissociation)	MS2	14.4053	86	122.264	36498	20230331_LUMOS1_nLC3_ZY_LLZ_Hela_WT_trypsin_SMN_enrich_10ul_replicate1.raw	F3	2.72	0	0.002604
FALSE	High	Sequest HT (A2)	Unambiguous	GILSSGrGrGIHSR	R7(Dimethyl); R9(Dimethyl)	1	1	Q5T8P6	Q5T8P6	2	4	0.257	0	1	1	377.975	1508.88	1508.88	0.59	0.00022	0	4.76106e+06	ETD (Electron Transfer Dissociation)	MS2	13.8114	86	34.2369	10096	20230331_LUMOS1_nLC3_ZY_LLZ_Hela_WT_trypsin_SMN_enrich_10ul_replicate1.raw	F3	6.42	0	0.0001006
FALSE	High	Sequest HT (A2)	Unambiguous	GLPIIQrGLPrGGLrGGR	R7(Dimethyl); R11(Dimethyl); R15(Dimethyl)	1	1	Q9Y3Y2	Q9Y3Y2	3	4	0.252	0	1	1	490.063	1957.23	1957.23	0.75	0.00037	0	1.32248e+06	ETD (Electron Transfer Dissociation)	MS2	21.9381	86	84.5307	25336	20230331_LUMOS1_nLC3_ZY_LLZ_Hela_WT_trypsin_SMN_enrich_10ul_replicate1.raw	F3	3.77	0.000538	0.05023
FALSE	High	Sequest HT (A2)	Unambiguous	GLPIIQrGLPrGGLrGGR	R7(Dimethyl); R11(Dimethyl); R15(Dimethyl)	1	1	Q9Y3Y2	Q9Y3Y2	3	5	0.1311	0	1	1	392.252	1957.23	1957.23	0.34	0.00013	0	2.39763e+06	ETD (Electron Transfer Dissociation)	MS2	6.71439	86	84.7744	25411	20230331_LUMOS1_nLC3_ZY_LLZ_Hela_WT_trypsin_SMN_enrich_10ul_replicate1.raw	F3	5.11	0.000538	0.03964
FALSE	High	Sequest HT (A2)	Unambiguous	GLPIIQrGLPrGGLrGGR	R7(Dimethyl); R11(Dimethyl); R15(Dimethyl)	1	1	Q9Y3Y2	Q9Y3Y2	3	4	0.2937	0	1	1	490.063	1957.23	1957.23	0.25	0.00012	0	1.19131e+07	ETD (Electron Transfer Dissociation)	MS2	1.24456	81.03	85.2351	25550	20230331_LUMOS1_nLC3_ZY_LLZ_Hela_WT_trypsin_SMN_enrich_10ul_replicate1.raw	F3	5.72	0	0.003773
FALSE	High	Sequest HT (A2)	Unambiguous	GLPIIQrGLPrGGLrGGR	R7(Dimethyl); R11(Dimethyl); R15(Dimethyl)	1	1	Q9Y3Y2	Q9Y3Y2	3	5	0.085	0	1	1	392.252	1957.23	1957.23	1.5	0.00059	0	9.33723e+06	ETD (Electron Transfer Dissociation)	MS2	0.29922	86	85.458	25619	20230331_LUMOS1_nLC3_ZY_LLZ_Hela_WT_trypsin_SMN_enrich_10ul_replicate1.raw	F3	6.94	0	0.003555
FALSE	High	Sequest HT (A2)	Unambiguous	GLPIIQrGLPrGGLrGGr	R7(Dimethyl); R11(Dimethyl); R15(Dimethyl); R18(Methyl)	1	1	Q9Y3Y2	Q9Y3Y2	3	4	0.6427	0	1	1	493.567	1971.25	1971.25	1.53	0.00076	0	1.34806e+06	ETD (Electron Transfer Dissociation)	MS2	34.1233	86	86.3451	25881	20230331_LUMOS1_nLC3_ZY_LLZ_Hela_WT_trypsin_SMN_enrich_10ul_replicate1.raw	F3	3.47	0.003094	0.08403
FALSE	High	Sequest HT (A2)	Unambiguous	GLPIIQrGLPrGGLrGGrATR	R7(Dimethyl); R11(Dimethyl); R15(Dimethyl); R18(Dimethyl)	1	1	Q9Y3Y2	Q9Y3Y2	4	5	0.7076	0	1	1	463.496	2313.45	2313.45	1.8	0.00083	0	1.26038e+06	ETD (Electron Transfer Dissociation)	MS2	32.3748	86	76.7334	22992	20230331_LUMOS1_nLC3_ZY_LLZ_Hela_WT_trypsin_SMN_enrich_10ul_replicate1.raw	F3	4.72	0.000538	0.04639
FALSE	High	Sequest HT (A2)	Unambiguous	GLPIIQrGLPrGGLrGGrATR	R7(Dimethyl); R11(Dimethyl); R15(Dimethyl); R18(Methyl)	1	1	Q9Y3Y2	Q9Y3Y2	4	5	0.2154	0	1	1	460.692	2299.43	2299.43	0.61	0.00028	0	2.86219e+06	ETD (Electron Transfer Dissociation)	MS2	18.3283	86	76.9227	23049	20230331_LUMOS1_nLC3_ZY_LLZ_Hela_WT_trypsin_SMN_enrich_10ul_replicate1.raw	F3	5.57	0	0.004816
FALSE	High	Sequest HT (A2)	Unambiguous	GLPIIQrGLPrGGLrGGrATR	R7(Dimethyl); R11(Dimethyl); R15(Dimethyl); R18(Dimethyl)	1	1	Q9Y3Y2	Q9Y3Y2	4	6	0.6	0	1	1	386.414	2313.45	2313.45	-0.11	-4e-05	0	1.80262e+06	ETD (Electron Transfer Dissociation)	MS2	7.7264	86	77.044	23085	20230331_LUMOS1_nLC3_ZY_LLZ_Hela_WT_trypsin_SMN_enrich_10ul_replicate1.raw	F3	4.5	0.006372	0.1481
FALSE	High	Sequest HT (A2)	Unambiguous	GLPIIQrGLPrGGLrGGrATR	R7(Dimethyl); R11(Dimethyl); R15(Dimethyl); R18(Dimethyl)	1	1	Q9Y3Y2	Q9Y3Y2	4	4	0.7714	0	1	1	579.119	2313.45	2313.45	2.57	0.00149	0	1.13458e+06	ETD (Electron Transfer Dissociation)	MS2	17.6518	86	77.0967	23101	20230331_LUMOS1_nLC3_ZY_LLZ_Hela_WT_trypsin_SMN_enrich_10ul_replicate1.raw	F3	3.85	0.003094	0.08176
FALSE	High	Sequest HT (A2)	Unambiguous	GLPIIQrGLPrGGLrGGrATR	R7(Dimethyl); R11(Dimethyl); R15(Dimethyl); R18(Dimethyl)	1	1	Q9Y3Y2	Q9Y3Y2	4	5	0.6364	0	1	1	463.495	2313.45	2313.45	0.48	0.00022	0	1.28738e+07	ETD (Electron Transfer Dissociation)	MS2	1.89978	83.893	77.4272	23201	20230331_LUMOS1_nLC3_ZY_LLZ_Hela_WT_trypsin_SMN_enrich_10ul_replicate1.raw	F3	5.61	0	0.001234
FALSE	High	Sequest HT (A2)	Unambiguous	GLPIIQrGLPrGGLrGGrATR	R7(Dimethyl); R11(Dimethyl); R15(Dimethyl); R18(Dimethyl)	1	1	Q9Y3Y2	Q9Y3Y2	4	6	0.5826	0	1	1	386.414	2313.45	2313.45	1.4	0.00054	0	1.57114e+07	ETD (Electron Transfer Dissociation)	MS2	0.666382	53.243	77.7723	23299	20230331_LUMOS1_nLC3_ZY_LLZ_Hela_WT_trypsin_SMN_enrich_10ul_replicate1.raw	F3	6.54	0.000538	0.01303
FALSE	High	Sequest HT (A2)	Unambiguous	GLPIIQrGLPrGGLrGGrATR	R7(Dimethyl); R11(Dimethyl); R15(Dimethyl); R18(Dimethyl)	1	1	Q9Y3Y2	Q9Y3Y2	4	4	0.7938	0	1	1	579.117	2313.45	2313.45	0.25	0.00014	0	9.25428e+06	ETD (Electron Transfer Dissociation)	MS2	5.96276	56.619	77.8102	23311	20230331_LUMOS1_nLC3_ZY_LLZ_Hela_WT_trypsin_SMN_enrich_10ul_replicate1.raw	F3	7.08	0	7.954e-06
FALSE	High	Sequest HT (A2)	Unambiguous	GLPIIQrGLPrGGLrGGrATR	R7(Dimethyl); R11(Dimethyl); R15(Dimethyl); R18(Dimethyl)	1	1	Q9Y3Y2	Q9Y3Y2	4	4	0.7439	0	1	1	579.117	2313.45	2313.45	0.25	0.00014	0	4.30676e+06	ETD (Electron Transfer Dissociation)	MS2	4.0217	59.569	77.8179	23314	20230331_LUMOS1_nLC3_ZY_LLZ_Hela_WT_trypsin_SMN_enrich_10ul_replicate1.raw	F3	4.49	0.000538	0.0592
FALSE	High	Sequest HT (A2)	Unambiguous	GLPIIQrGLPrGGLrGGrATR	R7(Dimethyl); R11(Dimethyl); R15(Dimethyl); R18(Dimethyl)	1	1	Q9Y3Y2	Q9Y3Y2	4	5	0.6276	0	1	1	463.496	2313.45	2313.45	1.4	0.00065	0	1.08169e+07	ETD (Electron Transfer Dissociation)	MS2	0.557799	86	78.1526	23417	20230331_LUMOS1_nLC3_ZY_LLZ_Hela_WT_trypsin_SMN_enrich_10ul_replicate1.raw	F3	5.88	0	0.005218
FALSE	High	Sequest HT (A2)	Unambiguous	GLPrGGLrGGrATR	R4(Dimethyl); R8(Dimethyl); R11(Dimethyl)	1	1	Q9Y3Y2	Q9Y3Y2	3	4	0.2552	0	1	1	377.738	1507.93	1507.93	1.4	0.00053	0	3.38481e+06	ETD (Electron Transfer Dissociation)	MS2	17.4029	86	29.3796	8609	20230331_LUMOS1_nLC3_ZY_LLZ_Hela_WT_trypsin_SMN_enrich_10ul_replicate1.raw	F3	5.8	0	0.007375
FALSE	High	Sequest HT (A2)	Unambiguous	GLrGGrGGSGGTR	R3(Dimethyl); R6(Dimethyl)	1	1	P38159	P38159	2	3	0.5958	0	1	1	415.238	1243.7	1243.7	1.42	0.00059	0	2.96832e+06	ETD (Electron Transfer Dissociation)	MS2	3.149	86	9.3538	2454	20230331_LUMOS1_nLC3_ZY_LLZ_Hela_WT_trypsin_SMN_enrich_10ul_replicate1.raw	F3	4.8	0	0.001255
FALSE	High	Sequest HT (A2)	Unambiguous	GLrGGrGGSGGTR	R3(Dimethyl); R6(Dimethyl)	1	1	P38159	P38159	2	3	0.5871	0	1	1	415.238	1243.7	1243.7	1.42	0.00059	0	2.19234e+06	ETD (Electron Transfer Dissociation)	MS2	16.1213	86	9.3578	2455	20230331_LUMOS1_nLC3_ZY_LLZ_Hela_WT_trypsin_SMN_enrich_10ul_replicate1.raw	F3	4.82	0	0.0001889
FALSE	High	Sequest HT (A2)	Unambiguous	GLrGGrGGSGGTR	R3(Dimethyl); R6(Dimethyl)	1	1	P38159	P38159	2	2	0.437	0	1	1	622.353	1243.7	1243.7	1.38	0.00086	0	416775	ETD (Electron Transfer Dissociation)	MS2	55.1355	86	9.3923	2466	20230331_LUMOS1_nLC3_ZY_LLZ_Hela_WT_trypsin_SMN_enrich_10ul_replicate1.raw	F3	2.7	0.000538	0.04217
FALSE	High	Sequest HT (A2)	Unambiguous	GMGrGrGrGGSrGGMNK	R4(Dimethyl); R6(Dimethyl); R8(Dimethyl); R12(Dimethyl)	1	1	Q9UPT8	Q9UPT8	4	4	0.6751	0	1	1	451.498	1802.97	1802.97	0.56	0.00025	0	1.30745e+07	ETD (Electron Transfer Dissociation)	MS2	12.2492	85.483	11.2172	3040	20230331_LUMOS1_nLC3_ZY_LLZ_Hela_WT_trypsin_SMN_enrich_10ul_replicate1.raw	F3	5.11	0	0.001748
FALSE	High	Sequest HT (A2)	Unambiguous	GMGrGrGrGGSrGGMNK	R4(Dimethyl); R6(Dimethyl); R8(Dimethyl); R12(Dimethyl)	1	1	Q9UPT8	Q9UPT8	4	4	0.5551	0	1	1	451.498	1802.97	1802.97	0.56	0.00025	0	1.04608e+07	ETD (Electron Transfer Dissociation)	MS2	15.8939	56.185	11.2209	3041	20230331_LUMOS1_nLC3_ZY_LLZ_Hela_WT_trypsin_SMN_enrich_10ul_replicate1.raw	F3	4.45	0.000538	0.07009
FALSE	High	Sequest HT (A2)	Unambiguous	GMGrGrGrGGSrGGMNK	R4(Dimethyl); R6(Dimethyl); R8(Dimethyl); R12(Dimethyl)	1	1	Q9UPT8	Q9UPT8	4	5	0.6787	0	1	1	361.4	1802.97	1802.97	1.45	0.00052	0	3.4554e+07	ETD (Electron Transfer Dissociation)	MS2	12.1639	36.956	11.2471	3049	20230331_LUMOS1_nLC3_ZY_LLZ_Hela_WT_trypsin_SMN_enrich_10ul_replicate1.raw	F3	7.19	0	0.003474
FALSE	High	Sequest HT (A2)	Unambiguous	GMGrGrGrGGSrGGMNK	R4(Dimethyl); R6(Dimethyl); R8(Dimethyl); R12(Dimethyl)	1	1	Q9UPT8	Q9UPT8	4	5	0.6069	0	1	1	361.4	1802.97	1802.97	1.45	0.00052	0	1.32083e+07	ETD (Electron Transfer Dissociation)	MS2	7.05023	55.621	11.2611	3053	20230331_LUMOS1_nLC3_ZY_LLZ_Hela_WT_trypsin_SMN_enrich_10ul_replicate1.raw	F3	6.41	0	0.007324
FALSE	High	Sequest HT (A2)	Unambiguous	GMGrGrGrGGSrGGMNK	R4(Dimethyl); R6(Dimethyl); R8(Dimethyl); R12(Dimethyl)	1	1	Q9UPT8	Q9UPT8	4	3	0.453	0	1	1	601.66	1802.97	1802.97	-2.62	-0.00157	0	924915	ETD (Electron Transfer Dissociation)	MS2	41.833	86	11.2878	3062	20230331_LUMOS1_nLC3_ZY_LLZ_Hela_WT_trypsin_SMN_enrich_10ul_replicate1.raw	F3	2.34	0.006372	0.1521
FALSE	High	Sequest HT (A2)	Unambiguous	GNKPWISLPR		1	1	P62701	P62701	0	3	0.5923	0	1	1	389.893	1167.66	1167.66	0.21	8e-05	0	566367	ETD (Electron Transfer Dissociation)	MS2	0	86	86.1298	25816	20230331_LUMOS1_nLC3_ZY_LLZ_Hela_WT_trypsin_SMN_enrich_10ul_replicate1.raw	F3	2.6	0.000538	0.04921
FALSE	High	Sequest HT (A2)	Unambiguous	GNMPQrGGGGGGSGGIGYPYPR	R6(Dimethyl)	1	1	Q00839	Q00839	1	3	0.7191	0	1	1	707.344	2120.02	2120.01	3.36	0.00237	0	923463	ETD (Electron Transfer Dissociation)	MS2	42.8154	86	69.9081	20933	20230331_LUMOS1_nLC3_ZY_LLZ_Hela_WT_trypsin_SMN_enrich_10ul_replicate1.raw	F3	2.35	0.000538	0.0167
FALSE	High	Sequest HT (A2)	Unambiguous	GNYNQNFrGrGNNrGYK	R8(Dimethyl); R10(Dimethyl); R14(Dimethyl)	1	1	Q00839	Q00839	3	4	0.7225	0	1	1	525.522	2099.07	2099.06	1.36	0.00072	0	4.45962e+06	ETD (Electron Transfer Dissociation)	MS2	4.89987	86	34.7344	10246	20230331_LUMOS1_nLC3_ZY_LLZ_Hela_WT_trypsin_SMN_enrich_10ul_replicate1.raw	F3	6.45	0	0.000566
FALSE	High	Sequest HT (A2)	Unambiguous	GNYNQNFrGrGNNrGYK	R8(Dimethyl); R10(Dimethyl); R14(Dimethyl)	1	1	Q00839	Q00839	3	5	0.6786	0	1	1	420.619	2099.07	2099.06	1.66	0.0007	0	4.19004e+06	ETD (Electron Transfer Dissociation)	MS2	26.656	86	34.7377	10247	20230331_LUMOS1_nLC3_ZY_LLZ_Hela_WT_trypsin_SMN_enrich_10ul_replicate1.raw	F3	5.85	0	0.001934
FALSE	High	Sequest HT (A2)	Unambiguous	GNYNQNFrGrGNNrGYK	R8(Dimethyl); R10(Dimethyl); R14(Dimethyl)	1	1	Q00839	Q00839	3	3	0.7596	0	1	1	700.361	2099.07	2099.06	1.37	0.00096	0	738344	ETD (Electron Transfer Dissociation)	MS2	0	86	34.7973	10265	20230331_LUMOS1_nLC3_ZY_LLZ_Hela_WT_trypsin_SMN_enrich_10ul_replicate1.raw	F3	3.37	0	0.00264
FALSE	High	Sequest HT (A2)	Unambiguous	GNYNQNFrGrGNNrGYK	R8(Dimethyl); R10(Dimethyl); R14(Dimethyl)	1	1	Q00839	Q00839	3	3	0.6224	0	1	1	700.361	2099.07	2099.06	1.37	0.00096	0	881038	ETD (Electron Transfer Dissociation)	MS2	19.5388	86	34.8077	10268	20230331_LUMOS1_nLC3_ZY_LLZ_Hela_WT_trypsin_SMN_enrich_10ul_replicate1.raw	F3	2.86	0	0.002671
FALSE	High	Sequest HT (A2)	Unambiguous	GPGGPrGGLGGGmR	R6(Dimethyl); M13(Oxidation)	1	1	Q13283	Q13283	1	3	0.7295	0	1	1	423.887	1269.65	1269.65	-0.35	-0.00015	0	1.04841e+06	ETD (Electron Transfer Dissociation)	MS2	55.8314	86	24.2579	7036	20230331_LUMOS1_nLC3_ZY_LLZ_Hela_WT_trypsin_SMN_enrich_10ul_replicate1.raw	F3	2.92	0.000538	0.01772
FALSE	High	Sequest HT (A2)	Unambiguous	GPGGPrGGLGGGMR	R6(Dimethyl)	1	1	Q13283	Q13283	1	3	0.7	0	1	1	418.556	1253.65	1253.65	0.38	0.00016	0	4.00951e+06	ETD (Electron Transfer Dissociation)	MS2	9.01509	86	37.8	11194	20230331_LUMOS1_nLC3_ZY_LLZ_Hela_WT_trypsin_SMN_enrich_10ul_replicate1.raw	F3	2.9	0.000538	0.04599
FALSE	High	Sequest HT (A2)	Unambiguous	GPGGPrGGLGGGMR	R6(Dimethyl)	1	1	Q13283	Q13283	1	3	0.7147	0	1	1	418.556	1253.65	1253.65	0.38	0.00016	0	2.94857e+06	ETD (Electron Transfer Dissociation)	MS2	17.339	86	37.8168	11199	20230331_LUMOS1_nLC3_ZY_LLZ_Hela_WT_trypsin_SMN_enrich_10ul_replicate1.raw	F3	3.4	0.000538	0.02278
FALSE	High	Sequest HT (A2)	Unambiguous	GPGGPrGGLGGGMrGPPrGGMVQKPGFGVGrGLAPR	R6(Methyl); R14(Dimethyl); R18(Dimethyl); R31(Dimethyl)	1	1	Q13283	Q13283	4	7	0.2671	0	1	1	500.28	3495.92	3495.92	-0.22	-0.00011	0	4.56072e+06	ETD (Electron Transfer Dissociation)	MS2	8.95628	86	83.3182	24970	20230331_LUMOS1_nLC3_ZY_LLZ_Hela_WT_trypsin_SMN_enrich_10ul_replicate1.raw	F3	6.29	0.000538	0.04775
FALSE	High	Sequest HT (A2)	Unambiguous	GPGGPrGGLGGGMrGPPrGGMVQKPGFGVGrGLAPR	R6(Methyl); R14(Dimethyl); R18(Dimethyl); R31(Dimethyl)	1	1	Q13283	Q13283	4	6	0.3851	0	1	1	583.493	3495.92	3495.92	2.28	0.00133	0	3.53749e+06	ETD (Electron Transfer Dissociation)	MS2	22.9336	86	83.36	24983	20230331_LUMOS1_nLC3_ZY_LLZ_Hela_WT_trypsin_SMN_enrich_10ul_replicate1.raw	F3	5.09	0.006372	0.1698
FALSE	High	Sequest HT (A2)	Unambiguous	GPGPTVKPSGHLFFR		1	1	Q5VW32	Q5VW32	0	4	0.4286	0	1	1	399.972	1596.87	1596.86	0.99	0.0004	0	665920	ETD (Electron Transfer Dissociation)	MS2	21.8768	86	80.1247	24005	20230331_LUMOS1_nLC3_ZY_LLZ_Hela_WT_trypsin_SMN_enrich_10ul_replicate1.raw	F3	2.59	0.004854	0.1077
FALSE	High	Sequest HT (A2)	Unambiguous	GPPGGNrGGFQNrGGGSGGGGNYrGGFNR	R7(Methyl); R13(Dimethyl); R24(Dimethyl)	1	1	Q9BUJ2	Q9BUJ2	3	5	0.3236	0	1	1	567.68	2834.37	2834.37	0.22	0.00012	0	3.0491e+06	ETD (Electron Transfer Dissociation)	MS2	7.39539	86	49.7589	14847	20230331_LUMOS1_nLC3_ZY_LLZ_Hela_WT_trypsin_SMN_enrich_10ul_replicate1.raw	F3	8.87	0	2.029e-05
FALSE	High	Sequest HT (A2)	Unambiguous	GPPGGNrGGFQNrGGGSGGGGNYrGGFNR	R7(Methyl); R13(Dimethyl); R24(Dimethyl)	1	1	Q9BUJ2	Q9BUJ2	3	4	0.4351	0	1	1	709.348	2834.37	2834.37	0.35	0.00025	0	2.28343e+06	ETD (Electron Transfer Dissociation)	MS2	0	86	49.8371	14870	20230331_LUMOS1_nLC3_ZY_LLZ_Hela_WT_trypsin_SMN_enrich_10ul_replicate1.raw	F3	7.7	0	1.64e-06
FALSE	High	Sequest HT (A2)	Unambiguous	GPPGGNrGGFQNrGGGSGGGGNYrGGFNR	R7(Methyl); R13(Dimethyl); R24(Dimethyl)	1	1	Q9BUJ2	Q9BUJ2	3	5	0.1419	0	1	1	567.68	2834.37	2834.37	0.32	0.00018	0	2.67508e+06	ETD (Electron Transfer Dissociation)	MS2	16.9269	86	50.492	15068	20230331_LUMOS1_nLC3_ZY_LLZ_Hela_WT_trypsin_SMN_enrich_10ul_replicate1.raw	F3	7.82	0	0.0005215
FALSE	High	Sequest HT (A2)	Unambiguous	GPPGGNrGGFQNrGGGSGGGGNYrGGFNR	R7(Dimethyl); R13(Dimethyl); R24(Dimethyl)	1	1	Q9BUJ2	Q9BUJ2	3	5	0.1208	0	1	1	570.484	2848.39	2848.38	2.09	0.00119	0	3.18529e+07	ETD (Electron Transfer Dissociation)	MS2	9.13151	57.876	51.0169	15227	20230331_LUMOS1_nLC3_ZY_LLZ_Hela_WT_trypsin_SMN_enrich_10ul_replicate1.raw	F3	9.44	0	1.922e-05
FALSE	High	Sequest HT (A2)	Unambiguous	GPPGGNrGGFQNrGGGSGGGGNYrGGFNR	R7(Dimethyl); R13(Dimethyl); R24(Dimethyl)	1	1	Q9BUJ2	Q9BUJ2	3	5	0.0817	0	1	1	570.484	2848.39	2848.38	2.09	0.00119	0	2.06829e+07	ETD (Electron Transfer Dissociation)	MS2	32.9153	86	51.0305	15231	20230331_LUMOS1_nLC3_ZY_LLZ_Hela_WT_trypsin_SMN_enrich_10ul_replicate1.raw	F3	7.1	0.000538	0.0221
FALSE	High	Sequest HT (A2)	Unambiguous	GPPGGNrGGFQNrGGGSGGGGNYrGGFNr	R7(Dimethyl); R13(Dimethyl); R24(Methyl); R29(Methyl)	1	1	Q9BUJ2	Q9BUJ2	3	4	0.0025	0	1	1	712.852	2848.39	2848.38	0.68	0.00049	0	2.49209e+07	ETD (Electron Transfer Dissociation)	MS2	0	46.894	51.0359	15233	20230331_LUMOS1_nLC3_ZY_LLZ_Hela_WT_trypsin_SMN_enrich_10ul_replicate1.raw	F3	3.97	0.000538	0.03671
FALSE	High	Sequest HT (A2)	Unambiguous	GPPGGNrGGFQNrGGGSGGGGNYrGGFNR	R7(Dimethyl); R13(Dimethyl); R24(Dimethyl)	1	1	Q9BUJ2	Q9BUJ2	3	4		0.0025	2	2	712.852	2848.39	2848.38	0.68	0.00049	0	2.49209e+07	ETD (Electron Transfer Dissociation)	MS2	0	46.894	51.0359	15233	20230331_LUMOS1_nLC3_ZY_LLZ_Hela_WT_trypsin_SMN_enrich_10ul_replicate1.raw	F3	3.96	0.000538	0.03701
FALSE	High	Sequest HT (A2)	Unambiguous	GPPGGNrGGFQNrGGGSGGGGNYrGGFNR	R7(Dimethyl); R13(Dimethyl); R24(Dimethyl)	1	1	Q9BUJ2	Q9BUJ2	3	3	0.0946	0	1	1	950.133	2848.38	2848.38	-0.21	-0.0002	0	3.2596e+06	ETD (Electron Transfer Dissociation)	MS2	0	86	51.1478	15268	20230331_LUMOS1_nLC3_ZY_LLZ_Hela_WT_trypsin_SMN_enrich_10ul_replicate1.raw	F3	7.82	0	3.269e-06
FALSE	High	Sequest HT (A2)	Unambiguous	GPPGGNrGGFQNrGGGSGGGGNYrGGFNR	R7(Dimethyl); R13(Dimethyl); R24(Dimethyl)	1	1	Q9BUJ2	Q9BUJ2	3	3	0.1076	0	1	1	950.133	2848.38	2848.38	-0.21	-0.0002	0	2.30166e+06	ETD (Electron Transfer Dissociation)	MS2	0	86	51.1515	15269	20230331_LUMOS1_nLC3_ZY_LLZ_Hela_WT_trypsin_SMN_enrich_10ul_replicate1.raw	F3	7.06	0	1.413e-06
FALSE	High	Sequest HT (A2)	Unambiguous	GPPGGNrGGFQNrGGGSGGGGNYrGGFNR	R7(Dimethyl); R13(Dimethyl); R24(Dimethyl)	1	1	Q9BUJ2	Q9BUJ2	3	3	0.0653	0	1	1	950.133	2848.38	2848.38	-0.21	-0.0002	0	1.687e+06	ETD (Electron Transfer Dissociation)	MS2	0	86	51.1586	15271	20230331_LUMOS1_nLC3_ZY_LLZ_Hela_WT_trypsin_SMN_enrich_10ul_replicate1.raw	F3	5.05	0	0.0009001
FALSE	High	Sequest HT (A2)	Unambiguous	GPPGGNrGGFQNrGGGSGGGGNYrGGFNR	R7(Dimethyl); R13(Dimethyl); R24(Dimethyl)	1	1	Q9BUJ2	Q9BUJ2	3	4	0.1453	0	1	1	712.852	2848.39	2848.38	0.42	0.0003	0	5.09061e+06	ETD (Electron Transfer Dissociation)	MS2	0	86	51.7355	15448	20230331_LUMOS1_nLC3_ZY_LLZ_Hela_WT_trypsin_SMN_enrich_10ul_replicate1.raw	F3	7.09	0	6.057e-05
FALSE	High	Sequest HT (A2)	Unambiguous	GPPGGNrGGFQNrGGGSGGGGNYrGGFNR	R7(Dimethyl); R13(Dimethyl); R24(Dimethyl)	1	1	Q9BUJ2	Q9BUJ2	3	4	0.1588	0	1	1	712.852	2848.39	2848.38	0.42	0.0003	0	2.47944e+06	ETD (Electron Transfer Dissociation)	MS2	0	86	51.7426	15450	20230331_LUMOS1_nLC3_ZY_LLZ_Hela_WT_trypsin_SMN_enrich_10ul_replicate1.raw	F3	7.18	0	0.0001286
FALSE	High	Sequest HT (A2)	Unambiguous	GPPGGNrGGFQNrGGGSGGGGNYrGGFNr	R7(Dimethyl); R13(Dimethyl); R24(Dimethyl); R29(Methyl)	1	1	Q9BUJ2	Q9BUJ2	3	5	0.6645	0	1	1	573.289	2862.42	2862.4	6.29	0.0036	0	4.77736e+06	ETD (Electron Transfer Dissociation)	MS2	41.3491	86	53.1476	15880	20230331_LUMOS1_nLC3_ZY_LLZ_Hela_WT_trypsin_SMN_enrich_10ul_replicate1.raw	F3	6.26	0	0.002606
FALSE	High	Sequest HT (A2)	Unambiguous	GPPPPPPGrGGrGGSR	R9(Dimethyl); R12(Dimethyl)	1	1	P61978	P61978	2	3	0.5537	0	1	1	518.959	1554.86	1554.86	0.56	0.00029	0	3.82963e+06	ETD (Electron Transfer Dissociation)	MS2	22.5847	86	19.0074	5433	20230331_LUMOS1_nLC3_ZY_LLZ_Hela_WT_trypsin_SMN_enrich_10ul_replicate1.raw	F3	4.1	0.000538	0.01103
FALSE	High	Sequest HT (A2)	Unambiguous	GPPPPPPGrGGrGGSR	R9(Dimethyl); R12(Dimethyl)	1	1	P61978	P61978	2	4	0.3659	0	1	1	389.472	1554.86	1554.86	2.24	0.00087	0	2.79304e+07	ETD (Electron Transfer Dissociation)	MS2	4.75236	32.27	19.0814	5456	20230331_LUMOS1_nLC3_ZY_LLZ_Hela_WT_trypsin_SMN_enrich_10ul_replicate1.raw	F3	5.11	0	0.002011
FALSE	High	Sequest HT (A2)	Unambiguous	GPPPPPPGrGGrGGSR	R9(Dimethyl); R12(Dimethyl)	1	1	P61978	P61978	2	3	0.5119	0	1	1	518.959	1554.86	1554.86	0.32	0.00017	0	6.20952e+06	ETD (Electron Transfer Dissociation)	MS2	0	86	19.6881	5644	20230331_LUMOS1_nLC3_ZY_LLZ_Hela_WT_trypsin_SMN_enrich_10ul_replicate1.raw	F3	4.63	0	0.001221
FALSE	High	Sequest HT (A2)	Unambiguous	GPPPPPPGrGGrGGSR	R9(Dimethyl); R12(Dimethyl)	1	1	P61978	P61978	2	3	0.4234	0	1	1	518.959	1554.86	1554.86	0.32	0.00017	0	2.96943e+06	ETD (Electron Transfer Dissociation)	MS2	24.393	86	19.6921	5645	20230331_LUMOS1_nLC3_ZY_LLZ_Hela_WT_trypsin_SMN_enrich_10ul_replicate1.raw	F3	3.59	0	0.003256
FALSE	High	Sequest HT (A2)	Unambiguous	GPPPPPPGrGGrGGSR	R9(Dimethyl); R12(Dimethyl)	1	1	P61978	P61978	2	4	0.4127	0	1	1	389.471	1554.86	1554.86	1.22	0.00047	0	1.20021e+07	ETD (Electron Transfer Dissociation)	MS2	0	86	20.0919	5767	20230331_LUMOS1_nLC3_ZY_LLZ_Hela_WT_trypsin_SMN_enrich_10ul_replicate1.raw	F3	4.41	0.000538	0.0097
FALSE	High	Sequest HT (A2)	Unambiguous	GPPPPPPGrGGrGGSR	R9(Dimethyl); R12(Dimethyl)	1	1	P61978	P61978	2	4	0.3118	0	1	1	389.471	1554.86	1554.86	1.22	0.00047	0	7.87374e+06	ETD (Electron Transfer Dissociation)	MS2	7.56953	62.256	20.1051	5771	20230331_LUMOS1_nLC3_ZY_LLZ_Hela_WT_trypsin_SMN_enrich_10ul_replicate1.raw	F3	4.17	0.003094	0.08456
FALSE	High	Sequest HT (A2)	Unambiguous	GPPPPPPGrGGrGGSR	R9(Dimethyl); R12(Dimethyl)	1	1	P61978	P61978	2	3	0.5098	0	1	1	518.959	1554.86	1554.86	-0.03	-2e-05	0	2.8281e+06	ETD (Electron Transfer Dissociation)	MS2	14.5434	86	20.6753	5951	20230331_LUMOS1_nLC3_ZY_LLZ_Hela_WT_trypsin_SMN_enrich_10ul_replicate1.raw	F3	4.1	0	0.008442
FALSE	High	Sequest HT (A2)	Unambiguous	GPPPPPPGrGGrGGSR	R9(Dimethyl); R12(Dimethyl)	1	1	P61978	P61978	2	4	0.3484	0	1	1	389.471	1554.86	1554.86	1.45	0.00056	0	1.059e+07	ETD (Electron Transfer Dissociation)	MS2	10.5112	86	20.7963	5989	20230331_LUMOS1_nLC3_ZY_LLZ_Hela_WT_trypsin_SMN_enrich_10ul_replicate1.raw	F3	5.08	0.000538	0.03703
FALSE	High	Sequest HT (A2)	Unambiguous	GPPPPPPGrGGrGGSr	R9(Dimethyl); R12(Dimethyl); R16(Methyl)	1	1	P61978	P61978	2	4	0.4439	0	1	1	392.975	1568.88	1568.88	0.57	0.00022	0	2.9777e+06	ETD (Electron Transfer Dissociation)	MS2	26.5342	86	20.9067	6023	20230331_LUMOS1_nLC3_ZY_LLZ_Hela_WT_trypsin_SMN_enrich_10ul_replicate1.raw	F3	4.46	0.000538	0.03448
FALSE	High	Sequest HT (A2)	Unambiguous	GPPPPPPGrGGrGGSr	R9(Dimethyl); R12(Dimethyl); R16(Methyl)	1	1	P61978	P61978	2	3	0.6067	0	1	1	523.63	1568.88	1568.88	-1.1	-0.00057	0	760852	ETD (Electron Transfer Dissociation)	MS2	0	86	20.9558	6037	20230331_LUMOS1_nLC3_ZY_LLZ_Hela_WT_trypsin_SMN_enrich_10ul_replicate1.raw	F3	3.28	0.000538	0.01259
FALSE	High	Sequest HT (A2)	Unambiguous	GPPPPPPGrGGrGGSR	R9(Dimethyl); R12(Dimethyl)	1	1	P61978	P61978	2	3	0.4574	0	1	1	518.959	1554.86	1554.86	-0.03	-2e-05	0	1.36489e+06	ETD (Electron Transfer Dissociation)	MS2	27.2748	86	21.5471	6216	20230331_LUMOS1_nLC3_ZY_LLZ_Hela_WT_trypsin_SMN_enrich_10ul_replicate1.raw	F3	2.82	0	0.004006
FALSE	High	Sequest HT (A2)	Unambiguous	GPPPPPPGrGGrGGSR	R9(Dimethyl); R12(Dimethyl)	1	1	P61978	P61978	2	3	0.4883	0	1	1	518.959	1554.86	1554.86	-0.03	-2e-05	0	1.07151e+06	ETD (Electron Transfer Dissociation)	MS2	24.5919	86	21.5688	6222	20230331_LUMOS1_nLC3_ZY_LLZ_Hela_WT_trypsin_SMN_enrich_10ul_replicate1.raw	F3	2.56	0.002652	0.07639
FALSE	High	Sequest HT (A2)	Unambiguous	GPPPPPPGrGGrGGSR	R9(Dimethyl); R12(Dimethyl)	1	1	P61978	P61978	2	4	0.3738	0	1	1	389.471	1554.86	1554.86	0.9	0.00035	0	4.76192e+06	ETD (Electron Transfer Dissociation)	MS2	6.36851	86	21.5901	6228	20230331_LUMOS1_nLC3_ZY_LLZ_Hela_WT_trypsin_SMN_enrich_10ul_replicate1.raw	F3	5.11	0.000538	0.01491
FALSE	High	Sequest HT (A2)	Unambiguous	GPPPPPPGrGGrGGSr	R9(Dimethyl); R12(Dimethyl); R16(Methyl)	1	1	P61978	P61978	2	4	0.4639	0	1	1	392.975	1568.88	1568.88	0.33	0.00013	0	4.35149e+06	ETD (Electron Transfer Dissociation)	MS2	5.98231	86	21.6319	6241	20230331_LUMOS1_nLC3_ZY_LLZ_Hela_WT_trypsin_SMN_enrich_10ul_replicate1.raw	F3	4.85	0	0.008247
FALSE	High	Sequest HT (A2)	Unambiguous	GPPPPPPGrGGrGGSR	R9(Dimethyl); R12(Dimethyl)	1	1	P61978	P61978	2	4	0.3529	0	1	1	389.471	1554.86	1554.86	1.37	0.00053	0	4.32254e+06	ETD (Electron Transfer Dissociation)	MS2	27.7522	86	22.308	6447	20230331_LUMOS1_nLC3_ZY_LLZ_Hela_WT_trypsin_SMN_enrich_10ul_replicate1.raw	F3	4.25	0.000538	0.05597
FALSE	High	Sequest HT (A2)	Unambiguous	GPPPPPPGrGGrGGSr	R9(Dimethyl); R12(Dimethyl); R16(Methyl)	1	1	P61978	P61978	2	4	0.4836	0	1	1	392.975	1568.88	1568.88	0.1	4e-05	0	2.20238e+06	ETD (Electron Transfer Dissociation)	MS2	38.0137	86	22.3935	6472	20230331_LUMOS1_nLC3_ZY_LLZ_Hela_WT_trypsin_SMN_enrich_10ul_replicate1.raw	F3	4.26	0.002142	0.07272
FALSE	High	Sequest HT (A2)	Unambiguous	GPPPPPPGrGGrGGSR	R9(Dimethyl); R12(Dimethyl)	1	1	P61978	P61978	2	4	0.3838	0	1	1	389.471	1554.86	1554.86	1.37	0.00053	0	2.59513e+06	ETD (Electron Transfer Dissociation)	MS2	14.3482	86	23.1082	6688	20230331_LUMOS1_nLC3_ZY_LLZ_Hela_WT_trypsin_SMN_enrich_10ul_replicate1.raw	F3	4.69	0.000538	0.02849
FALSE	High	Sequest HT (A2)	Unambiguous	GPPPPPPGrGGrGGSR	R9(Dimethyl); R12(Dimethyl)	1	1	P61978	P61978	2	3	0.5253	0	1	1	518.958	1554.86	1554.86	-1.21	-0.00063	0	736706	ETD (Electron Transfer Dissociation)	MS2	65.8752	86	23.5862	6832	20230331_LUMOS1_nLC3_ZY_LLZ_Hela_WT_trypsin_SMN_enrich_10ul_replicate1.raw	F3	2.97	0.000538	0.01589
FALSE	High	Sequest HT (A2)	Unambiguous	GPPPPPPGrGGrGGSrAR	R9(Dimethyl); R12(Dimethyl); R16(Methyl)	1	1	P61978	P61978	3	4	0.1167	0	1	1	449.759	1796.01	1796.02	-0.55	-0.00025	0	3.05619e+06	ETD (Electron Transfer Dissociation)	MS2	0	86	16.9604	4797	20230331_LUMOS1_nLC3_ZY_LLZ_Hela_WT_trypsin_SMN_enrich_10ul_replicate1.raw	F3	5.14	0.000538	0.01742
FALSE	High	Sequest HT (A2)	Unambiguous	GPPPPPPGrGGrGGSrAR	R9(Dimethyl); R12(Dimethyl); R16(Methyl)	1	1	P61978	P61978	3	5	0.1161	0	1	1	360.009	1796.02	1796.02	0.06	2e-05	0	7.18601e+06	ETD (Electron Transfer Dissociation)	MS2	0	86	16.9988	4809	20230331_LUMOS1_nLC3_ZY_LLZ_Hela_WT_trypsin_SMN_enrich_10ul_replicate1.raw	F3	5.08	0.003517	0.08825
FALSE	High	Sequest HT (A2)	Unambiguous	GPPPPPPGrGGrGGSRAr	R9(Dimethyl); R12(Dimethyl); R18(Methyl)	1	1	P61978	P61978	3	3	0.5154	0	1	1	599.342	1796.01	1796.02	-2.14	-0.00128	0	749385	ETD (Electron Transfer Dissociation)	MS2	36.7193	86	17.0599	4828	20230331_LUMOS1_nLC3_ZY_LLZ_Hela_WT_trypsin_SMN_enrich_10ul_replicate1.raw	F3	3.24	0.000538	0.04356
FALSE	High	Sequest HT (A2)	Unambiguous	GPPPPPPGrGGrGGSrAR	R9(Dimethyl); R12(Dimethyl); R16(Methyl)	1	1	P61978	P61978	3	3	0.5154	0	1	2	599.342	1796.01	1796.02	-2.14	-0.00128	0	749385	ETD (Electron Transfer Dissociation)	MS2	36.7193	86	17.0599	4828	20230331_LUMOS1_nLC3_ZY_LLZ_Hela_WT_trypsin_SMN_enrich_10ul_replicate1.raw	F3	3.24	0.000538	0.0361
FALSE	High	Sequest HT (A2)	Unambiguous	GPPPPPPGrGGrGGSrAR	R9(Dimethyl); R12(Dimethyl); R16(Methyl)	1	1	P61978	P61978	3	4	0.0978	0	1	1	449.759	1796.02	1796.02	0.54	0.00024	0	1.01732e+07	ETD (Electron Transfer Dissociation)	MS2	3.81242	80.639	17.7044	5025	20230331_LUMOS1_nLC3_ZY_LLZ_Hela_WT_trypsin_SMN_enrich_10ul_replicate1.raw	F3	4.5	0.000538	0.01377
FALSE	High	Sequest HT (A2)	Unambiguous	GPPPPPPGrGGrGGSrAR	R9(Dimethyl); R12(Dimethyl); R16(Methyl)	1	1	P61978	P61978	3	4	0.0439	0	1	1	449.759	1796.02	1796.02	0.54	0.00024	0	6.36152e+06	ETD (Electron Transfer Dissociation)	MS2	5.58072	82.552	17.7199	5029	20230331_LUMOS1_nLC3_ZY_LLZ_Hela_WT_trypsin_SMN_enrich_10ul_replicate1.raw	F3	3.87	0.004455	0.1001
FALSE	High	Sequest HT (A2)	Unambiguous	GPPPPPPGrGGrGGSRAr	R9(Dimethyl); R12(Dimethyl); R18(Methyl)	1	1	P61978	P61978	3	4		0.0439	2	2	449.759	1796.02	1796.02	0.54	0.00024	0	6.36152e+06	ETD (Electron Transfer Dissociation)	MS2	5.58072	82.552	17.7199	5029	20230331_LUMOS1_nLC3_ZY_LLZ_Hela_WT_trypsin_SMN_enrich_10ul_replicate1.raw	F3	3.7	0.006127	0.1336
FALSE	High	Sequest HT (A2)	Unambiguous	GPPPPPPGrGGrGGSrAR	R9(Dimethyl); R12(Dimethyl); R16(Methyl)	1	1	P61978	P61978	3	5	0.0814	0	1	1	360.009	1796.02	1796.02	0.65	0.00023	0	2.16739e+07	ETD (Electron Transfer Dissociation)	MS2	36.1045	50.155	17.7594	5042	20230331_LUMOS1_nLC3_ZY_LLZ_Hela_WT_trypsin_SMN_enrich_10ul_replicate1.raw	F3	5.65	0.004455	0.1019
FALSE	High	Sequest HT (A2)	Unambiguous	GPPPPPPGrGGrGGSrAR	R9(Dimethyl); R12(Dimethyl); R16(Methyl)	1	1	P61978	P61978	3	3	0.0266	0	1	1	599.343	1796.01	1796.02	-0.61	-0.00036	0	1.10109e+06	ETD (Electron Transfer Dissociation)	MS2	55.6666	86	17.8455	5068	20230331_LUMOS1_nLC3_ZY_LLZ_Hela_WT_trypsin_SMN_enrich_10ul_replicate1.raw	F3	3.01	0.000538	0.03887
FALSE	High	Sequest HT (A2)	Unambiguous	GPPPPPPGrGGrGGSRAr	R9(Dimethyl); R12(Dimethyl); R18(Methyl)	1	1	P61978	P61978	3	3		0.0266	2	2	599.343	1796.01	1796.02	-0.61	-0.00036	0	1.10109e+06	ETD (Electron Transfer Dissociation)	MS2	55.6666	86	17.8455	5068	20230331_LUMOS1_nLC3_ZY_LLZ_Hela_WT_trypsin_SMN_enrich_10ul_replicate1.raw	F3	2.93	0.000538	0.04869
FALSE	High	Sequest HT (A2)	Unambiguous	GPPPPPPGrGGrGGSrAR	R9(Dimethyl); R12(Dimethyl); R16(Methyl)	1	1	P61978	P61978	3	3	0.0238	0	1	1	599.343	1796.01	1796.02	-0.61	-0.00036	0	944046	ETD (Electron Transfer Dissociation)	MS2	100	86	17.8491	5069	20230331_LUMOS1_nLC3_ZY_LLZ_Hela_WT_trypsin_SMN_enrich_10ul_replicate1.raw	F3	3.36	0	0.008271
FALSE	High	Sequest HT (A2)	Unambiguous	GPPPPPPGrGGrGGSRAr	R9(Dimethyl); R12(Dimethyl); R18(Methyl)	1	1	P61978	P61978	3	3		0.0238	2	2	599.343	1796.01	1796.02	-0.61	-0.00036	0	944046	ETD (Electron Transfer Dissociation)	MS2	100	86	17.8491	5069	20230331_LUMOS1_nLC3_ZY_LLZ_Hela_WT_trypsin_SMN_enrich_10ul_replicate1.raw	F3	3.28	0.000538	0.01331
FALSE	High	Sequest HT (A2)	Unambiguous	GPPPPPPGrGGrGGSrAR	R9(Dimethyl); R12(Dimethyl); R16(Dimethyl)	1	1	P61978	P61978	3	5	0.1176	0	1	1	362.812	1810.03	1810.03	1.07	0.00039	0	1.92234e+07	ETD (Electron Transfer Dissociation)	MS2	3.78429	86	18.0513	5132	20230331_LUMOS1_nLC3_ZY_LLZ_Hela_WT_trypsin_SMN_enrich_10ul_replicate1.raw	F3	6.72	0	0.006729
FALSE	High	Sequest HT (A2)	Unambiguous	GPPPPPPGrGGrGGSrAR	R9(Dimethyl); R12(Dimethyl); R16(Dimethyl)	1	1	P61978	P61978	3	5	0.0786	0	1	1	362.812	1810.03	1810.03	1.07	0.00039	0	1.64678e+07	ETD (Electron Transfer Dissociation)	MS2	18.6802	86	18.0769	5139	20230331_LUMOS1_nLC3_ZY_LLZ_Hela_WT_trypsin_SMN_enrich_10ul_replicate1.raw	F3	5.85	0.009188	0.2066
FALSE	High	Sequest HT (A2)	Unambiguous	GPPPPPPGrGGrGGSrAR	R9(Dimethyl); R12(Dimethyl); R16(Dimethyl)	1	1	P61978	P61978	3	4	0.1535	0	1	1	453.263	1810.03	1810.03	0.52	0.00024	0	3.5477e+07	ETD (Electron Transfer Dissociation)	MS2	4.71695	41.378	18.0849	5142	20230331_LUMOS1_nLC3_ZY_LLZ_Hela_WT_trypsin_SMN_enrich_10ul_replicate1.raw	F3	4.69	0.000538	0.01148
FALSE	High	Sequest HT (A2)	Unambiguous	GPPPPPPGrGGrGGSrAR	R9(Dimethyl); R12(Dimethyl); R16(Dimethyl)	1	1	P61978	P61978	3	4	0.0679	0	1	1	453.263	1810.03	1810.03	0.52	0.00024	0	2.94723e+07	ETD (Electron Transfer Dissociation)	MS2	24.5941	40.372	18.0942	5145	20230331_LUMOS1_nLC3_ZY_LLZ_Hela_WT_trypsin_SMN_enrich_10ul_replicate1.raw	F3	4.42	0.004455	0.09932
FALSE	High	Sequest HT (A2)	Unambiguous	GPPPPPPGrGGrGGSrAR	R9(Dimethyl); R12(Dimethyl); R16(Dimethyl)	1	1	P61978	P61978	3	3	0.0335	0	1	1	604.015	1810.03	1810.03	0.6	0.00036	0	5.12478e+06	ETD (Electron Transfer Dissociation)	MS2	17.6889	86	18.0967	5146	20230331_LUMOS1_nLC3_ZY_LLZ_Hela_WT_trypsin_SMN_enrich_10ul_replicate1.raw	F3	4.77	0	0.0005146
FALSE	High	Sequest HT (A2)	Unambiguous	GPPPPPPGrGGrGGSrAr	R9(Dimethyl); R12(Dimethyl); R16(Methyl); R18(Methyl)	1	1	P61978	P61978	3	3		0.0335	2	2	604.015	1810.03	1810.03	0.6	0.00036	0	5.12478e+06	ETD (Electron Transfer Dissociation)	MS2	17.6889	86	18.0967	5146	20230331_LUMOS1_nLC3_ZY_LLZ_Hela_WT_trypsin_SMN_enrich_10ul_replicate1.raw	F3	4.61	0	0.0007859
FALSE	High	Sequest HT (A2)	Unambiguous	GPPPPPPGrGGrGGSrAR	R9(Dimethyl); R12(Dimethyl); R16(Methyl)	1	1	P61978	P61978	3	4	0.1231	0	1	1	449.759	1796.02	1796.02	0.47	0.00021	0	4.81621e+06	ETD (Electron Transfer Dissociation)	MS2	3.53072	86	18.4134	5245	20230331_LUMOS1_nLC3_ZY_LLZ_Hela_WT_trypsin_SMN_enrich_10ul_replicate1.raw	F3	4.63	0.000538	0.0207
FALSE	High	Sequest HT (A2)	Unambiguous	GPPPPPPGrGGrGGSrAR	R9(Dimethyl); R12(Dimethyl); R16(Methyl)	1	1	P61978	P61978	3	5	0.0998	0	1	1	360.009	1796.02	1796.02	0.48	0.00017	0	8.41115e+06	ETD (Electron Transfer Dissociation)	MS2	12.2065	86	18.4513	5257	20230331_LUMOS1_nLC3_ZY_LLZ_Hela_WT_trypsin_SMN_enrich_10ul_replicate1.raw	F3	5.31	0.003517	0.08851
FALSE	High	Sequest HT (A2)	Unambiguous	GPPPPPPGrGGrGGSrAR	R9(Dimethyl); R12(Dimethyl); R16(Dimethyl)	1	1	P61978	P61978	3	5	0.1347	0	1	1	362.813	1810.03	1810.03	2	0.00072	0	1.42884e+08	ETD (Electron Transfer Dissociation)	MS2	1.54081	7.946	18.7556	5354	20230331_LUMOS1_nLC3_ZY_LLZ_Hela_WT_trypsin_SMN_enrich_10ul_replicate1.raw	F3	6.83	0.000538	0.04208
FALSE	High	Sequest HT (A2)	Unambiguous	GPPPPPPGrGGrGGSrAR	R9(Dimethyl); R12(Dimethyl); R16(Dimethyl)	1	1	P61978	P61978	3	4	0.1507	0	1	1	453.264	1810.03	1810.03	1.87	0.00085	0	8.53127e+07	ETD (Electron Transfer Dissociation)	MS2	2.0465	9.445	18.7955	5368	20230331_LUMOS1_nLC3_ZY_LLZ_Hela_WT_trypsin_SMN_enrich_10ul_replicate1.raw	F3	5.31	0.000538	0.02551
FALSE	High	Sequest HT (A2)	Unambiguous	GPPPPPPGrGGrGGSrAR	R9(Dimethyl); R12(Dimethyl); R16(Dimethyl)	1	1	P61978	P61978	3	4	0.0667	0	1	1	453.264	1810.03	1810.03	1.87	0.00085	0	5.0437e+07	ETD (Electron Transfer Dissociation)	MS2	0	9.582	18.7978	5369	20230331_LUMOS1_nLC3_ZY_LLZ_Hela_WT_trypsin_SMN_enrich_10ul_replicate1.raw	F3	5.25	0.000538	0.05218
FALSE	High	Sequest HT (A2)	Unambiguous	GPPPPPPGrGGrGGSrAR	R9(Dimethyl); R12(Dimethyl); R16(Dimethyl)	1	1	P61978	P61978	3	3	0.0336	0	1	1	604.016	1810.03	1810.03	1.1	0.00067	0	5.85838e+06	ETD (Electron Transfer Dissociation)	MS2	0	86	18.8032	5371	20230331_LUMOS1_nLC3_ZY_LLZ_Hela_WT_trypsin_SMN_enrich_10ul_replicate1.raw	F3	4.76	0	0.0003117
FALSE	High	Sequest HT (A2)	Unambiguous	GPPPPPPGrGGrGGSrAr	R9(Dimethyl); R12(Dimethyl); R16(Methyl); R18(Methyl)	1	1	P61978	P61978	3	3		0.0336	2	2	604.016	1810.03	1810.03	1.1	0.00067	0	5.85838e+06	ETD (Electron Transfer Dissociation)	MS2	0	86	18.8032	5371	20230331_LUMOS1_nLC3_ZY_LLZ_Hela_WT_trypsin_SMN_enrich_10ul_replicate1.raw	F3	4.6	0	0.0005214
FALSE	High	Sequest HT (A2)	Unambiguous	GPPPPPPGrGGrGGSrAR	R9(Dimethyl); R12(Dimethyl); R16(Dimethyl)	1	1	P61978	P61978	3	3	0.0387	0	1	1	604.016	1810.03	1810.03	1.1	0.00067	0	3.3639e+06	ETD (Electron Transfer Dissociation)	MS2	51.2206	86	18.816	5375	20230331_LUMOS1_nLC3_ZY_LLZ_Hela_WT_trypsin_SMN_enrich_10ul_replicate1.raw	F3	4.65	0	0.001043
FALSE	High	Sequest HT (A2)	Unambiguous	GPPPPPPGrGGrGGSrAr	R9(Dimethyl); R12(Dimethyl); R16(Methyl); R18(Methyl)	1	1	P61978	P61978	3	3		0.0387	2	2	604.016	1810.03	1810.03	1.1	0.00067	0	3.3639e+06	ETD (Electron Transfer Dissociation)	MS2	51.2206	86	18.816	5375	20230331_LUMOS1_nLC3_ZY_LLZ_Hela_WT_trypsin_SMN_enrich_10ul_replicate1.raw	F3	4.47	0	0.001561
FALSE	High	Sequest HT (A2)	Unambiguous	GPPPPPPGrGGrGGSrAR	R9(Dimethyl); R12(Dimethyl); R16(Dimethyl)	1	1	P61978	P61978	3	5	0.1418	0	1	1	362.813	1810.03	1810.03	1.66	0.0006	0	6.77819e+07	ETD (Electron Transfer Dissociation)	MS2	1.60219	13.344	19.4389	5565	20230331_LUMOS1_nLC3_ZY_LLZ_Hela_WT_trypsin_SMN_enrich_10ul_replicate1.raw	F3	6.84	0.000538	0.01624
FALSE	High	Sequest HT (A2)	Unambiguous	GPPPPPPGrGGrGGSrAR	R9(Dimethyl); R12(Dimethyl); R16(Dimethyl)	1	1	P61978	P61978	3	4	0.1019	0	1	1	453.264	1810.03	1810.03	1.4	0.00063	0	4.16201e+07	ETD (Electron Transfer Dissociation)	MS2	1.54695	22.803	19.4846	5580	20230331_LUMOS1_nLC3_ZY_LLZ_Hela_WT_trypsin_SMN_enrich_10ul_replicate1.raw	F3	5.2	0.000538	0.02874
FALSE	High	Sequest HT (A2)	Unambiguous	GPPPPPPGrGGrGGSrAR	R9(Dimethyl); R12(Dimethyl); R16(Dimethyl)	1	1	P61978	P61978	3	3	0.094	0	1	1	604.015	1810.03	1810.03	0.5	0.0003	0	3.19465e+06	ETD (Electron Transfer Dissociation)	MS2	2.47309	86	19.4914	5583	20230331_LUMOS1_nLC3_ZY_LLZ_Hela_WT_trypsin_SMN_enrich_10ul_replicate1.raw	F3	4.36	0	0.0002773
FALSE	High	Sequest HT (A2)	Unambiguous	GPPPPPPGrGGrGGSrAR	R9(Dimethyl); R12(Dimethyl); R16(Dimethyl)	1	1	P61978	P61978	3	3	0.0444	0	1	1	604.015	1810.03	1810.03	0.5	0.0003	0	2.92289e+06	ETD (Electron Transfer Dissociation)	MS2	16.6967	86	19.4954	5584	20230331_LUMOS1_nLC3_ZY_LLZ_Hela_WT_trypsin_SMN_enrich_10ul_replicate1.raw	F3	4.5	0	0.00102
FALSE	High	Sequest HT (A2)	Unambiguous	GPPPPPPGrGGrGGSrAr	R9(Dimethyl); R12(Dimethyl); R16(Methyl); R18(Methyl)	1	1	P61978	P61978	3	3		0.0444	2	2	604.015	1810.03	1810.03	0.5	0.0003	0	2.92289e+06	ETD (Electron Transfer Dissociation)	MS2	16.6967	86	19.4954	5584	20230331_LUMOS1_nLC3_ZY_LLZ_Hela_WT_trypsin_SMN_enrich_10ul_replicate1.raw	F3	4.3	0	0.00163
FALSE	High	Sequest HT (A2)	Unambiguous	GPPPPPPGrGGrGGSrAr	R9(Dimethyl); R12(Dimethyl); R16(Dimethyl); R18(Methyl)	1	1	P61978	P61978	3	5	0.5391	0	1	1	365.615	1824.05	1824.05	0.56	0.00021	0	5.20137e+06	ETD (Electron Transfer Dissociation)	MS2	69.3269	86	19.7219	5654	20230331_LUMOS1_nLC3_ZY_LLZ_Hela_WT_trypsin_SMN_enrich_10ul_replicate1.raw	F3	5.62	0.000538	0.02312
FALSE	High	Sequest HT (A2)	Unambiguous	GPPPPPPGrGGrGGSrAr	R9(Dimethyl); R12(Dimethyl); R16(Dimethyl); R18(Methyl)	1	1	P61978	P61978	3	4	0.5705	0	1	1	456.768	1824.05	1824.05	1.31	0.0006	0	5.33509e+06	ETD (Electron Transfer Dissociation)	MS2	10.7188	86	19.7724	5669	20230331_LUMOS1_nLC3_ZY_LLZ_Hela_WT_trypsin_SMN_enrich_10ul_replicate1.raw	F3	5.89	0	0.005698
FALSE	High	Sequest HT (A2)	Unambiguous	GPPPPPPGrGGrGGSrAR	R9(Dimethyl); R12(Dimethyl); R16(Methyl)	1	1	P61978	P61978	3	5	0.1176	0	1	1	360.009	1796.02	1796.02	1.25	0.00045	0	2.45635e+06	ETD (Electron Transfer Dissociation)	MS2	0	86	19.9695	5730	20230331_LUMOS1_nLC3_ZY_LLZ_Hela_WT_trypsin_SMN_enrich_10ul_replicate1.raw	F3	4.42	0.00764	0.183
FALSE	High	Sequest HT (A2)	Unambiguous	GPPPPPPGrGGrGGSrAR	R9(Dimethyl); R12(Dimethyl); R16(Dimethyl)	1	1	P61978	P61978	3	5	0.1308	0	1	1	362.812	1810.03	1810.03	0.57	0.0002	0	2.51366e+07	ETD (Electron Transfer Dissociation)	MS2	2.57184	33.036	20.1354	5781	20230331_LUMOS1_nLC3_ZY_LLZ_Hela_WT_trypsin_SMN_enrich_10ul_replicate1.raw	F3	6.88	0.000538	0.02337
FALSE	High	Sequest HT (A2)	Unambiguous	GPPPPPPGrGGrGGSrAR	R9(Dimethyl); R12(Dimethyl); R16(Dimethyl)	1	1	P61978	P61978	3	4	0.121	0	1	1	453.264	1810.03	1810.03	1.53	0.00069	0	1.67585e+07	ETD (Electron Transfer Dissociation)	MS2	0	47.578	20.1643	5791	20230331_LUMOS1_nLC3_ZY_LLZ_Hela_WT_trypsin_SMN_enrich_10ul_replicate1.raw	F3	4.96	0	0.004625
FALSE	High	Sequest HT (A2)	Unambiguous	GPPPPPPGrGGrGGSrAR	R9(Dimethyl); R12(Dimethyl); R16(Dimethyl)	1	1	P61978	P61978	3	4	0.0742	0	1	1	453.264	1810.03	1810.03	1.53	0.00069	0	9.12055e+06	ETD (Electron Transfer Dissociation)	MS2	0	64.256	20.1673	5792	20230331_LUMOS1_nLC3_ZY_LLZ_Hela_WT_trypsin_SMN_enrich_10ul_replicate1.raw	F3	4.58	0.003517	0.0936
FALSE	High	Sequest HT (A2)	Unambiguous	GPPPPPPGrGGrGGSrAR	R9(Dimethyl); R12(Dimethyl); R16(Dimethyl)	1	1	P61978	P61978	3	3	0.1083	0	1	1	604.015	1810.03	1810.03	0.6	0.00036	0	2.03352e+06	ETD (Electron Transfer Dissociation)	MS2	100	86	20.2096	5805	20230331_LUMOS1_nLC3_ZY_LLZ_Hela_WT_trypsin_SMN_enrich_10ul_replicate1.raw	F3	3.6	0.000538	0.01056
FALSE	High	Sequest HT (A2)	Unambiguous	GPPPPPPGrGGrGGSrAR	R9(Dimethyl); R12(Dimethyl); R16(Dimethyl)	1	1	P61978	P61978	3	3	0.0427	0	1	1	604.015	1810.03	1810.03	0.6	0.00036	0	1.66017e+06	ETD (Electron Transfer Dissociation)	MS2	57.5389	86	20.2166	5807	20230331_LUMOS1_nLC3_ZY_LLZ_Hela_WT_trypsin_SMN_enrich_10ul_replicate1.raw	F3	3.75	0	0.0009195
FALSE	High	Sequest HT (A2)	Unambiguous	GPPPPPPGrGGrGGSrAr	R9(Dimethyl); R12(Dimethyl); R16(Methyl); R18(Methyl)	1	1	P61978	P61978	3	3		0.0427	2	2	604.015	1810.03	1810.03	0.6	0.00036	0	1.66017e+06	ETD (Electron Transfer Dissociation)	MS2	57.5389	86	20.2166	5807	20230331_LUMOS1_nLC3_ZY_LLZ_Hela_WT_trypsin_SMN_enrich_10ul_replicate1.raw	F3	3.59	0	0.001218
FALSE	High	Sequest HT (A2)	Unambiguous	GPPPPPPGrGGrGGSrAr	R9(Dimethyl); R12(Dimethyl); R16(Dimethyl); R18(Methyl)	1	1	P61978	P61978	3	5	0.5291	0	1	1	365.615	1824.05	1824.05	0.73	0.00027	0	4.79538e+06	ETD (Electron Transfer Dissociation)	MS2	5.66371	86	20.4067	5867	20230331_LUMOS1_nLC3_ZY_LLZ_Hela_WT_trypsin_SMN_enrich_10ul_replicate1.raw	F3	5.5	0.000538	0.02795
FALSE	High	Sequest HT (A2)	Unambiguous	GPPPPPPGrGGrGGSrAr	R9(Dimethyl); R12(Dimethyl); R16(Dimethyl); R18(Methyl)	1	1	P61978	P61978	3	4	0.5632	0	1	1	456.767	1824.04	1824.05	-0.77	-0.00035	0	2.42174e+06	ETD (Electron Transfer Dissociation)	MS2	0	86	20.4462	5880	20230331_LUMOS1_nLC3_ZY_LLZ_Hela_WT_trypsin_SMN_enrich_10ul_replicate1.raw	F3	5.38	0	0.00185
FALSE	High	Sequest HT (A2)	Unambiguous	GPPPPPPGrGGrGGSrAR	R9(Dimethyl); R12(Dimethyl); R16(Methyl)	1	1	P61978	P61978	3	4	0.0732	0	1	1	449.76	1796.02	1796.02	1.63	0.00073	0	2.22144e+06	ETD (Electron Transfer Dissociation)	MS2	0	86	20.5708	5919	20230331_LUMOS1_nLC3_ZY_LLZ_Hela_WT_trypsin_SMN_enrich_10ul_replicate1.raw	F3	4.1	0.003094	0.08717
FALSE	High	Sequest HT (A2)	Unambiguous	GPPPPPPGrGGrGGSrAR	R9(Dimethyl); R12(Dimethyl); R16(Methyl)	1	1	P61978	P61978	3	5	0.1512	0	1	1	360.009	1796.02	1796.02	1.59	0.00057	0	3.31171e+06	ETD (Electron Transfer Dissociation)	MS2	27.2929	86	20.6793	5952	20230331_LUMOS1_nLC3_ZY_LLZ_Hela_WT_trypsin_SMN_enrich_10ul_replicate1.raw	F3	5.29	0.000538	0.05459
FALSE	High	Sequest HT (A2)	Unambiguous	GPPPPPPGrGGrGGSrAR	R9(Dimethyl); R12(Dimethyl); R16(Dimethyl)	1	1	P61978	P61978	3	5	0.1074	0	1	1	362.812	1810.03	1810.03	1.16	0.00042	0	2.24467e+07	ETD (Electron Transfer Dissociation)	MS2	1.02019	43.36	20.8554	6007	20230331_LUMOS1_nLC3_ZY_LLZ_Hela_WT_trypsin_SMN_enrich_10ul_replicate1.raw	F3	6.8	0.000538	0.02038
FALSE	High	Sequest HT (A2)	Unambiguous	GPPPPPPGrGGrGGSrAR	R9(Dimethyl); R12(Dimethyl); R16(Dimethyl)	1	1	P61978	P61978	3	4	0.1307	0	1	1	453.264	1810.03	1810.03	0.86	0.00039	0	1.39825e+07	ETD (Electron Transfer Dissociation)	MS2	2.39103	58.736	20.8586	6008	20230331_LUMOS1_nLC3_ZY_LLZ_Hela_WT_trypsin_SMN_enrich_10ul_replicate1.raw	F3	4.59	0.000538	0.01916
FALSE	High	Sequest HT (A2)	Unambiguous	GPPPPPPGrGGrGGSrAR	R9(Dimethyl); R12(Dimethyl); R16(Dimethyl)	1	1	P61978	P61978	3	4	0.0379	0	1	1	453.264	1810.03	1810.03	0.86	0.00039	0	8.69744e+06	ETD (Electron Transfer Dissociation)	MS2	3.06611	60.465	20.8615	6009	20230331_LUMOS1_nLC3_ZY_LLZ_Hela_WT_trypsin_SMN_enrich_10ul_replicate1.raw	F3	4.48	0.003094	0.07885
FALSE	High	Sequest HT (A2)	Unambiguous	GPPPPPPGrGGrGGSrAr	R9(Dimethyl); R12(Dimethyl); R16(Methyl); R18(Methyl)	1	1	P61978	P61978	3	4		0.0379	2	2	453.264	1810.03	1810.03	0.86	0.00039	0	8.69744e+06	ETD (Electron Transfer Dissociation)	MS2	3.06611	60.465	20.8615	6009	20230331_LUMOS1_nLC3_ZY_LLZ_Hela_WT_trypsin_SMN_enrich_10ul_replicate1.raw	F3	4.31	0.004854	0.1091
FALSE	High	Sequest HT (A2)	Unambiguous	GPPPPPPGrGGrGGSrAR	R9(Dimethyl); R12(Dimethyl); R16(Dimethyl)	1	1	P61978	P61978	3	3	0.0499	0	1	1	604.015	1810.03	1810.03	0.6	0.00036	0	1.37775e+06	ETD (Electron Transfer Dissociation)	MS2	14.1164	86	20.91	6024	20230331_LUMOS1_nLC3_ZY_LLZ_Hela_WT_trypsin_SMN_enrich_10ul_replicate1.raw	F3	3.81	0	0.002375
FALSE	High	Sequest HT (A2)	Unambiguous	GPPPPPPGrGGrGGSrAr	R9(Dimethyl); R12(Dimethyl); R16(Methyl); R18(Methyl)	1	1	P61978	P61978	3	3		0.0499	2	2	604.015	1810.03	1810.03	0.6	0.00036	0	1.37775e+06	ETD (Electron Transfer Dissociation)	MS2	14.1164	86	20.91	6024	20230331_LUMOS1_nLC3_ZY_LLZ_Hela_WT_trypsin_SMN_enrich_10ul_replicate1.raw	F3	3.62	0	0.00379
FALSE	High	Sequest HT (A2)	Unambiguous	GPPPPPPGrGGrGGSrAR	R9(Dimethyl); R12(Dimethyl); R16(Dimethyl)	1	1	P61978	P61978	3	3	0.0462	0	1	1	604.015	1810.03	1810.03	0.6	0.00036	0	1.43966e+06	ETD (Electron Transfer Dissociation)	MS2	38.1771	86	20.9137	6025	20230331_LUMOS1_nLC3_ZY_LLZ_Hela_WT_trypsin_SMN_enrich_10ul_replicate1.raw	F3	3.46	0.000538	0.03481
FALSE	High	Sequest HT (A2)	Unambiguous	GPPPPPPGrGGrGGSrAr	R9(Dimethyl); R12(Dimethyl); R16(Methyl); R18(Methyl)	1	1	P61978	P61978	3	3		0.0462	2	2	604.015	1810.03	1810.03	0.6	0.00036	0	1.43966e+06	ETD (Electron Transfer Dissociation)	MS2	38.1771	86	20.9137	6025	20230331_LUMOS1_nLC3_ZY_LLZ_Hela_WT_trypsin_SMN_enrich_10ul_replicate1.raw	F3	3.3	0.000538	0.0449
FALSE	High	Sequest HT (A2)	Unambiguous	GPPPPPPGrGGrGGSrAr	R9(Dimethyl); R12(Dimethyl); R16(Dimethyl); R18(Methyl)	1	1	P61978	P61978	3	5	0.5331	0	1	1	365.616	1824.05	1824.05	1.48	0.00054	0	3.96813e+06	ETD (Electron Transfer Dissociation)	MS2	24.5101	86	21.1131	6084	20230331_LUMOS1_nLC3_ZY_LLZ_Hela_WT_trypsin_SMN_enrich_10ul_replicate1.raw	F3	5.89	0.000538	0.06269
FALSE	High	Sequest HT (A2)	Unambiguous	GPPPPPPGrGGrGGSrAR	R9(Dimethyl); R12(Dimethyl); R16(Dimethyl)	1	1	P61978	P61978	3	5	0.1219	0	1	1	362.812	1810.03	1810.03	0.82	0.0003	0	1.97481e+07	ETD (Electron Transfer Dissociation)	MS2	1.04076	59.579	21.5866	6227	20230331_LUMOS1_nLC3_ZY_LLZ_Hela_WT_trypsin_SMN_enrich_10ul_replicate1.raw	F3	6.81	0.000538	0.03141
FALSE	High	Sequest HT (A2)	Unambiguous	GPPPPPPGrGGrGGSrAR	R9(Dimethyl); R12(Dimethyl); R16(Dimethyl)	1	1	P61978	P61978	3	5	0.0865	0	1	1	362.812	1810.03	1810.03	0.82	0.0003	0	1.005e+07	ETD (Electron Transfer Dissociation)	MS2	10.4713	52.399	21.617	6236	20230331_LUMOS1_nLC3_ZY_LLZ_Hela_WT_trypsin_SMN_enrich_10ul_replicate1.raw	F3	5.55	0.005734	0.1238
FALSE	High	Sequest HT (A2)	Unambiguous	GPPPPPPGrGGrGGSrAR	R9(Dimethyl); R12(Dimethyl); R16(Dimethyl)	1	1	P61978	P61978	3	4	0.1475	0	1	1	453.264	1810.03	1810.03	1.13	0.00051	0	1.46261e+07	ETD (Electron Transfer Dissociation)	MS2	1.94736	52.4	21.6285	6240	20230331_LUMOS1_nLC3_ZY_LLZ_Hela_WT_trypsin_SMN_enrich_10ul_replicate1.raw	F3	4.88	0.000538	0.01827
FALSE	High	Sequest HT (A2)	Unambiguous	GPPPPPPGrGGrGGSrAR	R9(Dimethyl); R12(Dimethyl); R16(Dimethyl)	1	1	P61978	P61978	3	4	0.0536	0	1	1	453.264	1810.03	1810.03	1.13	0.00051	0	9.38492e+06	ETD (Electron Transfer Dissociation)	MS2	8.53839	53.08	21.6352	6242	20230331_LUMOS1_nLC3_ZY_LLZ_Hela_WT_trypsin_SMN_enrich_10ul_replicate1.raw	F3	4.66	0.000538	0.05204
FALSE	High	Sequest HT (A2)	Unambiguous	GPPPPPPGrGGrGGSrAR	R9(Dimethyl); R12(Dimethyl); R16(Dimethyl)	1	1	P61978	P61978	3	3	0.032	0	1	1	604.015	1810.03	1810.03	0.29	0.00018	0	1.45144e+06	ETD (Electron Transfer Dissociation)	MS2	0	86	21.638	6243	20230331_LUMOS1_nLC3_ZY_LLZ_Hela_WT_trypsin_SMN_enrich_10ul_replicate1.raw	F3	4.06	0	0.006296
FALSE	High	Sequest HT (A2)	Unambiguous	GPPPPPPGrGGrGGSrAr	R9(Dimethyl); R12(Dimethyl); R16(Methyl); R18(Methyl)	1	1	P61978	P61978	3	3		0.032	2	2	604.015	1810.03	1810.03	0.29	0.00018	0	1.45144e+06	ETD (Electron Transfer Dissociation)	MS2	0	86	21.638	6243	20230331_LUMOS1_nLC3_ZY_LLZ_Hela_WT_trypsin_SMN_enrich_10ul_replicate1.raw	F3	3.93	0	0.007948
FALSE	High	Sequest HT (A2)	Unambiguous	GPPPPPPGrGGrGGSrAR	R9(Dimethyl); R12(Dimethyl); R16(Dimethyl)	1	1	P61978	P61978	3	3	0.0297	0	1	1	604.015	1810.03	1810.03	0.29	0.00018	0	1.26091e+06	ETD (Electron Transfer Dissociation)	MS2	0	86	21.652	6247	20230331_LUMOS1_nLC3_ZY_LLZ_Hela_WT_trypsin_SMN_enrich_10ul_replicate1.raw	F3	4.37	0.000538	0.01147
FALSE	High	Sequest HT (A2)	Unambiguous	GPPPPPPGrGGrGGSrAr	R9(Dimethyl); R12(Dimethyl); R16(Methyl); R18(Methyl)	1	1	P61978	P61978	3	3		0.0297	2	2	604.015	1810.03	1810.03	0.29	0.00018	0	1.26091e+06	ETD (Electron Transfer Dissociation)	MS2	0	86	21.652	6247	20230331_LUMOS1_nLC3_ZY_LLZ_Hela_WT_trypsin_SMN_enrich_10ul_replicate1.raw	F3	4.24	0.000538	0.0148
FALSE	High	Sequest HT (A2)	Unambiguous	GPPPPPPGrGGrGGSrAr	R9(Dimethyl); R12(Dimethyl); R16(Dimethyl); R18(Methyl)	1	1	P61978	P61978	3	5	0.4972	0	1	1	365.616	1824.05	1824.05	1.23	0.00045	0	1.70637e+06	ETD (Electron Transfer Dissociation)	MS2	36.2302	86	21.8236	6299	20230331_LUMOS1_nLC3_ZY_LLZ_Hela_WT_trypsin_SMN_enrich_10ul_replicate1.raw	F3	5.33	0.005734	0.123
FALSE	High	Sequest HT (A2)	Unambiguous	GPPPPPPGrGGrGGSrAR	R9(Dimethyl); R12(Dimethyl); R16(Dimethyl)	1	1	P61978	P61978	3	4	0.1174	0	1	1	453.264	1810.03	1810.03	0.86	0.00039	0	6.24942e+06	ETD (Electron Transfer Dissociation)	MS2	5.28663	86	22.3506	6459	20230331_LUMOS1_nLC3_ZY_LLZ_Hela_WT_trypsin_SMN_enrich_10ul_replicate1.raw	F3	5.45	0	0.005069
FALSE	High	Sequest HT (A2)	Unambiguous	GPPPPPPGrGGrGGSrAR	R9(Dimethyl); R12(Dimethyl); R16(Dimethyl)	1	1	P61978	P61978	3	5	0.1365	0	1	1	362.812	1810.03	1810.03	1.41	0.00051	0	8.66014e+06	ETD (Electron Transfer Dissociation)	MS2	6.37664	86	22.3543	6460	20230331_LUMOS1_nLC3_ZY_LLZ_Hela_WT_trypsin_SMN_enrich_10ul_replicate1.raw	F3	6.96	0.000538	0.02227
FALSE	High	Sequest HT (A2)	Unambiguous	GPPPPPPGrGGrGGSrAR	R9(Dimethyl); R12(Dimethyl); R16(Dimethyl)	1	1	P61978	P61978	3	4	0.0581	0	1	1	453.264	1810.03	1810.03	0.86	0.00039	0	3.94802e+06	ETD (Electron Transfer Dissociation)	MS2	6.65292	86	22.3644	6463	20230331_LUMOS1_nLC3_ZY_LLZ_Hela_WT_trypsin_SMN_enrich_10ul_replicate1.raw	F3	4.82	0.000538	0.0372
FALSE	High	Sequest HT (A2)	Unambiguous	GPPPPPPGrGGrGGSrAR	R9(Dimethyl); R12(Dimethyl); R16(Dimethyl)	1	1	P61978	P61978	3	5	0.1456	0	1	1	362.812	1810.03	1810.03	0.73	0.00027	0	3.59621e+06	ETD (Electron Transfer Dissociation)	MS2	11.0752	86	23.0542	6672	20230331_LUMOS1_nLC3_ZY_LLZ_Hela_WT_trypsin_SMN_enrich_10ul_replicate1.raw	F3	5.22	0.006127	0.1267
FALSE	High	Sequest HT (A2)	Unambiguous	GPPPPPPGrGGrGGSrAR	R9(Dimethyl); R12(Dimethyl); R16(Dimethyl)	1	1	P61978	P61978	3	4	0.1209	0	1	1	453.263	1810.03	1810.03	0.32	0.00014	0	2.34759e+06	ETD (Electron Transfer Dissociation)	MS2	30.4198	86	23.1016	6686	20230331_LUMOS1_nLC3_ZY_LLZ_Hela_WT_trypsin_SMN_enrich_10ul_replicate1.raw	F3	5.21	0	0.005159
FALSE	High	Sequest HT (A2)	Unambiguous	GPPPPPPGrGGrGGSrAR	R9(Dimethyl); R12(Dimethyl); R16(Dimethyl)	1	1	P61978	P61978	3	5	0.2212	0	1	1	362.812	1810.03	1810.03	1.16	0.00042	0	1.62673e+06	ETD (Electron Transfer Dissociation)	MS2	58.0401	86	24.0109	6960	20230331_LUMOS1_nLC3_ZY_LLZ_Hela_WT_trypsin_SMN_enrich_10ul_replicate1.raw	F3	4.16	0.00764	0.1782
FALSE	High	Sequest HT (A2)	Unambiguous	GPPrGFGAGrGGSGGTR	R4(Methyl); R10(Dimethyl)	1	1	Q96E39	Q96E39	2	4	0.2436	0	1	1	397.213	1585.83	1585.83	-0.7	-0.00028	0	1.87589e+06	ETD (Electron Transfer Dissociation)	MS2	25.6954	86	27.1862	7931	20230331_LUMOS1_nLC3_ZY_LLZ_Hela_WT_trypsin_SMN_enrich_10ul_replicate1.raw	F3	4.31	0.000538	0.04691
FALSE	High	Sequest HT (A2)	Unambiguous	GPPrGFGAGrGGSGGTR	R4(Dimethyl); R10(Dimethyl)	1	1	Q96E39	Q96E39	2	3	0.2603	0	1	1	533.953	1599.85	1599.85	-0.43	-0.00023	0	635449	ETD (Electron Transfer Dissociation)	MS2	21.4815	86	28.3247	8286	20230331_LUMOS1_nLC3_ZY_LLZ_Hela_WT_trypsin_SMN_enrich_10ul_replicate1.raw	F3	2.92	0.000538	0.02198
FALSE	High	Sequest HT (A2)	Unambiguous	GPPrGFGAGrGGSGGTR	R4(Dimethyl); R10(Dimethyl)	1	1	Q96E39	Q96E39	2	4	0.3183	0	1	1	400.717	1599.85	1599.85	1.2	0.00048	0	2.31207e+06	ETD (Electron Transfer Dissociation)	MS2	32.9106	86	28.3428	8292	20230331_LUMOS1_nLC3_ZY_LLZ_Hela_WT_trypsin_SMN_enrich_10ul_replicate1.raw	F3	5.09	0	0.007989
FALSE	High	Sequest HT (A2)	Unambiguous	GPPrGFGAGrGGSGGTR	R4(Dimethyl); R10(Dimethyl)	1	1	Q96E39	Q96E39	2	4	0.3368	0	1	1	400.717	1599.85	1599.85	0.97	0.00039	0	912161	ETD (Electron Transfer Dissociation)	MS2	49.5771	86	29.0542	8510	20230331_LUMOS1_nLC3_ZY_LLZ_Hela_WT_trypsin_SMN_enrich_10ul_replicate1.raw	F3	3.8	0.000538	0.01971
FALSE	High	Sequest HT (A2)	Unambiguous	GPPrGGMVQKPGFGVGrGLAPR	R4(Dimethyl); R17(Dimethyl)	1	1	Q13283	Q13283	2	5	0.0322	0	1	1	450.26	2247.27	2247.27	1.6	0.00072	0	1.77002e+06	ETD (Electron Transfer Dissociation)	MS2	5.84316	86	51.9008	15500	20230331_LUMOS1_nLC3_ZY_LLZ_Hela_WT_trypsin_SMN_enrich_10ul_replicate1.raw	F3	3.42	0.006794	0.1732
FALSE	High	Sequest HT (A2)	Unambiguous	GPPrGGMVQKPGFGVGrGLAPr	R4(Dimethyl); R17(Methyl); R22(Methyl)	1	1	Q13283	Q13283	2	5		0.0322	2	2	450.26	2247.27	2247.27	1.6	0.00072	0	1.77002e+06	ETD (Electron Transfer Dissociation)	MS2	5.84316	86	51.9008	15500	20230331_LUMOS1_nLC3_ZY_LLZ_Hela_WT_trypsin_SMN_enrich_10ul_replicate1.raw	F3	3.31	0.008784	0.2032
FALSE	High	Sequest HT (A2)	Unambiguous	GPPrGGmVQKPGFGVGrGLAPR	R4(Methyl); M7(Oxidation); R17(Dimethyl)	1	1	Q13283	Q13283	2	5	0.073	0	1	1	450.656	2249.25	2249.24	2.05	0.00092	0	3.73528e+06	ETD (Electron Transfer Dissociation)	MS2	25.2013	86	62.2512	18618	20230331_LUMOS1_nLC3_ZY_LLZ_Hela_WT_trypsin_SMN_enrich_10ul_replicate1.raw	F3	7.12	0	0.0007438
FALSE	High	Sequest HT (A2)	Unambiguous	GPPrGGmVQKPGFGVGrGLAPR	R4(Methyl); M7(Oxidation); R17(Dimethyl)	1	1	Q13283	Q13283	2	4	0.1301	0	1	1	563.068	2249.25	2249.24	2.06	0.00116	0	1.86972e+06	ETD (Electron Transfer Dissociation)	MS2	15.038	86	62.2783	18626	20230331_LUMOS1_nLC3_ZY_LLZ_Hela_WT_trypsin_SMN_enrich_10ul_replicate1.raw	F3	6.15	0	0.000221
FALSE	High	Sequest HT (A2)	Unambiguous	GPPrGGmVQKPGFGVGrGLAPR	R4(Dimethyl); M7(Oxidation); R17(Dimethyl)	1	1	Q13283	Q13283	2	5	0.0927	0	1	1	453.458	2263.26	2263.26	1.03	0.00047	0	8.35244e+06	ETD (Electron Transfer Dissociation)	MS2	26.6949	86	62.8225	18788	20230331_LUMOS1_nLC3_ZY_LLZ_Hela_WT_trypsin_SMN_enrich_10ul_replicate1.raw	F3	6.47	0	0.0008396
FALSE	High	Sequest HT (A2)	Unambiguous	GPPrGGmVQKPGFGVGrGLAPR	R4(Dimethyl); M7(Oxidation); R17(Dimethyl)	1	1	Q13283	Q13283	2	4	0.1389	0	1	1	566.574	2263.28	2263.26	6.67	0.00377	0	5.65994e+06	ETD (Electron Transfer Dissociation)	MS2	71.6904	86	62.8299	18790	20230331_LUMOS1_nLC3_ZY_LLZ_Hela_WT_trypsin_SMN_enrich_10ul_replicate1.raw	F3	6.48	0	0.000596
FALSE	High	Sequest HT (A2)	Unambiguous	GPPrGGmVQKPGFGVGrGLAPR	R4(Dimethyl); M7(Oxidation); R17(Dimethyl)	1	1	Q13283	Q13283	2	4	0.1709	0	1	1	566.574	2263.28	2263.26	6.67	0.00377	0	1.03768e+07	ETD (Electron Transfer Dissociation)	MS2	100	86	62.8477	18795	20230331_LUMOS1_nLC3_ZY_LLZ_Hela_WT_trypsin_SMN_enrich_10ul_replicate1.raw	F3	5.97	0	0.00152
FALSE	High	Sequest HT (A2)	Unambiguous	GPPrGGmVQKPGFGVGrGLAPR	R4(Dimethyl); M7(Oxidation); R17(Dimethyl)	1	1	Q13283	Q13283	2	3	0.1042	0	1	1	755.091	2263.26	2263.26	-0.71	-0.00054	0	3.44934e+06	ETD (Electron Transfer Dissociation)	MS2	0	86	62.9827	18836	20230331_LUMOS1_nLC3_ZY_LLZ_Hela_WT_trypsin_SMN_enrich_10ul_replicate1.raw	F3	6.62	0	3.762e-05
FALSE	High	Sequest HT (A2)	Unambiguous	GPPrGGmVQKPGFGVGrGLAPR	R4(Dimethyl); M7(Oxidation); R17(Dimethyl)	1	1	Q13283	Q13283	2	3	0.0824	0	1	1	755.091	2263.26	2263.26	-0.71	-0.00054	0	2.72702e+06	ETD (Electron Transfer Dissociation)	MS2	0	86	62.998	18840	20230331_LUMOS1_nLC3_ZY_LLZ_Hela_WT_trypsin_SMN_enrich_10ul_replicate1.raw	F3	6.19	0	1.164e-05
FALSE	High	Sequest HT (A2)	Unambiguous	GPPrGGmVQKPGFGVGrGLAPR	R4(Dimethyl); M7(Oxidation); R17(Dimethyl)	1	1	Q13283	Q13283	2	5	0.0658	0	1	1	453.458	2263.26	2263.26	0.29	0.00013	0	6.96926e+07	ETD (Electron Transfer Dissociation)	MS2	2.07962	11.616	63.4941	18998	20230331_LUMOS1_nLC3_ZY_LLZ_Hela_WT_trypsin_SMN_enrich_10ul_replicate1.raw	F3	8.21	0	8.046e-05
FALSE	High	Sequest HT (A2)	Unambiguous	GPPrGGmVQKPGFGVGrGLAPR	R4(Dimethyl); M7(Oxidation); R17(Dimethyl)	1	1	Q13283	Q13283	2	5	0.0229	0	1	1	453.458	2263.26	2263.26	0.29	0.00013	0	2.03112e+07	ETD (Electron Transfer Dissociation)	MS2	0	15.059	63.5044	19001	20230331_LUMOS1_nLC3_ZY_LLZ_Hela_WT_trypsin_SMN_enrich_10ul_replicate1.raw	F3	5.25	0.000538	0.02711
FALSE	High	Sequest HT (A2)	Unambiguous	GPPrGGmVQKPGFGVGrGLAPr	R4(Dimethyl); M7(Oxidation); R17(Methyl); R22(Methyl)	1	1	Q13283	Q13283	2	5		0.0229	2	2	453.458	2263.26	2263.26	0.29	0.00013	0	2.03112e+07	ETD (Electron Transfer Dissociation)	MS2	0	15.059	63.5044	19001	20230331_LUMOS1_nLC3_ZY_LLZ_Hela_WT_trypsin_SMN_enrich_10ul_replicate1.raw	F3	5.13	0.000538	0.02963
FALSE	High	Sequest HT (A2)	Unambiguous	GPPrGGmVQKPGFGVGrGLAPR	R4(Dimethyl); M7(Oxidation); R17(Dimethyl)	1	1	Q13283	Q13283	2	4	0.1353	0	1	1	566.571	2263.26	2263.26	1.39	0.00078	0	1.63682e+07	ETD (Electron Transfer Dissociation)	MS2	0	34.248	63.5262	19009	20230331_LUMOS1_nLC3_ZY_LLZ_Hela_WT_trypsin_SMN_enrich_10ul_replicate1.raw	F3	7.17	0	2.73e-05
FALSE	High	Sequest HT (A2)	Unambiguous	GPPrGGMVQKPGFGVGrGLAPR	R4(Methyl); R17(Dimethyl)	1	1	Q13283	Q13283	2	5	0.0746	0	1	1	447.456	2233.25	2233.25	-0.31	-0.00014	0	6.44842e+06	ETD (Electron Transfer Dissociation)	MS2	0	86	70.1149	20997	20230331_LUMOS1_nLC3_ZY_LLZ_Hela_WT_trypsin_SMN_enrich_10ul_replicate1.raw	F3	6.57	0	5.766e-05
FALSE	High	Sequest HT (A2)	Unambiguous	GPPrGGMVQKPGFGVGrGLAPR	R4(Methyl); R17(Dimethyl)	1	1	Q13283	Q13283	2	4	0.0955	0	1	1	559.068	2233.25	2233.25	0.45	0.00025	0	4.71851e+06	ETD (Electron Transfer Dissociation)	MS2	9.4959	86	70.1694	21014	20230331_LUMOS1_nLC3_ZY_LLZ_Hela_WT_trypsin_SMN_enrich_10ul_replicate1.raw	F3	6.7	0	0.0001506
FALSE	High	Sequest HT (A2)	Unambiguous	GPPrGGMVQKPGFGVGrGLAPR	R4(Dimethyl); R17(Dimethyl)	1	1	Q13283	Q13283	2	5	0.1029	0	1	1	450.26	2247.27	2247.27	1.33	0.0006	0	4.85948e+06	ETD (Electron Transfer Dissociation)	MS2	6.02819	86	70.6528	21168	20230331_LUMOS1_nLC3_ZY_LLZ_Hela_WT_trypsin_SMN_enrich_10ul_replicate1.raw	F3	6.8	0	0.0003334
FALSE	High	Sequest HT (A2)	Unambiguous	GPPrGGMVQKPGFGVGrGLAPR	R4(Dimethyl); R17(Dimethyl)	1	1	Q13283	Q13283	2	4	0.1719	0	1	1	562.572	2247.26	2247.27	-0.54	-0.0003	0	3.9155e+06	ETD (Electron Transfer Dissociation)	MS2	0	86	70.6566	21169	20230331_LUMOS1_nLC3_ZY_LLZ_Hela_WT_trypsin_SMN_enrich_10ul_replicate1.raw	F3	6.34	0	5.952e-05
FALSE	High	Sequest HT (A2)	Unambiguous	GPPrGGMVQKPGFGVGrGLAPR	R4(Dimethyl); R17(Dimethyl)	1	1	Q13283	Q13283	2	4	0.1382	0	1	1	562.572	2247.26	2247.27	-0.54	-0.0003	0	6.11077e+06	ETD (Electron Transfer Dissociation)	MS2	0	86	70.6676	21172	20230331_LUMOS1_nLC3_ZY_LLZ_Hela_WT_trypsin_SMN_enrich_10ul_replicate1.raw	F3	6.8	0	6.285e-05
FALSE	High	Sequest HT (A2)	Unambiguous	GPPrGGMVQKPGFGVGrGLAPR	R4(Dimethyl); R17(Dimethyl)	1	1	Q13283	Q13283	2	5	0.0125	0	1	1	450.26	2247.27	2247.27	1.33	0.0006	0	7.34437e+06	ETD (Electron Transfer Dissociation)	MS2	7.94529	86	70.6709	21173	20230331_LUMOS1_nLC3_ZY_LLZ_Hela_WT_trypsin_SMN_enrich_10ul_replicate1.raw	F3	5.61	0.000538	0.01644
FALSE	High	Sequest HT (A2)	Unambiguous	GPPrGGMVQKPGFGVGrGLAPr	R4(Dimethyl); R17(Methyl); R22(Methyl)	1	1	Q13283	Q13283	2	5		0.0125	2	2	450.26	2247.27	2247.27	1.33	0.0006	0	7.34437e+06	ETD (Electron Transfer Dissociation)	MS2	7.94529	86	70.6709	21173	20230331_LUMOS1_nLC3_ZY_LLZ_Hela_WT_trypsin_SMN_enrich_10ul_replicate1.raw	F3	5.54	0.000538	0.01752
FALSE	High	Sequest HT (A2)	Unambiguous	GPPrGGMVQKPGFGVGrGLAPR	R4(Dimethyl); R17(Dimethyl)	1	1	Q13283	Q13283	2	3	0.115	0	1	1	749.757	2247.26	2247.27	-4.5	-0.00337	0	3.22543e+06	ETD (Electron Transfer Dissociation)	MS2	12.5921	86	70.7727	21206	20230331_LUMOS1_nLC3_ZY_LLZ_Hela_WT_trypsin_SMN_enrich_10ul_replicate1.raw	F3	6	0	0.0002057
FALSE	High	Sequest HT (A2)	Unambiguous	GPPrGGmVQKPGFGVGrGLAPR	R4(Dimethyl); M7(Oxidation); R17(Dimethyl)	1	1	Q13283	Q13283	2	5	0.0899	0	1	1	453.457	2263.26	2263.26	-0.99	-0.00045	0	3.41993e+06	ETD (Electron Transfer Dissociation)	MS2	0	86	70.8316	21224	20230331_LUMOS1_nLC3_ZY_LLZ_Hela_WT_trypsin_SMN_enrich_10ul_replicate1.raw	F3	6.12	0	0.0008124
FALSE	High	Sequest HT (A2)	Unambiguous	GPPrGGmVQKPGFGVGrGLAPR	R4(Dimethyl); M7(Oxidation); R17(Dimethyl)	1	1	Q13283	Q13283	2	4	0.1486	0	1	1	566.57	2263.26	2263.26	-1.53	-0.00086	0	3.16532e+06	ETD (Electron Transfer Dissociation)	MS2	5.57894	86	70.8964	21244	20230331_LUMOS1_nLC3_ZY_LLZ_Hela_WT_trypsin_SMN_enrich_10ul_replicate1.raw	F3	6.93	0	0.000125
FALSE	High	Sequest HT (A2)	Unambiguous	GPPrGGmVQKPGFGVGrGLAPR	R4(Dimethyl); M7(Oxidation); R17(Dimethyl)	1	1	Q13283	Q13283	2	4	0.1335	0	1	1	566.57	2263.26	2263.26	-1.53	-0.00086	0	2.08051e+06	ETD (Electron Transfer Dissociation)	MS2	0	86	70.9362	21255	20230331_LUMOS1_nLC3_ZY_LLZ_Hela_WT_trypsin_SMN_enrich_10ul_replicate1.raw	F3	3.82	0.008784	0.199
FALSE	High	Sequest HT (A2)	Unambiguous	GPPrGGMVQKPGFGVGrGLAPR	R4(Dimethyl); R17(Dimethyl)	1	1	Q13283	Q13283	2	4	0.1506	0	1	1	562.572	2247.27	2247.27	1.09	0.00061	0	3.84158e+07	ETD (Electron Transfer Dissociation)	MS2	0.551062	15.364	71.3619	21384	20230331_LUMOS1_nLC3_ZY_LLZ_Hela_WT_trypsin_SMN_enrich_10ul_replicate1.raw	F3	7.17	0	0.0001057
FALSE	High	Sequest HT (A2)	Unambiguous	GPPrGGMVQKPGFGVGrGLAPR	R4(Dimethyl); R17(Dimethyl)	1	1	Q13283	Q13283	2	4	0.0739	0	1	1	562.572	2247.27	2247.27	1.09	0.00061	0	1.81681e+07	ETD (Electron Transfer Dissociation)	MS2	1.73536	18.231	71.3642	21385	20230331_LUMOS1_nLC3_ZY_LLZ_Hela_WT_trypsin_SMN_enrich_10ul_replicate1.raw	F3	5.14	0.000538	0.02163
FALSE	High	Sequest HT (A2)	Unambiguous	GPPrGGMVQKPGFGVGrGLAPR	R4(Dimethyl); R17(Dimethyl)	1	1	Q13283	Q13283	2	5	0.095	0	1	1	450.26	2247.27	2247.27	2.41	0.00108	0	1.09765e+08	ETD (Electron Transfer Dissociation)	MS2	0.0770508	7.021	71.3888	21393	20230331_LUMOS1_nLC3_ZY_LLZ_Hela_WT_trypsin_SMN_enrich_10ul_replicate1.raw	F3	6.95	0	0.0003222
FALSE	High	Sequest HT (A2)	Unambiguous	GPPrGGMVQKPGFGVGrGLAPR	R4(Dimethyl); R17(Dimethyl)	1	1	Q13283	Q13283	2	5	0.0108	0	1	1	450.26	2247.27	2247.27	2.41	0.00108	0	2.94563e+07	ETD (Electron Transfer Dissociation)	MS2	0.236793	7.706	71.3911	21394	20230331_LUMOS1_nLC3_ZY_LLZ_Hela_WT_trypsin_SMN_enrich_10ul_replicate1.raw	F3	4.61	0.009544	0.2137
FALSE	High	Sequest HT (A2)	Unambiguous	GPPrGGMVQKPGFGVGrGLAPr	R4(Dimethyl); R17(Methyl); R22(Methyl)	1	1	Q13283	Q13283	2	5		0.0108	2	2	450.26	2247.27	2247.27	2.41	0.00108	0	2.94563e+07	ETD (Electron Transfer Dissociation)	MS2	0.236793	7.706	71.3911	21394	20230331_LUMOS1_nLC3_ZY_LLZ_Hela_WT_trypsin_SMN_enrich_10ul_replicate1.raw	F3	4.56	0.007985	0.1964
FALSE	High	Sequest HT (A2)	Unambiguous	GPPrGGMVQKPGFGVGrGLAPR	R4(Dimethyl); R17(Dimethyl)	1	1	Q13283	Q13283	2	3	0.0226	0	1	1	749.762	2247.27	2247.27	2.34	0.00176	0	782368	ETD (Electron Transfer Dissociation)	MS2	0	86	71.5122	21431	20230331_LUMOS1_nLC3_ZY_LLZ_Hela_WT_trypsin_SMN_enrich_10ul_replicate1.raw	F3	3.99	0	0.001984
FALSE	High	Sequest HT (A2)	Unambiguous	GPPrGGMVQKPGFGVGrGLAPr	R4(Dimethyl); R17(Methyl); R22(Methyl)	1	1	Q13283	Q13283	2	3		0.0226	2	2	749.762	2247.27	2247.27	2.34	0.00176	0	782368	ETD (Electron Transfer Dissociation)	MS2	0	86	71.5122	21431	20230331_LUMOS1_nLC3_ZY_LLZ_Hela_WT_trypsin_SMN_enrich_10ul_replicate1.raw	F3	3.9	0	0.002137
FALSE	High	Sequest HT (A2)	Unambiguous	GPPrGGMVQKPGFGVGrGLAPR	R4(Dimethyl); R17(Dimethyl)	1	1	Q13283	Q13283	2	4	0.2077	0	1	1	562.572	2247.27	2247.27	0.65	0.00037	0	613828	ETD (Electron Transfer Dissociation)	MS2	15.3456	86	72.064	21597	20230331_LUMOS1_nLC3_ZY_LLZ_Hela_WT_trypsin_SMN_enrich_10ul_replicate1.raw	F3	3.13	0.000538	0.02813
FALSE	High	Sequest HT (A2)	Unambiguous	GPPrGGMVQKPGFGVGrGLAPR	R4(Dimethyl); R17(Dimethyl)	1	1	Q13283	Q13283	2	5	0.0318	0	1	1	450.26	2247.27	2247.27	1.39	0.00063	0	1.49785e+06	ETD (Electron Transfer Dissociation)	MS2	71.8367	86	72.1209	21614	20230331_LUMOS1_nLC3_ZY_LLZ_Hela_WT_trypsin_SMN_enrich_10ul_replicate1.raw	F3	5.03	0.000538	0.01186
FALSE	High	Sequest HT (A2)	Unambiguous	GPPrGGMVQKPGFGVGrGLAPr	R4(Dimethyl); R17(Methyl); R22(Methyl)	1	1	Q13283	Q13283	2	5		0.0318	2	2	450.26	2247.27	2247.27	1.39	0.00063	0	1.49785e+06	ETD (Electron Transfer Dissociation)	MS2	71.8367	86	72.1209	21614	20230331_LUMOS1_nLC3_ZY_LLZ_Hela_WT_trypsin_SMN_enrich_10ul_replicate1.raw	F3	4.87	0.000538	0.01765
FALSE	High	Sequest HT (A2)	Unambiguous	GPPrGLrGGrGGSGGTR	R4(Methyl); R7(Dimethyl); R10(Dimethyl)	1	1	P38159	P38159	3	5	0.3495	0	1	1	333.794	1664.94	1664.94	0.82	0.00027	0	1.68596e+06	ETD (Electron Transfer Dissociation)	MS2	35.7156	86	15.7307	4412	20230331_LUMOS1_nLC3_ZY_LLZ_Hela_WT_trypsin_SMN_enrich_10ul_replicate1.raw	F3	3.72	0.005734	0.124
FALSE	High	Sequest HT (A2)	Unambiguous	GPPrGLrGGrGGSGGTR	R4(Methyl); R7(Dimethyl); R10(Dimethyl)	1	1	P38159	P38159	3	3	0.5036	0	1	1	555.653	1664.94	1664.94	1.88	0.00104	0	513065	ETD (Electron Transfer Dissociation)	MS2	0	86	15.7638	4422	20230331_LUMOS1_nLC3_ZY_LLZ_Hela_WT_trypsin_SMN_enrich_10ul_replicate1.raw	F3	2.74	0.005734	0.1233
FALSE	High	Sequest HT (A2)	Unambiguous	GPPrGLrGGrGGSGGTR	R4(Methyl); R7(Dimethyl); R10(Dimethyl)	1	1	P38159	P38159	3	4	0.4551	0	1	1	416.992	1664.94	1664.94	1.98	0.00083	0	2.32687e+07	ETD (Electron Transfer Dissociation)	MS2	2.85635	54.391	15.8318	4443	20230331_LUMOS1_nLC3_ZY_LLZ_Hela_WT_trypsin_SMN_enrich_10ul_replicate1.raw	F3	6.02	0	0.001261
FALSE	High	Sequest HT (A2)	Unambiguous	GPPrGLrGGrGGSGGTR	R4(Methyl); R7(Dimethyl); R10(Dimethyl)	1	1	P38159	P38159	3	4	0.5429	0	1	1	416.992	1664.94	1664.94	1.98	0.00083	0	1.36781e+07	ETD (Electron Transfer Dissociation)	MS2	4.19089	52.758	15.8611	4452	20230331_LUMOS1_nLC3_ZY_LLZ_Hela_WT_trypsin_SMN_enrich_10ul_replicate1.raw	F3	5.01	0.000538	0.01716
FALSE	High	Sequest HT (A2)	Unambiguous	GPPrGLrGGrGGSGGTR	R4(Methyl); R7(Dimethyl); R10(Dimethyl)	1	1	P38159	P38159	3	5	0.4648	0	1	1	333.794	1664.94	1664.94	0.64	0.00021	0	4.99929e+06	ETD (Electron Transfer Dissociation)	MS2	11.1015	86	16.4237	4625	20230331_LUMOS1_nLC3_ZY_LLZ_Hela_WT_trypsin_SMN_enrich_10ul_replicate1.raw	F3	5.4	0.000538	0.0506
FALSE	High	Sequest HT (A2)	Unambiguous	GPPrGLrGGrGGSGGTR	R4(Dimethyl); R7(Dimethyl); R10(Dimethyl)	1	1	P38159	P38159	3	4	0.4983	0	1	1	420.495	1678.96	1678.96	1.22	0.00051	0	2.29141e+07	ETD (Electron Transfer Dissociation)	MS2	4.33811	78.959	16.5061	4650	20230331_LUMOS1_nLC3_ZY_LLZ_Hela_WT_trypsin_SMN_enrich_10ul_replicate1.raw	F3	5.9	0	0.005983
FALSE	High	Sequest HT (A2)	Unambiguous	GPPrGLrGGrGGSGGTR	R4(Dimethyl); R7(Dimethyl); R10(Dimethyl)	1	1	P38159	P38159	3	5	0.2302	0	1	1	336.598	1678.96	1678.96	1	0.00034	0	1.40976e+07	ETD (Electron Transfer Dissociation)	MS2	0	86	16.5199	4654	20230331_LUMOS1_nLC3_ZY_LLZ_Hela_WT_trypsin_SMN_enrich_10ul_replicate1.raw	F3	5.43	0.000538	0.01899
FALSE	High	Sequest HT (A2)	Unambiguous	GPPrGLrGGrGGSGGTR	R4(Dimethyl); R7(Dimethyl); R10(Dimethyl)	1	1	P38159	P38159	3	3	0.4153	0	1	1	560.323	1678.96	1678.96	-0.77	-0.00043	0	4.97439e+06	ETD (Electron Transfer Dissociation)	MS2	40.6947	86	16.5332	4658	20230331_LUMOS1_nLC3_ZY_LLZ_Hela_WT_trypsin_SMN_enrich_10ul_replicate1.raw	F3	4.43	0	0.0005215
FALSE	High	Sequest HT (A2)	Unambiguous	GPPrGLrGGrGGSGGTR	R4(Methyl); R7(Dimethyl); R10(Dimethyl)	1	1	P38159	P38159	3	4	0.4309	0	1	1	416.991	1664.94	1664.94	0.59	0.00025	0	4.13231e+06	ETD (Electron Transfer Dissociation)	MS2	14.66	86	16.5919	4677	20230331_LUMOS1_nLC3_ZY_LLZ_Hela_WT_trypsin_SMN_enrich_10ul_replicate1.raw	F3	5.43	0	0.006946
FALSE	High	Sequest HT (A2)	Unambiguous	GPPrGLrGGrGGSGGTR	R4(Dimethyl); R7(Dimethyl); R10(Dimethyl)	1	1	P38159	P38159	3	4	0.4544	0	1	1	420.495	1678.96	1678.96	1.73	0.00073	0	7.99201e+07	ETD (Electron Transfer Dissociation)	MS2	1.12929	11.182	17.216	4874	20230331_LUMOS1_nLC3_ZY_LLZ_Hela_WT_trypsin_SMN_enrich_10ul_replicate1.raw	F3	6.14	0	0.007573
FALSE	High	Sequest HT (A2)	Unambiguous	GPPrGLrGGrGGSGGTR	R4(Dimethyl); R7(Dimethyl); R10(Dimethyl)	1	1	P38159	P38159	3	5	0.2111	0	1	1	336.598	1678.96	1678.96	1.18	0.0004	0	4.43412e+07	ETD (Electron Transfer Dissociation)	MS2	2.13333	22.507	17.2184	4875	20230331_LUMOS1_nLC3_ZY_LLZ_Hela_WT_trypsin_SMN_enrich_10ul_replicate1.raw	F3	5.59	0.000538	0.02241
FALSE	High	Sequest HT (A2)	Unambiguous	GPPrGLrGGrGGSGGTR	R4(Dimethyl); R7(Dimethyl); R10(Dimethyl)	1	1	P38159	P38159	3	4	0.4264	0	1	1	420.495	1678.96	1678.96	1.73	0.00073	0	4.23145e+07	ETD (Electron Transfer Dissociation)	MS2	0.257292	11.456	17.221	4876	20230331_LUMOS1_nLC3_ZY_LLZ_Hela_WT_trypsin_SMN_enrich_10ul_replicate1.raw	F3	4.69	0.000538	0.06694
FALSE	High	Sequest HT (A2)	Unambiguous	GPPrGLrGGrGGSGGTR	R4(Dimethyl); R7(Dimethyl); R10(Dimethyl)	1	1	P38159	P38159	3	3	0.4506	0	1	1	560.325	1678.96	1678.96	1.09	0.00061	0	5.66012e+06	ETD (Electron Transfer Dissociation)	MS2	1.51147	86	17.2546	4887	20230331_LUMOS1_nLC3_ZY_LLZ_Hela_WT_trypsin_SMN_enrich_10ul_replicate1.raw	F3	4.35	0	0.0006653
FALSE	High	Sequest HT (A2)	Unambiguous	GPPrGLrGGrGGSGGTR	R4(Dimethyl); R7(Dimethyl); R10(Dimethyl)	1	1	P38159	P38159	3	3	0.4213	0	1	1	560.325	1678.96	1678.96	1.09	0.00061	0	4.72845e+06	ETD (Electron Transfer Dissociation)	MS2	0	80.866	17.2587	4888	20230331_LUMOS1_nLC3_ZY_LLZ_Hela_WT_trypsin_SMN_enrich_10ul_replicate1.raw	F3	5.08	0	0.001932
FALSE	High	Sequest HT (A2)	Unambiguous	GPPrGLrGGrGGSGGTR	R4(Dimethyl); R7(Dimethyl); R10(Dimethyl)	1	1	P38159	P38159	3	4	0.4284	0	1	1	420.496	1678.96	1678.96	2.24	0.00094	0	7.80191e+06	ETD (Electron Transfer Dissociation)	MS2	4.06588	86	17.8926	5083	20230331_LUMOS1_nLC3_ZY_LLZ_Hela_WT_trypsin_SMN_enrich_10ul_replicate1.raw	F3	6.63	0	0.001823
FALSE	High	Sequest HT (A2)	Unambiguous	GPPrGLrGGrGGSGGTR	R4(Dimethyl); R7(Dimethyl); R10(Dimethyl)	1	1	P38159	P38159	3	5	0.238	0	1	1	336.598	1678.96	1678.96	1.09	0.00037	0	4.52498e+06	ETD (Electron Transfer Dissociation)	MS2	0	86	17.9278	5094	20230331_LUMOS1_nLC3_ZY_LLZ_Hela_WT_trypsin_SMN_enrich_10ul_replicate1.raw	F3	4.16	0.000538	0.05244
FALSE	High	Sequest HT (A2)	Unambiguous	GPPrGLrGGrGGSGGTR	R4(Dimethyl); R7(Dimethyl); R10(Dimethyl)	1	1	P38159	P38159	3	3	0.2691	0	1	1	560.324	1678.96	1678.96	0.87	0.00049	0	760602	ETD (Electron Transfer Dissociation)	MS2	54.095	86	17.9832	5111	20230331_LUMOS1_nLC3_ZY_LLZ_Hela_WT_trypsin_SMN_enrich_10ul_replicate1.raw	F3	3.53	0	0.006621
FALSE	High	Sequest HT (A2)	Unambiguous	GPPrGLrGGrGGSGGTrGPPSR	R4(Dimethyl); R7(Dimethyl); R10(Dimethyl); R17(Methyl)	1	1	P38159	P38159	4	4	0.0935	0	1	1	547.564	2187.24	2187.23	1.38	0.00075	0	2.2237e+06	ETD (Electron Transfer Dissociation)	MS2	14.0541	86	24.9519	7247	20230331_LUMOS1_nLC3_ZY_LLZ_Hela_WT_trypsin_SMN_enrich_10ul_replicate1.raw	F3	7.06	0	0.0003733
FALSE	High	Sequest HT (A2)	Unambiguous	GPPrGLrGGrGGSGGTrGPPSR	R4(Dimethyl); R7(Dimethyl); R10(Dimethyl); R17(Methyl)	1	1	P38159	P38159	4	5	0.1506	0	1	1	438.253	2187.23	2187.23	0.41	0.00018	0	1.04004e+07	ETD (Electron Transfer Dissociation)	MS2	28.6441	45.323	24.9957	7261	20230331_LUMOS1_nLC3_ZY_LLZ_Hela_WT_trypsin_SMN_enrich_10ul_replicate1.raw	F3	6.11	0	0.001713
FALSE	High	Sequest HT (A2)	Unambiguous	GPrFEGNrPDGPrPR	R3(Dimethyl); R8(Dimethyl); R13(Dimethyl)	1	1	P49750	P49750	1	5	0.0968	0	1	1	359.2	1791.97	1791.97	-0.27	-0.0001	0	1.45063e+06	ETD (Electron Transfer Dissociation)	MS2	21.2158	86	37.2895	11037	20230331_LUMOS1_nLC3_ZY_LLZ_Hela_WT_trypsin_SMN_enrich_10ul_replicate1.raw	F3	3.41	0.000538	0.05162
FALSE	High	Sequest HT (A2)	Unambiguous	GPrGSrGNPSGGGNVQHR	R3(Dimethyl); R6(Dimethyl)	1	1	Q01844	Q01844	2	4	0.5776	0	1	1	462.245	1845.96	1845.95	2.77	0.00128	0	8.71115e+06	ETD (Electron Transfer Dissociation)	MS2	55.3317	86	11.087	2998	20230331_LUMOS1_nLC3_ZY_LLZ_Hela_WT_trypsin_SMN_enrich_10ul_replicate1.raw	F3	5.8	0	0.0002948
FALSE	High	Sequest HT (A2)	Unambiguous	GPrGSrGNPSGGGNVQHR	R3(Dimethyl); R6(Dimethyl)	1	1	Q01844	Q01844	2	4	0.5485	0	1	1	462.245	1845.96	1845.95	2.77	0.00128	0	5.76984e+06	ETD (Electron Transfer Dissociation)	MS2	100	86	11.0939	3000	20230331_LUMOS1_nLC3_ZY_LLZ_Hela_WT_trypsin_SMN_enrich_10ul_replicate1.raw	F3	5.36	0.000538	0.008864
FALSE	High	Sequest HT (A2)	Unambiguous	GPSGGYrGSGGFQrGGGrGAYGTGYFGQGrGGGGY	R7(Dimethyl); R14(Dimethyl); R18(Dimethyl); R30(Methyl)	1	1	Q08211	Q08211	4	5	0.6439	0	1	1	683.532	3413.63	3413.63	1.54	0.00105	0	3.23664e+06	ETD (Electron Transfer Dissociation)	MS2	20.4652	86	80.2966	24057	20230331_LUMOS1_nLC3_ZY_LLZ_Hela_WT_trypsin_SMN_enrich_10ul_replicate1.raw	F3	8.93	0	6.786e-06
FALSE	High	Sequest HT (A2)	Unambiguous	GPSGGYrGSGGFQrGGGrGAYGTGYFGQGrGGGGY	R7(Methyl); R14(Dimethyl); R18(Dimethyl); R30(Dimethyl)	1	1	Q08211	Q08211	4	4	0.6824	0	1	1	854.162	3413.63	3413.63	-0.43	-0.00036	0	3.60061e+06	ETD (Electron Transfer Dissociation)	MS2	0	86	80.4695	24111	20230331_LUMOS1_nLC3_ZY_LLZ_Hela_WT_trypsin_SMN_enrich_10ul_replicate1.raw	F3	6.99	0	8.162e-06
FALSE	High	Sequest HT (A2)	Unambiguous	GPSGGYrGSGGFQrGGGrGAYGTGYFGQGrGGGGY	R7(Dimethyl); R14(Dimethyl); R18(Dimethyl); R30(Dimethyl)	1	1	Q08211	Q08211	4	5	0.7899	0	1	1	686.337	3427.65	3427.64	3.27	0.00224	0	2.94499e+08	ETD (Electron Transfer Dissociation)	MS2	2.24543	7.287	80.9049	24242	20230331_LUMOS1_nLC3_ZY_LLZ_Hela_WT_trypsin_SMN_enrich_10ul_replicate1.raw	F3	9.95	0	4.676e-06
FALSE	High	Sequest HT (A2)	Unambiguous	GPSGGYrGSGGFQrGGGrGAYGTGYFGQGrGGGGY	R7(Dimethyl); R14(Dimethyl); R18(Dimethyl); R30(Dimethyl)	1	1	Q08211	Q08211	4	5	0.6716	0	1	1	686.337	3427.65	3427.64	3.27	0.00224	0	1.09246e+08	ETD (Electron Transfer Dissociation)	MS2	0.352897	11.87	80.9108	24244	20230331_LUMOS1_nLC3_ZY_LLZ_Hela_WT_trypsin_SMN_enrich_10ul_replicate1.raw	F3	6.09	0.004854	0.1142
FALSE	High	Sequest HT (A2)	Unambiguous	GPSGGYrGSGGFQrGGGrGAYGTGYFGQGrGGGGY	R7(Dimethyl); R14(Dimethyl); R18(Dimethyl); R30(Dimethyl)	1	1	Q08211	Q08211	4	3	0.7435	0	1	1	1143.22	3427.65	3427.64	1.19	0.00136	0	3.4336e+06	ETD (Electron Transfer Dissociation)	MS2	0	86	80.9355	24252	20230331_LUMOS1_nLC3_ZY_LLZ_Hela_WT_trypsin_SMN_enrich_10ul_replicate1.raw	F3	3.82	0.000538	0.01781
FALSE	High	Sequest HT (A2)	Unambiguous	GPSGGYrGSGGFQrGGGrGAYGTGYFGQGrGGGGY	R7(Methyl); R14(Dimethyl); R18(Dimethyl); R30(Dimethyl)	1	1	Q08211	Q08211	4	5	0.6488	0	1	1	683.536	3413.65	3413.63	6.81	0.00465	0	3.50599e+06	ETD (Electron Transfer Dissociation)	MS2	44.1523	86	81.0066	24274	20230331_LUMOS1_nLC3_ZY_LLZ_Hela_WT_trypsin_SMN_enrich_10ul_replicate1.raw	F3	5.61	0.003517	0.09378
FALSE	High	Sequest HT (A2)	Unambiguous	GPSGGYrGSGGFQrGGGrGAYGTGYFGQGrGGGGY	R7(Dimethyl); R14(Dimethyl); R18(Dimethyl); R30(Dimethyl)	1	1	Q08211	Q08211	4	4	0.7546	0	1	1	857.667	3427.65	3427.64	1.06	0.00091	0	3.81939e+06	ETD (Electron Transfer Dissociation)	MS2	2.46795	86	81.5695	24448	20230331_LUMOS1_nLC3_ZY_LLZ_Hela_WT_trypsin_SMN_enrich_10ul_replicate1.raw	F3	7.09	0	6.198e-05
FALSE	High	Sequest HT (A2)	Unambiguous	GPSGGYrGSGGFQrGGGrGAYGTGYFGQGrGGGGY	R7(Dimethyl); R14(Dimethyl); R18(Dimethyl); R30(Dimethyl)	1	1	Q08211	Q08211	4	5	0.7896	0	1	1	686.336	3427.65	3427.64	1.75	0.0012	0	1.00094e+07	ETD (Electron Transfer Dissociation)	MS2	0.890022	76.811	81.6014	24458	20230331_LUMOS1_nLC3_ZY_LLZ_Hela_WT_trypsin_SMN_enrich_10ul_replicate1.raw	F3	9.27	0	1.932e-06
FALSE	High	Sequest HT (A2)	Unambiguous	GPSGGYrGSGGFQrGGGrGAYGTGYFGQGrGGGGY	R7(Dimethyl); R14(Dimethyl); R18(Dimethyl); R30(Dimethyl)	1	1	Q08211	Q08211	4	5	0.6847	0	1	1	686.336	3427.65	3427.64	1.75	0.0012	0	6.02851e+06	ETD (Electron Transfer Dissociation)	MS2	0	86	81.6051	24459	20230331_LUMOS1_nLC3_ZY_LLZ_Hela_WT_trypsin_SMN_enrich_10ul_replicate1.raw	F3	6.47	0	0.003196
FALSE	High	Sequest HT (A2)	Unambiguous	GPSGGYrGSGGFQrGGGrGAYGTGYFGQGrGGGGY	R7(Dimethyl); R14(Dimethyl); R18(Dimethyl); R30(Dimethyl)	1	1	Q08211	Q08211	4	5	0.7449	0	1	1	686.327	3427.6	3427.64	-11.42	-0.00783	0	1.70386e+06	ETD (Electron Transfer Dissociation)	MS2	31.1	86	82.4866	24724	20230331_LUMOS1_nLC3_ZY_LLZ_Hela_WT_trypsin_SMN_enrich_10ul_replicate1.raw	F3	6.39	0	0.00155
FALSE	High	Sequest HT (A2)	Unambiguous	GPSGGYrGSGGFQrGGGrGAYGTGYFGQGrGGGGY	R7(Dimethyl); R14(Dimethyl); R18(Dimethyl); R30(Dimethyl)	1	1	Q08211	Q08211	4	5	0.6681	0	1	1	686.337	3427.66	3427.64	4.42	0.00303	0	1.2943e+06	ETD (Electron Transfer Dissociation)	MS2	3.97079	86	83.296	24963	20230331_LUMOS1_nLC3_ZY_LLZ_Hela_WT_trypsin_SMN_enrich_10ul_replicate1.raw	F3	4.79	0.000538	0.03355
FALSE	High	Sequest HT (A2)	Unambiguous	GQArGrGrGFR	R4(Dimethyl); R6(Dimethyl); R8(Methyl)	1	1	Q5JSZ5	Q5JSZ5	3	4	0.2141	0	1	1	322.693	1287.75	1287.75	1.05	0.00034	0	2.41447e+06	ETD (Electron Transfer Dissociation)	MS2	16.3684	86	11.4171	3101	20230331_LUMOS1_nLC3_ZY_LLZ_Hela_WT_trypsin_SMN_enrich_10ul_replicate1.raw	F3	4.11	0.003517	0.0977
FALSE	High	Sequest HT (A2)	Unambiguous	GQArGrGrGFR	R4(Dimethyl); R6(Dimethyl); R8(Dimethyl)	1	1	Q5JSZ5	Q5JSZ5	3	4	0.2906	0	1	1	326.198	1301.77	1301.77	1.68	0.00055	0	3.43107e+06	ETD (Electron Transfer Dissociation)	MS2	2.69713	86	11.7537	3203	20230331_LUMOS1_nLC3_ZY_LLZ_Hela_WT_trypsin_SMN_enrich_10ul_replicate1.raw	F3	5.3	0	0.005671
FALSE	High	Sequest HT (A2)	Unambiguous	GQArGrGrGFR	R4(Dimethyl); R6(Dimethyl); R8(Dimethyl)	1	1	Q5JSZ5	Q5JSZ5	3	3	0.2607	0	1	1	434.594	1301.77	1301.77	1.62	0.0007	0	2.92626e+06	ETD (Electron Transfer Dissociation)	MS2	11.7586	86	12.2021	3338	20230331_LUMOS1_nLC3_ZY_LLZ_Hela_WT_trypsin_SMN_enrich_10ul_replicate1.raw	F3	3.49	0.000538	0.01089
FALSE	High	Sequest HT (A2)	Unambiguous	GQArGrGrGFR	R4(Dimethyl); R6(Dimethyl); R8(Dimethyl)	1	1	Q5JSZ5	Q5JSZ5	3	3	0.289	0	1	1	434.594	1301.77	1301.77	1.62	0.0007	0	1.85288e+06	ETD (Electron Transfer Dissociation)	MS2	38.2883	86	12.2124	3341	20230331_LUMOS1_nLC3_ZY_LLZ_Hela_WT_trypsin_SMN_enrich_10ul_replicate1.raw	F3	3.46	0	0.001685
FALSE	High	Sequest HT (A2)	Unambiguous	GQILMPNIGYGSNKK		1	1	P62910	P62910	1	3	0.5811	0	1	1	540.625	1619.86	1619.86	1.66	0.0009	0	700684	ETD (Electron Transfer Dissociation)	MS2	67.9611	86	89.4604	26840	20230331_LUMOS1_nLC3_ZY_LLZ_Hela_WT_trypsin_SMN_enrich_10ul_replicate1.raw	F3	2.22	0.002652	0.07488
FALSE	High	Sequest HT (A2)	Unambiguous	GQPIYIQFSNHK		1	1	P26599	P26599	0	3	0.6648	0	1	1	477.918	1431.74	1431.74	1.32	0.00063	0	2.00458e+06	ETD (Electron Transfer Dissociation)	MS2	3.15558	86	80.2515	24043	20230331_LUMOS1_nLC3_ZY_LLZ_Hela_WT_trypsin_SMN_enrich_10ul_replicate1.raw	F3	3.64	0	0.006301
FALSE	High	Sequest HT (A2)	Unambiguous	GQPIYIQFSNHK		1	1	P26599	P26599	0	3	0.6557	0	1	1	477.918	1431.74	1431.74	1.32	0.00063	0	1.61549e+06	ETD (Electron Transfer Dissociation)	MS2	18.5476	86	80.2551	24044	20230331_LUMOS1_nLC3_ZY_LLZ_Hela_WT_trypsin_SMN_enrich_10ul_replicate1.raw	F3	3.95	0	0.005964
FALSE	High	Sequest HT (A2)	Unambiguous	GRAPQVLVLAPTR		1	1	Q9NR30	Q9NR30	1	3	0.6052	0	1	1	459.95	1377.83	1377.83	1.24	0.00057	0	562335	ETD (Electron Transfer Dissociation)	MS2	26.32	86	78.6935	23578	20230331_LUMOS1_nLC3_ZY_LLZ_Hela_WT_trypsin_SMN_enrich_10ul_replicate1.raw	F3	2.33	0.003094	0.084
FALSE	High	Sequest HT (A2)	Unambiguous	GRENYSSYSSFSSPHmKPAPVGSrGrGTPAYPESTFGSR	M16(Oxidation); R24(Dimethyl); R26(Dimethyl)	1	1	Q5BKZ1	Q5BKZ1	3	5	0.3769	0	1	1	853.609	4264.02	4264.03	-2.19	-0.00186	0	860416	ETD (Electron Transfer Dissociation)	MS2	13.2949	86	77.3023	23163	20230331_LUMOS1_nLC3_ZY_LLZ_Hela_WT_trypsin_SMN_enrich_10ul_replicate1.raw	F3	3.37	0.000538	0.02535
FALSE	High	Sequest HT (A2)	Unambiguous	GRENYSSYSSFSSPHMKPAPVGSrGrGTPAYPESTFGSR	R24(Dimethyl); R26(Dimethyl)	1	1	Q5BKZ1	Q5BKZ1	3	5	0.1384	0	1	1	850.413	4248.04	4248.03	0.98	0.00083	0	2.03902e+06	ETD (Electron Transfer Dissociation)	MS2	38.5419	86	85.7307	25699	20230331_LUMOS1_nLC3_ZY_LLZ_Hela_WT_trypsin_SMN_enrich_10ul_replicate1.raw	F3	3.18	0.003094	0.08362
FALSE	High	Sequest HT (A2)	Unambiguous	GRENYSSYSSFSSPHMKPAPVGSrGrGTPAYPESTFGSR	R24(Dimethyl); R26(Dimethyl)	1	1	Q5BKZ1	Q5BKZ1	3	6	0.2198	0	1	1	708.844	4248.03	4248.03	-0.33	-0.00024	0	2.14618e+06	ETD (Electron Transfer Dissociation)	MS2	35.5491	86	85.8116	25721	20230331_LUMOS1_nLC3_ZY_LLZ_Hela_WT_trypsin_SMN_enrich_10ul_replicate1.raw	F3	5.05	0	0.007952
FALSE	High	Sequest HT (A2)	Unambiguous	GrGGFGGrGGFR	R2(Dimethyl); R8(Dimethyl)	1	1	P19338	P19338	2	4	0.3051	0	1	1	309.923	1236.67	1236.67	0.55	0.00017	0	3.1061e+06	ETD (Electron Transfer Dissociation)	MS2	0	86	36.7794	10883	20230331_LUMOS1_nLC3_ZY_LLZ_Hela_WT_trypsin_SMN_enrich_10ul_replicate1.raw	F3	5.08	0	0.0007566
FALSE	High	Sequest HT (A2)	Unambiguous	GrGGFGGrGGFR	R2(Dimethyl); R8(Dimethyl)	1	1	P19338	P19338	2	3	0.435	0	1	1	412.896	1236.67	1236.67	1.28	0.00053	0	3.70086e+06	ETD (Electron Transfer Dissociation)	MS2	19.4851	86	36.871	10910	20230331_LUMOS1_nLC3_ZY_LLZ_Hela_WT_trypsin_SMN_enrich_10ul_replicate1.raw	F3	4.23	0	0.002772
FALSE	High	Sequest HT (A2)	Unambiguous	GrGGFGGrGGFR	R2(Dimethyl); R8(Dimethyl)	1	1	P19338	P19338	2	3	0.388	0	1	1	412.896	1236.67	1236.67	1.28	0.00053	0	2.64786e+06	ETD (Electron Transfer Dissociation)	MS2	27.3664	86	36.878	10912	20230331_LUMOS1_nLC3_ZY_LLZ_Hela_WT_trypsin_SMN_enrich_10ul_replicate1.raw	F3	4.82	0	0.0003725
FALSE	High	Sequest HT (A2)	Unambiguous	GrGGFGGrGGFrGGR	R2(Dimethyl); R8(Dimethyl); R12(Dimethyl)	1	1	P19338	P19338	3	5	0.0851	0	1	1	307.775	1534.85	1534.85	-0.01	0	0	3.10324e+06	ETD (Electron Transfer Dissociation)	MS2	0	86	32.206	9474	20230331_LUMOS1_nLC3_ZY_LLZ_Hela_WT_trypsin_SMN_enrich_10ul_replicate1.raw	F3	5.99	0	0.001146
FALSE	High	Sequest HT (A2)	Unambiguous	GrGGFGGrGGFrGGR	R2(Dimethyl); R8(Dimethyl); R12(Dimethyl)	1	1	P19338	P19338	3	4	0.1586	0	1	1	384.467	1534.85	1534.85	0.89	0.00034	0	8.1597e+06	ETD (Electron Transfer Dissociation)	MS2	2.01379	86	32.2113	9476	20230331_LUMOS1_nLC3_ZY_LLZ_Hela_WT_trypsin_SMN_enrich_10ul_replicate1.raw	F3	7.69	0	0.0001678
FALSE	High	Sequest HT (A2)	Unambiguous	GrGGFGGrGGFrGGR	R2(Dimethyl); R8(Dimethyl); R12(Dimethyl)	1	1	P19338	P19338	3	4	0.081	0	1	1	384.467	1534.85	1534.85	0.89	0.00034	0	5.36065e+06	ETD (Electron Transfer Dissociation)	MS2	10.13	86	32.248	9487	20230331_LUMOS1_nLC3_ZY_LLZ_Hela_WT_trypsin_SMN_enrich_10ul_replicate1.raw	F3	6.17	0	0.0003058
FALSE	High	Sequest HT (A2)	Unambiguous	GrGGFGGrGGFrGGrGGGGDHKPQGK	R2(Dimethyl); R8(Dimethyl); R12(Dimethyl); R15(Methyl)	1	1	P19338	P19338	4	6	0.4783	0	1	1	428.733	2567.36	2567.36	1.51	0.00065	0	2.5753e+06	ETD (Electron Transfer Dissociation)	MS2	17.0051	86	23.0014	6656	20230331_LUMOS1_nLC3_ZY_LLZ_Hela_WT_trypsin_SMN_enrich_10ul_replicate1.raw	F3	5.75	0.000538	0.04414
FALSE	High	Sequest HT (A2)	Unambiguous	GrGGFGGrGGFrGGrGGGGDHKPQGK	R2(Dimethyl); R8(Dimethyl); R12(Dimethyl); R15(Dimethyl)	1	1	P19338	P19338	4	5	0.6973	0	1	1	517.081	2581.37	2581.37	0.7	0.00036	0	4.67746e+06	ETD (Electron Transfer Dissociation)	MS2	12.5579	86	23.5829	6831	20230331_LUMOS1_nLC3_ZY_LLZ_Hela_WT_trypsin_SMN_enrich_10ul_replicate1.raw	F3	9.35	0	1.034e-05
FALSE	High	Sequest HT (A2)	Unambiguous	GrGGFGGrGGFrGGrGGGGDHKPQGK	R2(Dimethyl); R8(Dimethyl); R12(Dimethyl); R15(Dimethyl)	1	1	P19338	P19338	4	7	0.6378	0	1	1	369.631	2581.37	2581.37	1.08	0.0004	0	6.78723e+06	ETD (Electron Transfer Dissociation)	MS2	18.9953	86	23.6197	6842	20230331_LUMOS1_nLC3_ZY_LLZ_Hela_WT_trypsin_SMN_enrich_10ul_replicate1.raw	F3	8.78	0	0.0006668
FALSE	High	Sequest HT (A2)	Unambiguous	GrGGFGGrGGFrGGrGGGGDHKPQGK	R2(Dimethyl); R8(Dimethyl); R12(Dimethyl); R15(Dimethyl)	1	1	P19338	P19338	4	6	0.6601	0	1	1	431.069	2581.37	2581.37	1.14	0.00049	0	1.72962e+07	ETD (Electron Transfer Dissociation)	MS2	27.4126	74.881	23.641	6848	20230331_LUMOS1_nLC3_ZY_LLZ_Hela_WT_trypsin_SMN_enrich_10ul_replicate1.raw	F3	10.71	0	7.42e-05
FALSE	High	Sequest HT (A2)	Unambiguous	GrGGFGGrGGFrGGrGGGGDHKPQGK	R2(Dimethyl); R8(Dimethyl); R12(Dimethyl); R15(Dimethyl)	1	1	P19338	P19338	4	6	0.6512	0	1	1	431.069	2581.37	2581.37	1.14	0.00049	0	8.06637e+06	ETD (Electron Transfer Dissociation)	MS2	8.63535	81.935	23.6618	6854	20230331_LUMOS1_nLC3_ZY_LLZ_Hela_WT_trypsin_SMN_enrich_10ul_replicate1.raw	F3	8.6	0	0.001962
FALSE	High	Sequest HT (A2)	Unambiguous	GrGGFGGrGrGrGR	R2(Dimethyl); R8(Dimethyl); R10(Dimethyl); R12(Dimethyl)	1	1	Q9Y3Y2	Q9Y3Y2	4	4	0.361	0	1	1	379.478	1514.89	1514.89	2.08	0.00079	0	5.144e+06	ETD (Electron Transfer Dissociation)	MS2	5.58321	86	12.4238	3405	20230331_LUMOS1_nLC3_ZY_LLZ_Hela_WT_trypsin_SMN_enrich_10ul_replicate1.raw	F3	7.7	0	5.654e-05
FALSE	High	Sequest HT (A2)	Unambiguous	GrGGFGGrGrGrGR	R2(Dimethyl); R8(Dimethyl); R10(Dimethyl); R12(Dimethyl)	1	1	Q9Y3Y2	Q9Y3Y2	4	3	0.4556	0	1	1	505.636	1514.89	1514.89	2.61	0.00132	0	290945	ETD (Electron Transfer Dissociation)	MS2	61.2494	86	12.4309	3407	20230331_LUMOS1_nLC3_ZY_LLZ_Hela_WT_trypsin_SMN_enrich_10ul_replicate1.raw	F3	2.59	0.004455	0.09992
FALSE	High	Sequest HT (A2)	Unambiguous	GrGGFGGrGrGrGR	R2(Dimethyl); R8(Dimethyl); R10(Dimethyl); R12(Dimethyl)	1	1	Q9Y3Y2	Q9Y3Y2	4	4	0.3893	0	1	1	379.478	1514.89	1514.89	2.08	0.00079	0	2.81176e+06	ETD (Electron Transfer Dissociation)	MS2	11.8788	86	12.4378	3409	20230331_LUMOS1_nLC3_ZY_LLZ_Hela_WT_trypsin_SMN_enrich_10ul_replicate1.raw	F3	5.78	0	0.001896
FALSE	High	Sequest HT (A2)	Unambiguous	GrGGGrGGrGGMGGSDrGGFNK	R2(Dimethyl); R6(Dimethyl); R9(Dimethyl); R17(Dimethyl)	1	1	P35637	P35637	4	5	0.7479	0	1	1	433.228	2162.11	2162.11	0.81	0.00035	0	1.72942e+07	ETD (Electron Transfer Dissociation)	MS2	14.2461	78.316	23.3351	6755	20230331_LUMOS1_nLC3_ZY_LLZ_Hela_WT_trypsin_SMN_enrich_10ul_replicate1.raw	F3	9.6	0	8.912e-07
FALSE	High	Sequest HT (A2)	Unambiguous	GrGGGrGGrGGMGGSDrGGFNK	R2(Dimethyl); R6(Dimethyl); R9(Dimethyl); R17(Dimethyl)	1	1	P35637	P35637	4	4	0.7559	0	1	1	541.283	2162.11	2162.11	0.31	0.00017	0	8.98658e+06	ETD (Electron Transfer Dissociation)	MS2	2.50953	86	23.3389	6756	20230331_LUMOS1_nLC3_ZY_LLZ_Hela_WT_trypsin_SMN_enrich_10ul_replicate1.raw	F3	7.66	0	1.372e-06
FALSE	High	Sequest HT (A2)	Unambiguous	GrGGGrGGrGGMGGSDrGGFNK	R2(Dimethyl); R6(Dimethyl); R9(Dimethyl); R17(Dimethyl)	1	1	P35637	P35637	4	5	0.7231	0	1	1	433.228	2162.11	2162.11	0.81	0.00035	0	5.52892e+06	ETD (Electron Transfer Dissociation)	MS2	22.2387	86	23.3621	6763	20230331_LUMOS1_nLC3_ZY_LLZ_Hela_WT_trypsin_SMN_enrich_10ul_replicate1.raw	F3	5.49	0.000538	0.01114
FALSE	High	Sequest HT (A2)	Unambiguous	GrGGGrGGrGGMGGSDrGGFNK	R2(Dimethyl); R6(Dimethyl); R9(Dimethyl); R17(Dimethyl)	1	1	P35637	P35637	4	4	0.7231	0	1	1	541.283	2162.11	2162.11	0.31	0.00017	0	4.08206e+06	ETD (Electron Transfer Dissociation)	MS2	45.7407	86	23.3688	6765	20230331_LUMOS1_nLC3_ZY_LLZ_Hela_WT_trypsin_SMN_enrich_10ul_replicate1.raw	F3	6.5	0	0.00106
FALSE	High	Sequest HT (A2)	Unambiguous	GrGGGSGNFMGrGGNFGGGGGNFGrGGNFGGrGGYGGGGGGSR	R2(Methyl); R12(Dimethyl); R25(Dimethyl); R32(Dimethyl)	1	1	P51991	P51991	4	5	0.5442	0	1	1	779.371	3892.82	3892.8	4.98	0.00388	0	2.28714e+06	ETD (Electron Transfer Dissociation)	MS2	38.1368	86	80.9598	24259	20230331_LUMOS1_nLC3_ZY_LLZ_Hela_WT_trypsin_SMN_enrich_10ul_replicate1.raw	F3	9.39	0	8.656e-05
FALSE	High	Sequest HT (A2)	Unambiguous	GrGGGSGNFMGrGGNFGGGGGNFGrGGNFGGrGGYGGGGGGSR	R2(Dimethyl); R12(Dimethyl); R25(Dimethyl); R32(Dimethyl)	1	1	P51991	P51991	4	5	0.7748	0	1	1	782.17	3906.82	3906.82	0.86	0.00067	0	4.91147e+06	ETD (Electron Transfer Dissociation)	MS2	26.9872	86	81.3712	24388	20230331_LUMOS1_nLC3_ZY_LLZ_Hela_WT_trypsin_SMN_enrich_10ul_replicate1.raw	F3	8.08	0	1.115e-05
FALSE	High	Sequest HT (A2)	Unambiguous	GrGGGSGNFMGrGGNFGGGGGNFGrGGNFGGrGGYGGGGGGSR	R2(Dimethyl); R12(Dimethyl); R25(Dimethyl); R32(Dimethyl)	1	1	P51991	P51991	4	6	0.7379	0	1	1	651.976	3906.82	3906.82	0.33	0.00021	0	9.52665e+06	ETD (Electron Transfer Dissociation)	MS2	19.7372	81.405	81.4046	24399	20230331_LUMOS1_nLC3_ZY_LLZ_Hela_WT_trypsin_SMN_enrich_10ul_replicate1.raw	F3	11.37	0	2.542e-05
FALSE	High	Sequest HT (A2)	Unambiguous	GrGGGSGNFMGrGGNFGGGGGNFGrGGNFGGrGGYGGGGGGSR	R2(Dimethyl); R12(Dimethyl); R25(Dimethyl); R32(Dimethyl)	1	1	P51991	P51991	4	6	0.6983	0	1	1	651.976	3906.82	3906.82	0.33	0.00021	0	3.65998e+06	ETD (Electron Transfer Dissociation)	MS2	9.67602	82.355	81.4116	24401	20230331_LUMOS1_nLC3_ZY_LLZ_Hela_WT_trypsin_SMN_enrich_10ul_replicate1.raw	F3	7.26	0.000538	0.01222
FALSE	High	Sequest HT (A2)	Unambiguous	GrGGGSGNFMGrGGNFGGGGGNFGrGGNFGGrGGYGGGGGGSR	R2(Dimethyl); R12(Dimethyl); R25(Dimethyl); R32(Dimethyl)	1	1	P51991	P51991	4	4	0.7759	0	1	1	977.46	3906.82	3906.82	-0.6	-0.00059	0	1.43894e+06	ETD (Electron Transfer Dissociation)	MS2	0	86	81.5821	24452	20230331_LUMOS1_nLC3_ZY_LLZ_Hela_WT_trypsin_SMN_enrich_10ul_replicate1.raw	F3	5.31	0	0.0004853
FALSE	High	Sequest HT (A2)	Unambiguous	GrGGrGAHMDrGR	R2(Dimethyl); R5(Dimethyl); R11(Dimethyl)	1	1	Q96PV6	Q96PV6	3	4	0.1684	0	1	1	367.453	1466.79	1466.79	2.12	0.00078	0	776955	ETD (Electron Transfer Dissociation)	MS2	31.3697	86	8.4406	2174	20230331_LUMOS1_nLC3_ZY_LLZ_Hela_WT_trypsin_SMN_enrich_10ul_replicate1.raw	F3	3.92	0.000538	0.06927
FALSE	High	Sequest HT (A2)	Unambiguous	GrGGrGAHMDrGrGR	R2(Dimethyl); R5(Dimethyl); R11(Dimethyl); R13(Dimethyl)	1	1	Q96PV6	Q96PV6	4	5	0.6585	0	1	1	342.394	1707.94	1707.94	0.25	9e-05	0	1.14947e+07	ETD (Electron Transfer Dissociation)	MS2	6.12245	86	9.8647	2611	20230331_LUMOS1_nLC3_ZY_LLZ_Hela_WT_trypsin_SMN_enrich_10ul_replicate1.raw	F3	6.56	0	0.0008497
FALSE	High	Sequest HT (A2)	Unambiguous	GrGrGGFGQGIRPHDIFR	R2(Dimethyl); R4(Dimethyl)	1	1	Q69YN4	Q69YN4	2	5	0.3982	0	1	1	408.629	2039.12	2039.12	1.23	0.0005	0	998856	ETD (Electron Transfer Dissociation)	MS2	0	86	69.5796	20825	20230331_LUMOS1_nLC3_ZY_LLZ_Hela_WT_trypsin_SMN_enrich_10ul_replicate1.raw	F3	3.29	0.000538	0.02371
FALSE	High	Sequest HT (A2)	Unambiguous	GrGrGGLQQQK	R2(Dimethyl); R4(Dimethyl)	1	1	Q9Y4Z0	Q9Y4Z0	2	3	0.5849	0	1	1	414.247	1240.73	1240.72	2.21	0.00091	0	1.67636e+08	ETD (Electron Transfer Dissociation)	MS2	1.06004	6.278	10.8334	2909	20230331_LUMOS1_nLC3_ZY_LLZ_Hela_WT_trypsin_SMN_enrich_10ul_replicate1.raw	F3	3.71	0.002652	0.07529
FALSE	High	Sequest HT (A2)	Unambiguous	GrGrGGLQQQK	R2(Dimethyl); R4(Dimethyl)	1	1	Q9Y4Z0	Q9Y4Z0	2	4	0.5634	0	1	1	310.937	1240.72	1240.72	1.29	0.0004	0	1.18756e+08	ETD (Electron Transfer Dissociation)	MS2	1.62997	10.405	10.8358	2910	20230331_LUMOS1_nLC3_ZY_LLZ_Hela_WT_trypsin_SMN_enrich_10ul_replicate1.raw	F3	5.84	0	0.002796
FALSE	High	Sequest HT (A2)	Unambiguous	GrGrGGLQQQK	R2(Dimethyl); R4(Dimethyl)	1	1	Q9Y4Z0	Q9Y4Z0	2	3	0.5335	0	1	1	414.247	1240.73	1240.72	2.21	0.00091	0	1.02291e+08	ETD (Electron Transfer Dissociation)	MS2	9.43827	6.382	10.8386	2911	20230331_LUMOS1_nLC3_ZY_LLZ_Hela_WT_trypsin_SMN_enrich_10ul_replicate1.raw	F3	4.33	0.000538	0.04967
FALSE	High	Sequest HT (A2)	Unambiguous	GrGrGGLQQQK	R2(Dimethyl); R4(Dimethyl)	1	1	Q9Y4Z0	Q9Y4Z0	2	2	0.4294	0	1	1	620.865	1240.72	1240.72	0.32	0.0002	0	3.62518e+06	ETD (Electron Transfer Dissociation)	MS2	0	86	10.8551	2917	20230331_LUMOS1_nLC3_ZY_LLZ_Hela_WT_trypsin_SMN_enrich_10ul_replicate1.raw	F3	1.63	0.006372	0.1517
FALSE	High	Sequest HT (A2)	Unambiguous	GrGrGGLQQQK	R2(Dimethyl); R4(Dimethyl)	1	1	Q9Y4Z0	Q9Y4Z0	2	4	0.4768	0	1	1	310.937	1240.72	1240.72	1.29	0.0004	0	4.01295e+07	ETD (Electron Transfer Dissociation)	MS2	1.32422	10.53	10.8627	2919	20230331_LUMOS1_nLC3_ZY_LLZ_Hela_WT_trypsin_SMN_enrich_10ul_replicate1.raw	F3	4.74	0.000538	0.02355
FALSE	High	Sequest HT (A2)	Unambiguous	GrGrGILILPAHTTLSVNSAGSPESAPLGPR	R2(Dimethyl); R4(Dimethyl)	1	1	Q86US8	Q86US8	2	5	0.6025	0	1	1	628.356	3137.75	3137.75	-0.44	-0.00027	0	820748	ETD (Electron Transfer Dissociation)	MS2	26.5175	86	109.614	32933	20230331_LUMOS1_nLC3_ZY_LLZ_Hela_WT_trypsin_SMN_enrich_10ul_replicate1.raw	F3	4.05	0	0.002213
FALSE	High	Sequest HT (A2)	Unambiguous	GrGrGmGrGNIFQK	R2(Dimethyl); R4(Dimethyl); M6(Oxidation); R8(Dimethyl)	1	1	P62318	P62318	3	4	0.6028	0	1	1	409.232	1633.91	1633.91	0.83	0.00034	0	2.2858e+06	ETD (Electron Transfer Dissociation)	MS2	10.112	86	28.279	8272	20230331_LUMOS1_nLC3_ZY_LLZ_Hela_WT_trypsin_SMN_enrich_10ul_replicate1.raw	F3	5.64	0	0.0001049
FALSE	High	Sequest HT (A2)	Unambiguous	GrGrGmGrGNIFQK	R2(Dimethyl); R4(Dimethyl); M6(Oxidation); R8(Dimethyl)	1	1	P62318	P62318	3	4	0.5735	0	1	1	409.232	1633.91	1633.91	0.83	0.00034	0	1.4655e+06	ETD (Electron Transfer Dissociation)	MS2	59.9536	86	28.286	8274	20230331_LUMOS1_nLC3_ZY_LLZ_Hela_WT_trypsin_SMN_enrich_10ul_replicate1.raw	F3	4.08	0.000538	0.04296
FALSE	High	Sequest HT (A2)	Unambiguous	GrGrGMGrGNIFQK	R2(Dimethyl); R4(Dimethyl); R8(Dimethyl)	1	1	P62318	P62318	3	4	0.5971	0	1	1	405.234	1617.91	1617.91	0.34	0.00014	0	3.38243e+06	ETD (Electron Transfer Dissociation)	MS2	29.5839	86	40.5114	12025	20230331_LUMOS1_nLC3_ZY_LLZ_Hela_WT_trypsin_SMN_enrich_10ul_replicate1.raw	F3	5.51	0	0.0003946
FALSE	High	Sequest HT (A2)	Unambiguous	GrGrGMGrGNIFQK	R2(Dimethyl); R4(Dimethyl); R8(Dimethyl)	1	1	P62318	P62318	3	3	0.6936	0	1	1	539.976	1617.91	1617.91	1.25	0.00068	0	1.02666e+06	ETD (Electron Transfer Dissociation)	MS2	9.16138	86	40.6898	12079	20230331_LUMOS1_nLC3_ZY_LLZ_Hela_WT_trypsin_SMN_enrich_10ul_replicate1.raw	F3	3.59	0	0.003416
FALSE	High	Sequest HT (A2)	Unambiguous	GrGrGQGNWGPPGGEmTFSIPTHK	R2(Dimethyl); R4(Methyl); M16(Oxidation)	1	1	Q92945	Q92945	2	5	0.0971	0	1	1	517.26	2582.27	2582.27	1.22	0.00063	0	574853	ETD (Electron Transfer Dissociation)	MS2	10.3757	86	81.4895	24424	20230331_LUMOS1_nLC3_ZY_LLZ_Hela_WT_trypsin_SMN_enrich_10ul_replicate1.raw	F3	3.5	0.000538	0.03155
FALSE	High	Sequest HT (A2)	Unambiguous	GrGrGQGNWGPPGGEMTFSIPTHK	R2(Dimethyl); R4(Dimethyl)	1	1	Q92945	Q92945	2	5	0.6082	0	1	1	516.864	2580.29	2580.29	0	0	0	518128	ETD (Electron Transfer Dissociation)	MS2	68.3623	86	96.3028	28933	20230331_LUMOS1_nLC3_ZY_LLZ_Hela_WT_trypsin_SMN_enrich_10ul_replicate1.raw	F3	2.91	0.003094	0.08395
FALSE	High	Sequest HT (A2)	Unambiguous	GrGrGrGDWSVGAPGGVQEITYTVPADK	R2(Dimethyl); R4(Dimethyl); R6(Methyl)	1	1	Q96I24	Q96I24	3	5	0.1854	0	1	1	592.115	2956.54	2956.54	1.67	0.00099	0	1.55887e+06	ETD (Electron Transfer Dissociation)	MS2	17.2132	86	95.5541	28706	20230331_LUMOS1_nLC3_ZY_LLZ_Hela_WT_trypsin_SMN_enrich_10ul_replicate1.raw	F3	4.53	0	0.003996
FALSE	High	Sequest HT (A2)	Unambiguous	GrGrGrGDWSVGAPGGVQEITYTVPADK	R2(Dimethyl); R4(Dimethyl); R6(Methyl)	1	1	Q96I24	Q96I24	3	4	0.1766	0	1	1	739.89	2956.54	2956.54	-0.35	-0.00026	0	2.9638e+06	ETD (Electron Transfer Dissociation)	MS2	17.0028	86	95.6026	28721	20230331_LUMOS1_nLC3_ZY_LLZ_Hela_WT_trypsin_SMN_enrich_10ul_replicate1.raw	F3	4.36	0.000538	0.01972
FALSE	High	Sequest HT (A2)	Unambiguous	GrGrGrGrGGPR	R2(Dimethyl); R4(Dimethyl); R6(Dimethyl); R8(Dimethyl)	1	1	P62314	P62314	4	4	0.5344	0	1	1	338.464	1350.83	1350.83	1.59	0.00054	0	8.27488e+06	ETD (Electron Transfer Dissociation)	MS2	6.1963	86	6.9638	1696	20230331_LUMOS1_nLC3_ZY_LLZ_Hela_WT_trypsin_SMN_enrich_10ul_replicate1.raw	F3	4.94	0.000538	0.01045
FALSE	High	Sequest HT (A2)	Unambiguous	GrGVAGPMGrGR	R2(Dimethyl); R10(Dimethyl)	1	1	Q96EV2	Q96EV2	2	4	0.1712	0	1	1	307.429	1226.69	1226.69	2.46	0.00076	0	938105	ETD (Electron Transfer Dissociation)	MS2	0	86	24.714	7175	20230331_LUMOS1_nLC3_ZY_LLZ_Hela_WT_trypsin_SMN_enrich_10ul_replicate1.raw	F3	4.03	0.000538	0.06683
FALSE	High	Sequest HT (A2)	Unambiguous	GrGVGPPrGALVR	R2(Dimethyl); R8(Dimethyl)	1	1	Q07666	Q07666	2	3	0.4553	0	1	1	449.949	1347.83	1347.83	-0.93	-0.00042	0	1.46629e+06	ETD (Electron Transfer Dissociation)	MS2	64.2802	86	43.654	12984	20230331_LUMOS1_nLC3_ZY_LLZ_Hela_WT_trypsin_SMN_enrich_10ul_replicate1.raw	F3	3.69	0.000538	0.009138
FALSE	High	Sequest HT (A2)	Unambiguous	GrGVGPPrGALVR	R2(Dimethyl); R8(Dimethyl)	1	1	Q07666	Q07666	2	4	0.3121	0	1	1	337.714	1347.83	1347.83	0.99	0.00033	0	3.20299e+06	ETD (Electron Transfer Dissociation)	MS2	7.42649	86	43.6597	12986	20230331_LUMOS1_nLC3_ZY_LLZ_Hela_WT_trypsin_SMN_enrich_10ul_replicate1.raw	F3	4.55	0.000538	0.01386
FALSE	High	Sequest HT (A2)	Unambiguous	GrGVGPPrGALVR	R2(Dimethyl); R8(Dimethyl)	1	1	Q07666	Q07666	2	4	0.2574	0	1	1	337.714	1347.83	1347.83	0.81	0.00027	0	5.57242e+06	ETD (Electron Transfer Dissociation)	MS2	0.730389	86	44.388	13208	20230331_LUMOS1_nLC3_ZY_LLZ_Hela_WT_trypsin_SMN_enrich_10ul_replicate1.raw	F3	4.74	0.000538	0.02276
FALSE	High	Sequest HT (A2)	Unambiguous	GrGVGPPrGALVR	R2(Dimethyl); R8(Dimethyl)	1	1	Q07666	Q07666	2	3	0.4734	0	1	1	449.95	1347.83	1347.83	0.91	0.00041	0	2.74756e+06	ETD (Electron Transfer Dissociation)	MS2	11.5993	86	44.395	13210	20230331_LUMOS1_nLC3_ZY_LLZ_Hela_WT_trypsin_SMN_enrich_10ul_replicate1.raw	F3	3.76	0	0.006544
FALSE	High	Sequest HT (A2)	Unambiguous	GrGVGPPrGALVR	R2(Dimethyl); R8(Dimethyl)	1	1	Q07666	Q07666	2	3	0.4468	0	1	1	449.95	1347.83	1347.83	0.91	0.00041	0	1.45702e+06	ETD (Electron Transfer Dissociation)	MS2	7.59922	86	44.4175	13217	20230331_LUMOS1_nLC3_ZY_LLZ_Hela_WT_trypsin_SMN_enrich_10ul_replicate1.raw	F3	3.85	0	0.0008655
FALSE	High	Sequest HT (A2)	Unambiguous	GrGVGPPrGALVr	R2(Dimethyl); R8(Dimethyl); R13(Methyl)	1	1	Q07666	Q07666	2	4	0.4519	0	1	1	341.218	1361.85	1361.85	0.33	0.00011	0	2.21723e+06	ETD (Electron Transfer Dissociation)	MS2	6.92274	86	46.1302	13745	20230331_LUMOS1_nLC3_ZY_LLZ_Hela_WT_trypsin_SMN_enrich_10ul_replicate1.raw	F3	3.43	0.004854	0.1187
FALSE	High	Sequest HT (A2)	Unambiguous	GrGVGPPrGALVrGTPVR	R2(Methyl); R8(Dimethyl); R13(Dimethyl)	1	1	Q07666	Q07666	3	4	0.3843	0	1	1	468.791	1872.14	1872.14	0.8	0.00038	0	2.46959e+06	ETD (Electron Transfer Dissociation)	MS2	21.2735	86	52.5007	15685	20230331_LUMOS1_nLC3_ZY_LLZ_Hela_WT_trypsin_SMN_enrich_10ul_replicate1.raw	F3	5.36	0	0.001452
FALSE	High	Sequest HT (A2)	Unambiguous	GrGVGPPrGALVrGTPVR	R2(Methyl); R8(Dimethyl); R13(Dimethyl)	1	1	Q07666	Q07666	3	5	0.3173	0	1	1	375.234	1872.14	1872.14	1.1	0.00041	0	2.59158e+06	ETD (Electron Transfer Dissociation)	MS2	37.9969	86	52.5234	15692	20230331_LUMOS1_nLC3_ZY_LLZ_Hela_WT_trypsin_SMN_enrich_10ul_replicate1.raw	F3	5.61	0.000538	0.01024
FALSE	High	Sequest HT (A2)	Unambiguous	GrGVGPPrGALVrGTPVR	R2(Dimethyl); R8(Dimethyl); R13(Dimethyl)	1	1	Q07666	Q07666	3	5	0.211	0	1	1	378.038	1886.16	1886.16	1.58	0.0006	0	2.65614e+06	ETD (Electron Transfer Dissociation)	MS2	25.0719	86	53.6913	16048	20230331_LUMOS1_nLC3_ZY_LLZ_Hela_WT_trypsin_SMN_enrich_10ul_replicate1.raw	F3	4.55	0	0.006675
FALSE	High	Sequest HT (A2)	Unambiguous	GrGVGPPrGALVrGTPVR	R2(Dimethyl); R8(Dimethyl); R13(Dimethyl)	1	1	Q07666	Q07666	3	4	0.1482	0	1	1	472.295	1886.16	1886.16	1.04	0.00049	0	2.36843e+06	ETD (Electron Transfer Dissociation)	MS2	20.4071	86	53.7	16051	20230331_LUMOS1_nLC3_ZY_LLZ_Hela_WT_trypsin_SMN_enrich_10ul_replicate1.raw	F3	4.79	0.000538	0.009888
FALSE	High	Sequest HT (A2)	Unambiguous	GrGVGPPrGALVrGTPVrGAITR	R2(Methyl); R8(Dimethyl); R13(Dimethyl); R18(Dimethyl)	1	1	Q07666	Q07666	4	5	0.6642	0	1	1	480.499	2398.46	2398.46	0.25	0.00012	0	3.11933e+06	ETD (Electron Transfer Dissociation)	MS2	24.0352	86	61.4052	18366	20230331_LUMOS1_nLC3_ZY_LLZ_Hela_WT_trypsin_SMN_enrich_10ul_replicate1.raw	F3	5.36	0.000538	0.01615
FALSE	High	Sequest HT (A2)	Unambiguous	GrGVGPPrGALVrGTPVrGAITR	R2(Methyl); R8(Dimethyl); R13(Dimethyl); R18(Dimethyl)	1	1	Q07666	Q07666	4	6	0.4377	0	1	1	400.584	2398.47	2398.46	1.52	0.00061	0	2.83912e+06	ETD (Electron Transfer Dissociation)	MS2	16.0551	86	61.4771	18387	20230331_LUMOS1_nLC3_ZY_LLZ_Hela_WT_trypsin_SMN_enrich_10ul_replicate1.raw	F3	5.78	0.000538	0.02397
FALSE	High	Sequest HT (A2)	Unambiguous	GrGVGPPrGALVrGTPVrGAITR	R2(Dimethyl); R8(Dimethyl); R13(Dimethyl); R18(Dimethyl)	1	1	Q07666	Q07666	4	5	0.6802	0	1	1	483.302	2412.48	2412.48	1.77	0.00085	0	2.00533e+06	ETD (Electron Transfer Dissociation)	MS2	46.2588	86	62.314	18637	20230331_LUMOS1_nLC3_ZY_LLZ_Hela_WT_trypsin_SMN_enrich_10ul_replicate1.raw	F3	4.91	0.000538	0.01388
FALSE	High	Sequest HT (A2)	Unambiguous	GrGVGPPrGALVrGTPVrGAITR	R2(Dimethyl); R8(Dimethyl); R13(Dimethyl); R18(Dimethyl)	1	1	Q07666	Q07666	4	4	0.7425	0	1	1	603.876	2412.48	2412.48	0.93	0.00056	0	6.83401e+06	ETD (Electron Transfer Dissociation)	MS2	18.4498	67.502	62.5216	18700	20230331_LUMOS1_nLC3_ZY_LLZ_Hela_WT_trypsin_SMN_enrich_10ul_replicate1.raw	F3	6.02	0	0.001767
FALSE	High	Sequest HT (A2)	Unambiguous	GrGVPVrGr	R2(Dimethyl); R7(Dimethyl); R9(Methyl)	1	1	Q07666	Q07666	2	3	0.2035	0	1	1	341.89	1023.65	1023.65	0.6	0.00021	0	1.83553e+06	ETD (Electron Transfer Dissociation)	MS2	44.1449	86	20.599	5928	20230331_LUMOS1_nLC3_ZY_LLZ_Hela_WT_trypsin_SMN_enrich_10ul_replicate1.raw	F3	2.31	0.001075	0.07132
FALSE	High	Sequest HT (A2)	Unambiguous	GrGVPVrGrGAAPPPPPVPR	R2(Methyl); R7(Dimethyl); R9(Dimethyl)	1	1	Q07666	Q07666	3	5	0.3724	0	1	1	412.853	2060.24	2060.24	0.99	0.00041	0	2.65197e+06	ETD (Electron Transfer Dissociation)	MS2	0	86	53.4757	15981	20230331_LUMOS1_nLC3_ZY_LLZ_Hela_WT_trypsin_SMN_enrich_10ul_replicate1.raw	F3	4.78	0.000538	0.01756
FALSE	High	Sequest HT (A2)	Unambiguous	GrGVPVrGrGAAPPPPPVPR	R2(Dimethyl); R7(Dimethyl); R9(Dimethyl)	1	1	Q07666	Q07666	3	4	0.1604	0	1	1	519.318	2074.25	2074.25	0.48	0.00025	0	4.60363e+06	ETD (Electron Transfer Dissociation)	MS2	9.18249	59.319	55.3569	16553	20230331_LUMOS1_nLC3_ZY_LLZ_Hela_WT_trypsin_SMN_enrich_10ul_replicate1.raw	F3	5.05	0	0.002935
FALSE	High	Sequest HT (A2)	Unambiguous	GrGVPVrGrGAAPPPPPVPr	R2(Methyl); R7(Dimethyl); R9(Dimethyl); R20(Dimethyl)	1	1	Q07666	Q07666	3	5	0.574	0	1	1	418.459	2088.27	2088.27	0.47	0.0002	0	2.83355e+06	ETD (Electron Transfer Dissociation)	MS2	14.1056	86	55.9052	16716	20230331_LUMOS1_nLC3_ZY_LLZ_Hela_WT_trypsin_SMN_enrich_10ul_replicate1.raw	F3	5	0.000538	0.02434
FALSE	High	Sequest HT (A2)	Unambiguous	GrGVPVrGrGAAPPPPPVPr	R2(Dimethyl); R7(Dimethyl); R9(Dimethyl); R20(Methyl)	1	1	Q07666	Q07666	3	4	0.4058	0	1	1	522.822	2088.27	2088.27	0.35	0.00018	0	2.41559e+06	ETD (Electron Transfer Dissociation)	MS2	49.4808	86	56.3099	16836	20230331_LUMOS1_nLC3_ZY_LLZ_Hela_WT_trypsin_SMN_enrich_10ul_replicate1.raw	F3	3.77	0.006127	0.1305
FALSE	High	Sequest HT (A2)	Unambiguous	GrGVPVrGrGAAPPPPPVPr	R2(Dimethyl); R7(Dimethyl); R9(Dimethyl); R20(Dimethyl)	1	1	Q07666	Q07666	3	5	0.3803	0	1	1	421.262	2102.28	2102.28	0.55	0.00023	0	785704	ETD (Electron Transfer Dissociation)	MS2	11.19	86	57.0469	17059	20230331_LUMOS1_nLC3_ZY_LLZ_Hela_WT_trypsin_SMN_enrich_10ul_replicate1.raw	F3	3.05	0.009544	0.2088
FALSE	High	Sequest HT (A2)	Unambiguous	GrGVPVrGrGAAPPPPPVPr	R2(Dimethyl); R7(Dimethyl); R9(Dimethyl); R20(Dimethyl)	1	1	Q07666	Q07666	3	4	0.3663	0	1	1	526.326	2102.28	2102.28	-0.01	-1e-05	0	1.43103e+06	ETD (Electron Transfer Dissociation)	MS2	14.1941	86	57.1113	17078	20230331_LUMOS1_nLC3_ZY_LLZ_Hela_WT_trypsin_SMN_enrich_10ul_replicate1.raw	F3	3.03	0.004854	0.1069
FALSE	High	Sequest HT (A2)	Unambiguous	GrGVPVrGrGAAPPPPPVPr	R2(Dimethyl); R7(Dimethyl); R9(Dimethyl); R20(Dimethyl)	1	1	Q07666	Q07666	3	4	0.4423	0	1	1	526.326	2102.28	2102.28	-0.01	-1e-05	0	1.49442e+06	ETD (Electron Transfer Dissociation)	MS2	9.19505	86	57.1347	17085	20230331_LUMOS1_nLC3_ZY_LLZ_Hela_WT_trypsin_SMN_enrich_10ul_replicate1.raw	F3	3.12	0.003094	0.08379
FALSE	High	Sequest HT (A2)	Unambiguous	GrGVPVrGrGAAPPPPPVPr	R2(Dimethyl); R7(Dimethyl); R9(Dimethyl); R20(Dimethyl)	1	1	Q07666	Q07666	3	4	0.4525	0	1	1	526.326	2102.28	2102.28	0.57	0.0003	0	1.10632e+06	ETD (Electron Transfer Dissociation)	MS2	14.9353	86	57.8509	17298	20230331_LUMOS1_nLC3_ZY_LLZ_Hela_WT_trypsin_SMN_enrich_10ul_replicate1.raw	F3	2.63	0.009188	0.2061
FALSE	High	Sequest HT (A2)	Unambiguous	GrGVPVrGrGAAPPPPPVPrGR	R2(Dimethyl); R7(Dimethyl); R9(Dimethyl); R20(Dimethyl)	1	1	Q07666	Q07666	4	5	0.6154	0	1	1	463.888	2315.41	2315.4	1.81	0.00084	0	3.90672e+06	ETD (Electron Transfer Dissociation)	MS2	46.5189	86	51.2924	15312	20230331_LUMOS1_nLC3_ZY_LLZ_Hela_WT_trypsin_SMN_enrich_10ul_replicate1.raw	F3	4.55	0.004854	0.1093
FALSE	High	Sequest HT (A2)	Unambiguous	GRPVGFPmrGrGGFDR	M8(Oxidation); R9(Dimethyl); R11(Dimethyl)	1	1	P61978	P61978	2	5	0.1833	0	1	1	367.599	1833.96	1833.97	-0.52	-0.00019	0	3.62442e+06	ETD (Electron Transfer Dissociation)	MS2	0	86	50.8581	15178	20230331_LUMOS1_nLC3_ZY_LLZ_Hela_WT_trypsin_SMN_enrich_10ul_replicate1.raw	F3	6.93	0	0.0008484
FALSE	High	Sequest HT (A2)	Unambiguous	GRPVGFPmrGrGGFDR	M8(Oxidation); R9(Dimethyl); R11(Dimethyl)	1	1	P61978	P61978	2	4	0.3312	0	1	1	459.247	1833.97	1833.97	1.02	0.00047	0	7.58793e+06	ETD (Electron Transfer Dissociation)	MS2	23.3438	86	50.8672	15181	20230331_LUMOS1_nLC3_ZY_LLZ_Hela_WT_trypsin_SMN_enrich_10ul_replicate1.raw	F3	6.13	0	0.0004423
FALSE	High	Sequest HT (A2)	Unambiguous	GRPVGFPmrGrGGFDR	M8(Oxidation); R9(Dimethyl); R11(Dimethyl)	1	1	P61978	P61978	2	3	0.3033	0	1	1	611.994	1833.97	1833.97	0.79	0.00048	0	8.82852e+06	ETD (Electron Transfer Dissociation)	MS2	6.69022	49.074	51.3535	15331	20230331_LUMOS1_nLC3_ZY_LLZ_Hela_WT_trypsin_SMN_enrich_10ul_replicate1.raw	F3	4.55	0	0.0005893
FALSE	High	Sequest HT (A2)	Unambiguous	GRPVGFPmrGrGGFDR	M8(Oxidation); R9(Dimethyl); R11(Dimethyl)	1	1	P61978	P61978	2	3	0.3079	0	1	1	611.994	1833.97	1833.97	0.79	0.00048	0	9.39708e+06	ETD (Electron Transfer Dissociation)	MS2	11.7669	48.671	51.357	15332	20230331_LUMOS1_nLC3_ZY_LLZ_Hela_WT_trypsin_SMN_enrich_10ul_replicate1.raw	F3	4.58	0	0.0003134
FALSE	High	Sequest HT (A2)	Unambiguous	GRPVGFPmrGrGGFDR	M8(Oxidation); R9(Dimethyl); R11(Dimethyl)	1	1	P61978	P61978	2	5	0.1159	0	1	1	367.599	1833.97	1833.97	1.31	0.00048	0	4.35815e+07	ETD (Electron Transfer Dissociation)	MS2	0.914245	16.956	51.5564	15391	20230331_LUMOS1_nLC3_ZY_LLZ_Hela_WT_trypsin_SMN_enrich_10ul_replicate1.raw	F3	6.73	0	0.002329
FALSE	High	Sequest HT (A2)	Unambiguous	GRPVGFPmrGrGGFDR	M8(Oxidation); R9(Dimethyl); R11(Dimethyl)	1	1	P61978	P61978	2	5	0.1046	0	1	1	367.599	1833.97	1833.97	1.31	0.00048	0	2.21954e+07	ETD (Electron Transfer Dissociation)	MS2	0	16.191	51.5653	15394	20230331_LUMOS1_nLC3_ZY_LLZ_Hela_WT_trypsin_SMN_enrich_10ul_replicate1.raw	F3	5.64	0.000538	0.04072
FALSE	High	Sequest HT (A2)	Unambiguous	GRPVGFPmrGrGGFDR	M8(Oxidation); R9(Dimethyl); R11(Dimethyl)	1	1	P61978	P61978	2	4	0.3184	0	1	1	459.247	1833.97	1833.97	1.35	0.00062	0	6.70046e+07	ETD (Electron Transfer Dissociation)	MS2	0.443421	11.085	51.5928	15403	20230331_LUMOS1_nLC3_ZY_LLZ_Hela_WT_trypsin_SMN_enrich_10ul_replicate1.raw	F3	5.12	0	0.00281
FALSE	High	Sequest HT (A2)	Unambiguous	GRPVGFPmrGrGGFDR	M8(Oxidation); R9(Dimethyl); R11(Dimethyl)	1	1	P61978	P61978	2	4	0.2178	0	1	1	459.247	1833.97	1833.97	1.35	0.00062	0	5.05405e+07	ETD (Electron Transfer Dissociation)	MS2	0.63905	11.146	51.5978	15405	20230331_LUMOS1_nLC3_ZY_LLZ_Hela_WT_trypsin_SMN_enrich_10ul_replicate1.raw	F3	5.74	0	0.003632
FALSE	High	Sequest HT (A2)	Unambiguous	GRPVGFPmrGrGGFDR	M8(Oxidation); R9(Dimethyl); R11(Dimethyl)	1	1	P61978	P61978	2	3	0.2602	0	1	1	611.994	1833.97	1833.97	1.09	0.00067	0	4.04994e+06	ETD (Electron Transfer Dissociation)	MS2	3.39652	86	52.0462	15545	20230331_LUMOS1_nLC3_ZY_LLZ_Hela_WT_trypsin_SMN_enrich_10ul_replicate1.raw	F3	4.42	0	6.982e-05
FALSE	High	Sequest HT (A2)	Unambiguous	GRPVGFPmrGrGGFDR	M8(Oxidation); R9(Dimethyl); R11(Dimethyl)	1	1	P61978	P61978	2	3	0.3056	0	1	1	611.994	1833.97	1833.97	1.09	0.00067	0	2.12427e+06	ETD (Electron Transfer Dissociation)	MS2	27.7983	86	52.0681	15551	20230331_LUMOS1_nLC3_ZY_LLZ_Hela_WT_trypsin_SMN_enrich_10ul_replicate1.raw	F3	3.01	0	0.004838
FALSE	High	Sequest HT (A2)	Unambiguous	GRPVGFPmrGrGGFDR	M8(Oxidation); R9(Dimethyl); R11(Dimethyl)	1	1	P61978	P61978	2	5	0.1336	0	1	1	367.599	1833.97	1833.97	0.81	0.0003	0	3.58185e+06	ETD (Electron Transfer Dissociation)	MS2	9.62186	86	52.2657	15613	20230331_LUMOS1_nLC3_ZY_LLZ_Hela_WT_trypsin_SMN_enrich_10ul_replicate1.raw	F3	5.69	0	0.004299
FALSE	High	Sequest HT (A2)	Unambiguous	GRPVGFPmrGrGGFDR	M8(Oxidation); R9(Dimethyl); R11(Dimethyl)	1	1	P61978	P61978	2	4	0.3114	0	1	1	459.247	1833.97	1833.97	0.02	1e-05	0	3.62067e+06	ETD (Electron Transfer Dissociation)	MS2	8.86041	86	52.2938	15622	20230331_LUMOS1_nLC3_ZY_LLZ_Hela_WT_trypsin_SMN_enrich_10ul_replicate1.raw	F3	5.33	0	0.0008114
FALSE	High	Sequest HT (A2)	Unambiguous	GRPVGFPmrGrGGFDR	M8(Oxidation); R9(Dimethyl); R11(Dimethyl)	1	1	P61978	P61978	2	4	0.2189	0	1	1	459.247	1833.97	1833.97	0.02	1e-05	0	2.07638e+06	ETD (Electron Transfer Dissociation)	MS2	17.2453	86	52.3135	15628	20230331_LUMOS1_nLC3_ZY_LLZ_Hela_WT_trypsin_SMN_enrich_10ul_replicate1.raw	F3	4.34	0.000538	0.02348
FALSE	High	Sequest HT (A2)	Unambiguous	GRPVGFPMrGrGGFDR	R9(Dimethyl); R11(Methyl)	1	1	P61978	P61978	2	4	0.2165	0	1	1	451.745	1803.96	1803.95	1.55	0.0007	0	1.82533e+06	ETD (Electron Transfer Dissociation)	MS2	9.3076	86	60.9873	18240	20230331_LUMOS1_nLC3_ZY_LLZ_Hela_WT_trypsin_SMN_enrich_10ul_replicate1.raw	F3	4.62	0	0.007044
FALSE	High	Sequest HT (A2)	Unambiguous	GRPVGFPMrGrGGFDR	R9(Dimethyl); R11(Dimethyl)	1	1	P61978	P61978	2	4	0.3475	0	1	1	455.248	1817.97	1817.97	0.38	0.00017	0	2.22279e+07	ETD (Electron Transfer Dissociation)	MS2	2.30929	86	61.6828	18451	20230331_LUMOS1_nLC3_ZY_LLZ_Hela_WT_trypsin_SMN_enrich_10ul_replicate1.raw	F3	6.1	0	0.0004973
FALSE	High	Sequest HT (A2)	Unambiguous	GRPVGFPMrGrGGFDR	R9(Dimethyl); R11(Dimethyl)	1	1	P61978	P61978	2	4	0.2838	0	1	1	455.248	1817.97	1817.97	0.38	0.00017	0	2.36298e+07	ETD (Electron Transfer Dissociation)	MS2	3.69676	86	61.6896	18453	20230331_LUMOS1_nLC3_ZY_LLZ_Hela_WT_trypsin_SMN_enrich_10ul_replicate1.raw	F3	5.18	0	0.003605
FALSE	High	Sequest HT (A2)	Unambiguous	GRPVGFPMrGrGGFDR	R9(Dimethyl); R11(Dimethyl)	1	1	P61978	P61978	2	5	0.1845	0	1	1	364.4	1817.97	1817.97	0.67	0.00025	0	3.93651e+07	ETD (Electron Transfer Dissociation)	MS2	3.88791	72.308	61.7019	18457	20230331_LUMOS1_nLC3_ZY_LLZ_Hela_WT_trypsin_SMN_enrich_10ul_replicate1.raw	F3	6.56	0	0.001366
FALSE	High	Sequest HT (A2)	Unambiguous	GRPVGFPMrGrGGFDR	R9(Dimethyl); R11(Dimethyl)	1	1	P61978	P61978	2	3	0.0165	0	1	1	606.662	1817.97	1817.97	0.45	0.00028	0	4.2725e+07	ETD (Electron Transfer Dissociation)	MS2	24.2982	43.089	61.7531	18472	20230331_LUMOS1_nLC3_ZY_LLZ_Hela_WT_trypsin_SMN_enrich_10ul_replicate1.raw	F3	2.43	0.003517	0.0975
FALSE	High	Sequest HT (A2)	Unambiguous	GRPVGFPMrGrGGFDr	R9(Dimethyl); R11(Methyl); R16(Methyl)	1	1	P61978	P61978	2	3		0.0165	2	2	606.662	1817.97	1817.97	0.45	0.00028	0	4.2725e+07	ETD (Electron Transfer Dissociation)	MS2	24.2982	43.089	61.7531	18472	20230331_LUMOS1_nLC3_ZY_LLZ_Hela_WT_trypsin_SMN_enrich_10ul_replicate1.raw	F3	2.39	0.006372	0.1597
FALSE	High	Sequest HT (A2)	Unambiguous	GRPVGFPMrGrGGFDR	R9(Dimethyl); R11(Dimethyl)	1	1	P61978	P61978	2	3	0.0541	0	1	1	606.662	1817.97	1817.97	0.45	0.00028	0	2.61864e+07	ETD (Electron Transfer Dissociation)	MS2	60.5454	43.782	61.7677	18477	20230331_LUMOS1_nLC3_ZY_LLZ_Hela_WT_trypsin_SMN_enrich_10ul_replicate1.raw	F3	2.22	0.000538	0.06055
FALSE	High	Sequest HT (A2)	Unambiguous	GrPVGFPmrGrGGFDR	R2(Methyl); M8(Oxidation); R9(Dimethyl); R11(Dimethyl)	1	1	P61978	P61978	2	4	0.3623	0	1	1	462.751	1847.98	1847.98	0.34	0.00016	0	9.64502e+06	ETD (Electron Transfer Dissociation)	MS2	0	54.058	61.7896	18484	20230331_LUMOS1_nLC3_ZY_LLZ_Hela_WT_trypsin_SMN_enrich_10ul_replicate1.raw	F3	4.03	0.003517	0.0961
FALSE	High	Sequest HT (A2)	Unambiguous	GRPVGFPmrGrGGFDR	M8(Oxidation); R9(Dimethyl); R11(Dimethyl)	1	1	P61978	P61978	2	4	0.3253	0	1	1	459.246	1833.96	1833.97	-1.38	-0.00063	0	1.32113e+07	ETD (Electron Transfer Dissociation)	MS2	11.3272	60.856	61.7927	18485	20230331_LUMOS1_nLC3_ZY_LLZ_Hela_WT_trypsin_SMN_enrich_10ul_replicate1.raw	F3	5.41	0	0.001198
FALSE	High	Sequest HT (A2)	Unambiguous	GrPVGFPmrGrGGFDR	R2(Methyl); M8(Oxidation); R9(Dimethyl); R11(Dimethyl)	1	1	P61978	P61978	2	5	0.3957	0	1	1	370.402	1847.98	1847.98	-0.43	-0.00016	0	3.8307e+06	ETD (Electron Transfer Dissociation)	MS2	0	86	61.947	18532	20230331_LUMOS1_nLC3_ZY_LLZ_Hela_WT_trypsin_SMN_enrich_10ul_replicate1.raw	F3	3.74	0.003517	0.09399
FALSE	High	Sequest HT (A2)	Unambiguous	GRPVGFPmrGrGGFDR	M8(Oxidation); R9(Dimethyl); R11(Dimethyl)	1	1	P61978	P61978	2	5	0.1667	0	1	1	367.598	1833.96	1833.97	-2.27	-0.00083	0	1.03238e+06	ETD (Electron Transfer Dissociation)	MS2	11.5134	86	62.1393	18584	20230331_LUMOS1_nLC3_ZY_LLZ_Hela_WT_trypsin_SMN_enrich_10ul_replicate1.raw	F3	4.08	0.006127	0.1314
FALSE	High	Sequest HT (A2)	Unambiguous	GRPVGFPMrGrGGFDR	R9(Dimethyl); R11(Dimethyl)	1	1	P61978	P61978	2	4	0.3007	0	1	1	455.249	1817.97	1817.97	1.25	0.00057	0	1.61645e+07	ETD (Electron Transfer Dissociation)	MS2	0.655236	31.693	62.4141	18667	20230331_LUMOS1_nLC3_ZY_LLZ_Hela_WT_trypsin_SMN_enrich_10ul_replicate1.raw	F3	5.92	0	0.0009091
FALSE	High	Sequest HT (A2)	Unambiguous	GRPVGFPMrGrGGFDR	R9(Dimethyl); R11(Dimethyl)	1	1	P61978	P61978	2	5	0.1214	0	1	1	364.4	1817.97	1817.97	0.93	0.00034	0	5.965e+06	ETD (Electron Transfer Dissociation)	MS2	0.576093	86	62.4205	18669	20230331_LUMOS1_nLC3_ZY_LLZ_Hela_WT_trypsin_SMN_enrich_10ul_replicate1.raw	F3	6.51	0	0.000436
FALSE	High	Sequest HT (A2)	Unambiguous	GRPVGFPMrGrGGFDR	R9(Dimethyl); R11(Dimethyl)	1	1	P61978	P61978	2	4	0.2606	0	1	1	455.249	1817.97	1817.97	1.25	0.00057	0	1.04104e+07	ETD (Electron Transfer Dissociation)	MS2	1.06173	33.244	62.4277	18671	20230331_LUMOS1_nLC3_ZY_LLZ_Hela_WT_trypsin_SMN_enrich_10ul_replicate1.raw	F3	4.95	0.000538	0.01129
FALSE	High	Sequest HT (A2)	Unambiguous	GRPVGFPMrGrGGFDR	R9(Dimethyl); R11(Dimethyl)	1	1	P61978	P61978	2	5	0.1111	0	1	1	364.4	1817.97	1817.97	0.93	0.00034	0	3.22766e+06	ETD (Electron Transfer Dissociation)	MS2	4.35938	86	62.4515	18678	20230331_LUMOS1_nLC3_ZY_LLZ_Hela_WT_trypsin_SMN_enrich_10ul_replicate1.raw	F3	4.68	0.000538	0.03536
FALSE	High	Sequest HT (A2)	Unambiguous	GRPVGFPMrGrGGFDr	R9(Dimethyl); R11(Dimethyl); R16(Methyl)	1	1	P61978	P61978	2	4	0.3975	0	1	1	458.752	1831.99	1831.99	0.63	0.00029	0	1.66727e+06	ETD (Electron Transfer Dissociation)	MS2	30.0696	86	64.2881	19242	20230331_LUMOS1_nLC3_ZY_LLZ_Hela_WT_trypsin_SMN_enrich_10ul_replicate1.raw	F3	4.05	0.000538	0.02134
FALSE	High	Sequest HT (A2)	Unambiguous	GSGGFQrGGGrGAYGTGYFGQGrGGGGY	R7(Dimethyl); R11(Dimethyl); R23(Dimethyl)	1	1	Q08211	Q08211	3	4	0.7801	0	1	1	682.081	2725.3	2725.3	0.96	0.00065	0	2.21855e+07	ETD (Electron Transfer Dissociation)	MS2	1.19198	49.571	80.4918	24118	20230331_LUMOS1_nLC3_ZY_LLZ_Hela_WT_trypsin_SMN_enrich_10ul_replicate1.raw	F3	7.23	0	4.684e-06
FALSE	High	Sequest HT (A2)	Unambiguous	GSGGFQrGGGrGAYGTGYFGQGrGGGGY	R7(Dimethyl); R11(Dimethyl); R23(Dimethyl)	1	1	Q08211	Q08211	3	4	0.7048	0	1	1	682.081	2725.3	2725.3	0.96	0.00065	0	1.28788e+07	ETD (Electron Transfer Dissociation)	MS2	41.2242	41.578	80.4983	24120	20230331_LUMOS1_nLC3_ZY_LLZ_Hela_WT_trypsin_SMN_enrich_10ul_replicate1.raw	F3	5.25	0.000538	0.02991
FALSE	High	Sequest HT (A2)	Unambiguous	GSGGFQrGGGrGAYGTGYFGQGrGGGGY	R7(Dimethyl); R11(Dimethyl); R23(Dimethyl)	1	1	Q08211	Q08211	3	3	0.8605	0	1	1	909.105	2725.3	2725.3	0.54	0.00049	0	1.19003e+06	ETD (Electron Transfer Dissociation)	MS2	47.6601	86	80.5009	24121	20230331_LUMOS1_nLC3_ZY_LLZ_Hela_WT_trypsin_SMN_enrich_10ul_replicate1.raw	F3	6.02	0	2.473e-05
FALSE	High	Sequest HT (A2)	Unambiguous	GSGGFQrGGGrGAYGTGYFGQGrGGGGY	R7(Dimethyl); R11(Dimethyl); R23(Dimethyl)	1	1	Q08211	Q08211	3	3	0.8352	0	1	1	909.105	2725.3	2725.3	0.54	0.00049	0	1.81068e+06	ETD (Electron Transfer Dissociation)	MS2	100	86	80.5046	24122	20230331_LUMOS1_nLC3_ZY_LLZ_Hela_WT_trypsin_SMN_enrich_10ul_replicate1.raw	F3	7.1	0	6.595e-07
FALSE	High	Sequest HT (A2)	Unambiguous	GSGTGIYSNAAPPPVTYQGNLYrPLLrGQAQIPK	R23(Dimethyl); R27(Dimethyl)	1	1	Q9H0D6	Q9H0D6	1	4	0.7417	0	1	1	910.995	3640.96	3640.96	-0.8	-0.00072	0	4.92769e+06	ETD (Electron Transfer Dissociation)	MS2	27.48	86	119.428	35748	20230331_LUMOS1_nLC3_ZY_LLZ_Hela_WT_trypsin_SMN_enrich_10ul_replicate1.raw	F3	5.42	0	0.0002153
FALSE	High	Sequest HT (A2)	Unambiguous	GSGTGIYSNAAPPPVTYQGNLYrPLLrGQAQIPK	R23(Dimethyl); R27(Dimethyl)	1	1	Q9H0D6	Q9H0D6	1	4	0.5292	0	1	1	910.995	3640.96	3640.96	-0.8	-0.00072	0	3.80985e+06	ETD (Electron Transfer Dissociation)	MS2	67.6336	86	119.436	35750	20230331_LUMOS1_nLC3_ZY_LLZ_Hela_WT_trypsin_SMN_enrich_10ul_replicate1.raw	F3	3.25	0.000538	0.04642
FALSE	High	Sequest HT (A2)	Unambiguous	GSLDGFMrGrGQGR	R8(Dimethyl); R10(Dimethyl)	1	1	O43823	O43823	2	4	0.2935	0	1	1	388.206	1549.8	1549.8	0.03	1e-05	0	1.76476e+06	ETD (Electron Transfer Dissociation)	MS2	0	86	66.4417	19882	20230331_LUMOS1_nLC3_ZY_LLZ_Hela_WT_trypsin_SMN_enrich_10ul_replicate1.raw	F3	5.52	0	0.0002768
FALSE	High	Sequest HT (A2)	Unambiguous	GSNTTSHLHQAVAK		1	1	P22695	P22695	0	3	0.6692	0	1	1	484.252	1450.74	1450.74	1.22	0.00059	0	501915	ETD (Electron Transfer Dissociation)	MS2	84.0409	86	15.9526	4480	20230331_LUMOS1_nLC3_ZY_LLZ_Hela_WT_trypsin_SMN_enrich_10ul_replicate1.raw	F3	2.6	0.000538	0.01964
FALSE	High	Sequest HT (A2)	Unambiguous	GSYLGGYSAGrGIYSR	R11(Dimethyl)	1	1	A0AV96	A0AV96	1	3	0.4358	0	1	1	564.622	1691.85	1691.85	1.2	0.00068	0	955894	ETD (Electron Transfer Dissociation)	MS2	45.8529	86	81.8232	24524	20230331_LUMOS1_nLC3_ZY_LLZ_Hela_WT_trypsin_SMN_enrich_10ul_replicate1.raw	F3	3.58	0	0.002812
FALSE	High	Sequest HT (A2)	Unambiguous	GSYLGGYSAGrGIYSR	R11(Dimethyl)	1	1	A0AV96	A0AV96	1	3	0.4371	0	1	1	564.622	1691.85	1691.85	1.2	0.00068	0	931262	ETD (Electron Transfer Dissociation)	MS2	35.8631	86	81.8339	24527	20230331_LUMOS1_nLC3_ZY_LLZ_Hela_WT_trypsin_SMN_enrich_10ul_replicate1.raw	F3	3.34	0	0.005683
FALSE	High	Sequest HT (A2)	Unambiguous	GSYVSIHSSGFR		1	2	Q13838	O00148; Q13838	0	3	0.5887	0	1	1	432.883	1296.63	1296.63	0.66	0.00028	0	446082	ETD (Electron Transfer Dissociation)	MS2	64.7015	86	62.5602	18711	20230331_LUMOS1_nLC3_ZY_LLZ_Hela_WT_trypsin_SMN_enrich_10ul_replicate1.raw	F3	2.48	0.000538	0.02454
FALSE	High	Sequest HT (A2)	Unambiguous	GTGrGGGGGGGGGAPrGR	R4(Dimethyl); R16(Methyl)	1	1	Q07955	Q07955	2	4	0.1342	0	1	1	371.447	1482.77	1482.76	1.7	0.00063	0	3.19599e+06	ETD (Electron Transfer Dissociation)	MS2	30.6017	86	7.663	1930	20230331_LUMOS1_nLC3_ZY_LLZ_Hela_WT_trypsin_SMN_enrich_10ul_replicate1.raw	F3	7.6	0	3.923e-05
FALSE	High	Sequest HT (A2)	Unambiguous	GTGrGGGGGGGGGAPrGR	R4(Dimethyl); R16(Methyl)	1	1	Q07955	Q07955	2	3	0.0883	0	1	1	494.927	1482.77	1482.76	1.48	0.00073	0	836220	ETD (Electron Transfer Dissociation)	MS2	57.0368	86	7.6762	1934	20230331_LUMOS1_nLC3_ZY_LLZ_Hela_WT_trypsin_SMN_enrich_10ul_replicate1.raw	F3	3.51	0.000538	0.01326
FALSE	High	Sequest HT (A2)	Unambiguous	GTGrGGGGGGGGGAPrGR	R4(Dimethyl); R16(Dimethyl)	1	1	Q07955	Q07955	2	3	0.0884	0	1	1	499.599	1496.78	1496.78	1.45	0.00073	0	911943	ETD (Electron Transfer Dissociation)	MS2	40.1414	86	8.4135	2165	20230331_LUMOS1_nLC3_ZY_LLZ_Hela_WT_trypsin_SMN_enrich_10ul_replicate1.raw	F3	3.96	0.000538	0.0104
FALSE	High	Sequest HT (A2)	Unambiguous	GTGrGGGGGGGGGAPrGR	R4(Dimethyl); R16(Dimethyl)	1	1	Q07955	Q07955	2	4	0.116	0	1	1	374.951	1496.78	1496.78	1.18	0.00044	0	3.2759e+06	ETD (Electron Transfer Dissociation)	MS2	3.61863	86	8.4226	2168	20230331_LUMOS1_nLC3_ZY_LLZ_Hela_WT_trypsin_SMN_enrich_10ul_replicate1.raw	F3	7.33	0	4.356e-05
FALSE	High	Sequest HT (A2)	Unambiguous	GTGrGGGGGGGGGAPrGR	R4(Dimethyl); R16(Dimethyl)	1	1	Q07955	Q07955	2	4	0.0645	0	1	1	374.951	1496.78	1496.78	1.18	0.00044	0	1.56088e+06	ETD (Electron Transfer Dissociation)	MS2	6.51826	86	8.4262	2169	20230331_LUMOS1_nLC3_ZY_LLZ_Hela_WT_trypsin_SMN_enrich_10ul_replicate1.raw	F3	5.27	0	0.0009011
FALSE	High	Sequest HT (A2)	Unambiguous	GTPVrGAITrGATVTR	R5(Dimethyl); R10(Dimethyl)	1	1	Q07666	Q07666	2	3	0.4653	0	1	1	557	1668.99	1668.99	0.09	5e-05	0	1.86823e+06	ETD (Electron Transfer Dissociation)	MS2	38.385	86	47.371	14117	20230331_LUMOS1_nLC3_ZY_LLZ_Hela_WT_trypsin_SMN_enrich_10ul_replicate1.raw	F3	2.88	0	0.006784
FALSE	High	Sequest HT (A2)	Unambiguous	GTPVrGAITrGATVTR	R5(Dimethyl); R10(Dimethyl)	1	1	Q07666	Q07666	2	3	0.4916	0	1	1	557	1668.99	1668.99	0.09	5e-05	0	1.20106e+06	ETD (Electron Transfer Dissociation)	MS2	38.9775	86	47.3818	14120	20230331_LUMOS1_nLC3_ZY_LLZ_Hela_WT_trypsin_SMN_enrich_10ul_replicate1.raw	F3	2.99	0	0.00569
FALSE	High	Sequest HT (A2)	Unambiguous	GTPVrGAITrGATVTrGVPPPPTVR	R5(Dimethyl); R10(Dimethyl); R16(Dimethyl)	1	1	Q07666	Q07666	3	4	0.1331	0	1	1	650.14	2597.54	2597.54	1.35	0.00087	0	1.57688e+06	ETD (Electron Transfer Dissociation)	MS2	0	86	78.3278	23470	20230331_LUMOS1_nLC3_ZY_LLZ_Hela_WT_trypsin_SMN_enrich_10ul_replicate1.raw	F3	4.96	0	0.001384
FALSE	High	Sequest HT (A2)	Unambiguous	GTrGGArGrGrGAGR	R3(Dimethyl); R7(Dimethyl); R9(Dimethyl); R11(Dimethyl)	1	1	Q86V81	Q86V81	4	5	0.5444	0	1	1	311.591	1553.92	1553.92	2.05	0.00064	0	5.90261e+06	ETD (Electron Transfer Dissociation)	MS2	0	86	6.768	1635	20230331_LUMOS1_nLC3_ZY_LLZ_Hela_WT_trypsin_SMN_enrich_10ul_replicate1.raw	F3	5.97	0	0.008404
FALSE	High	Sequest HT (A2)	Unambiguous	GTrGGArGrGrGAGR	R3(Dimethyl); R7(Dimethyl); R9(Dimethyl); R11(Dimethyl)	1	1	Q86V81	Q86V81	4	4	0.644	0	1	1	389.236	1553.92	1553.92	1.29	0.0005	0	1.46243e+07	ETD (Electron Transfer Dissociation)	MS2	0	86	6.7807	1639	20230331_LUMOS1_nLC3_ZY_LLZ_Hela_WT_trypsin_SMN_enrich_10ul_replicate1.raw	F3	6.63	0	0.0001317
FALSE	High	Sequest HT (A2)	Unambiguous	GTrGGArGrGrGAGR	R3(Dimethyl); R7(Dimethyl); R9(Dimethyl); R11(Dimethyl)	1	1	Q86V81	Q86V81	4	3	0.6247	0	1	1	518.645	1553.92	1553.92	0.2	0.0001	0	4.20202e+06	ETD (Electron Transfer Dissociation)	MS2	30.8234	86	6.8014	1645	20230331_LUMOS1_nLC3_ZY_LLZ_Hela_WT_trypsin_SMN_enrich_10ul_replicate1.raw	F3	4.53	0	0.0004149
FALSE	High	Sequest HT (A2)	Unambiguous	GTrGGGFGAHGrGR	R3(Methyl); R12(Dimethyl)	1	1	P98179	P98179	2	4	0.1847	0	1	1	346.939	1384.73	1384.73	1.41	0.00049	0	2.00646e+06	ETD (Electron Transfer Dissociation)	MS2	15.151	86	11.9331	3257	20230331_LUMOS1_nLC3_ZY_LLZ_Hela_WT_trypsin_SMN_enrich_10ul_replicate1.raw	F3	5.36	0	0.0008316
FALSE	High	Sequest HT (A2)	Unambiguous	GTrGGGFGAHGrGR	R3(Methyl); R12(Dimethyl)	1	1	P98179	P98179	2	4	0.0997	0	1	1	346.938	1384.73	1384.73	0.97	0.00034	0	1.24969e+06	ETD (Electron Transfer Dissociation)	MS2	38.0277	86	12.6509	3473	20230331_LUMOS1_nLC3_ZY_LLZ_Hela_WT_trypsin_SMN_enrich_10ul_replicate1.raw	F3	3.21	0.000538	0.0574
FALSE	High	Sequest HT (A2)	Unambiguous	GTrGGGFGAHGrGR	R3(Dimethyl); R12(Dimethyl)	1	1	P98179	P98179	2	4	0.1537	0	1	1	350.443	1398.75	1398.75	1.64	0.00057	0	7.91844e+06	ETD (Electron Transfer Dissociation)	MS2	12.6296	86	13.008	3581	20230331_LUMOS1_nLC3_ZY_LLZ_Hela_WT_trypsin_SMN_enrich_10ul_replicate1.raw	F3	5.79	0	0.003189
FALSE	High	Sequest HT (A2)	Unambiguous	GTrGGGFGAHGrGR	R3(Dimethyl); R12(Dimethyl)	1	1	P98179	P98179	2	3	0.1236	0	1	1	466.921	1398.75	1398.75	1.43	0.00067	0	2.14982e+06	ETD (Electron Transfer Dissociation)	MS2	30.7271	86	13.0271	3587	20230331_LUMOS1_nLC3_ZY_LLZ_Hela_WT_trypsin_SMN_enrich_10ul_replicate1.raw	F3	3.48	0	0.002845
FALSE	High	Sequest HT (A2)	Unambiguous	GTrGGGFGAHGrGR	R3(Dimethyl); R12(Dimethyl)	1	1	P98179	P98179	2	3	0.116	0	1	1	466.921	1398.75	1398.75	1.43	0.00067	0	1.63208e+06	ETD (Electron Transfer Dissociation)	MS2	22.9624	86	13.0412	3591	20230331_LUMOS1_nLC3_ZY_LLZ_Hela_WT_trypsin_SMN_enrich_10ul_replicate1.raw	F3	4.57	0	0.0005711
FALSE	High	Sequest HT (A2)	Unambiguous	GTrGGGFGAHGrGR	R3(Dimethyl); R12(Dimethyl)	1	1	P98179	P98179	2	4	0.1488	0	1	1	350.442	1398.75	1398.75	1.12	0.00039	0	1.41983e+07	ETD (Electron Transfer Dissociation)	MS2	21.2602	56.175	13.7618	3810	20230331_LUMOS1_nLC3_ZY_LLZ_Hela_WT_trypsin_SMN_enrich_10ul_replicate1.raw	F3	5.78	0	0.001707
FALSE	High	Sequest HT (A2)	Unambiguous	GTrGGGFGAHGrGR	R3(Dimethyl); R12(Dimethyl)	1	1	P98179	P98179	2	3	0.1297	0	1	1	466.921	1398.75	1398.75	0.71	0.00033	0	2.68582e+06	ETD (Electron Transfer Dissociation)	MS2	17.4107	86	13.7651	3811	20230331_LUMOS1_nLC3_ZY_LLZ_Hela_WT_trypsin_SMN_enrich_10ul_replicate1.raw	F3	3.7	0	0.003861
FALSE	High	Sequest HT (A2)	Unambiguous	GTrGGGFGAHGrGR	R3(Dimethyl); R12(Dimethyl)	1	1	P98179	P98179	2	4	0.1292	0	1	1	350.442	1398.75	1398.75	1.12	0.00039	0	5.66785e+06	ETD (Electron Transfer Dissociation)	MS2	5.98509	86	13.7754	3814	20230331_LUMOS1_nLC3_ZY_LLZ_Hela_WT_trypsin_SMN_enrich_10ul_replicate1.raw	F3	5.11	0	0.003853
FALSE	High	Sequest HT (A2)	Unambiguous	GTrGGGFGAHGrGR	R3(Dimethyl); R12(Dimethyl)	1	1	P98179	P98179	2	3	0.1153	0	1	1	466.921	1398.75	1398.75	0.71	0.00033	0	1.75313e+06	ETD (Electron Transfer Dissociation)	MS2	29.1534	86	13.7859	3817	20230331_LUMOS1_nLC3_ZY_LLZ_Hela_WT_trypsin_SMN_enrich_10ul_replicate1.raw	F3	3.99	0	0.001502
FALSE	High	Sequest HT (A2)	Unambiguous	GTrGGGFGAHGrGr	R3(Dimethyl); R12(Dimethyl); R14(Methyl)	1	1	P98179	P98179	2	3	0.6676	0	1	1	471.593	1412.76	1412.76	0.95	0.00045	0	1.17401e+06	ETD (Electron Transfer Dissociation)	MS2	0	86	14.8532	4146	20230331_LUMOS1_nLC3_ZY_LLZ_Hela_WT_trypsin_SMN_enrich_10ul_replicate1.raw	F3	3.52	0.000538	0.0212
FALSE	High	Sequest HT (A2)	Unambiguous	GTrGGGFGAHGrGr	R3(Dimethyl); R12(Dimethyl); R14(Methyl)	1	1	P98179	P98179	2	4	0.6341	0	1	1	353.946	1412.76	1412.76	1.52	0.00054	0	6.45841e+06	ETD (Electron Transfer Dissociation)	MS2	17.8385	86	14.9321	4170	20230331_LUMOS1_nLC3_ZY_LLZ_Hela_WT_trypsin_SMN_enrich_10ul_replicate1.raw	F3	6.15	0	0.0002578
FALSE	High	Sequest HT (A2)	Unambiguous	GTrGGGFGAHGrGr	R3(Dimethyl); R12(Dimethyl); R14(Methyl)	1	1	P98179	P98179	2	4	0.467	0	1	1	353.946	1412.76	1412.76	1.52	0.00054	0	5.55504e+06	ETD (Electron Transfer Dissociation)	MS2	52.8829	86	14.9358	4171	20230331_LUMOS1_nLC3_ZY_LLZ_Hela_WT_trypsin_SMN_enrich_10ul_replicate1.raw	F3	4.39	0.004854	0.1116
FALSE	High	Sequest HT (A2)	Unambiguous	GTrGGGFGAHGrGr	R3(Dimethyl); R12(Dimethyl); R14(Methyl)	1	1	P98179	P98179	2	3	0.6427	0	1	1	471.593	1412.76	1412.76	1.85	0.00087	0	1.68961e+06	ETD (Electron Transfer Dissociation)	MS2	51.1737	86	15.6375	4383	20230331_LUMOS1_nLC3_ZY_LLZ_Hela_WT_trypsin_SMN_enrich_10ul_replicate1.raw	F3	4.59	0	0.001112
FALSE	High	Sequest HT (A2)	Unambiguous	GTrGGGFGAHGrGr	R3(Dimethyl); R12(Dimethyl); R14(Methyl)	1	1	P98179	P98179	2	4	0.6359	0	1	1	353.946	1412.76	1412.76	0.92	0.00032	0	9.39197e+06	ETD (Electron Transfer Dissociation)	MS2	7.24978	86	15.6873	4399	20230331_LUMOS1_nLC3_ZY_LLZ_Hela_WT_trypsin_SMN_enrich_10ul_replicate1.raw	F3	6.51	0	0.0006198
FALSE	High	Sequest HT (A2)	Unambiguous	GTrGGGFGAHGrGr	R3(Dimethyl); R12(Dimethyl); R14(Methyl)	1	1	P98179	P98179	2	4	0.4823	0	1	1	353.946	1412.76	1412.76	0.92	0.00032	0	4.7422e+06	ETD (Electron Transfer Dissociation)	MS2	43.7271	86	15.6943	4401	20230331_LUMOS1_nLC3_ZY_LLZ_Hela_WT_trypsin_SMN_enrich_10ul_replicate1.raw	F3	5.37	0	0.001795
FALSE	High	Sequest HT (A2)	Unambiguous	GTrGGGFGAHGrGrSYSrGGGDQGYGSGR	R3(Dimethyl); R12(Dimethyl); R14(Dimethyl); R18(Methyl)	1	1	P98179	P98179	4	5	0.2827	0	1	1	585.893	2925.44	2925.43	1.32	0.00077	0	2.90403e+06	ETD (Electron Transfer Dissociation)	MS2	26.04	86	31.8575	9368	20230331_LUMOS1_nLC3_ZY_LLZ_Hela_WT_trypsin_SMN_enrich_10ul_replicate1.raw	F3	9.48	0	1.519e-05
FALSE	High	Sequest HT (A2)	Unambiguous	GTrGGGFGAHGrGrSYSrGGGDQGYGSGR	R3(Dimethyl); R12(Dimethyl); R14(Dimethyl); R18(Dimethyl)	1	1	P98179	P98179	4	5	0.7284	0	1	1	588.695	2939.45	2939.45	0.02	1e-05	0	4.32588e+06	ETD (Electron Transfer Dissociation)	MS2	21.9233	86	33.2024	9778	20230331_LUMOS1_nLC3_ZY_LLZ_Hela_WT_trypsin_SMN_enrich_10ul_replicate1.raw	F3	9.5	0	4.943e-06
FALSE	High	Sequest HT (A2)	Unambiguous	GTrGGGFGAHGrGrSYSrGGGDQGYGSGR	R3(Dimethyl); R12(Dimethyl); R14(Dimethyl); R18(Dimethyl)	1	1	P98179	P98179	4	6	0.6465	0	1	1	490.748	2939.45	2939.45	1.95	0.00095	0	3.59372e+06	ETD (Electron Transfer Dissociation)	MS2	24.6975	86	33.6991	9931	20230331_LUMOS1_nLC3_ZY_LLZ_Hela_WT_trypsin_SMN_enrich_10ul_replicate1.raw	F3	5.94	0.000538	0.06148
FALSE	High	Sequest HT (A2)	Unambiguous	GTrGGGFGAHGrGrSYSrGGGDQGYGSGR	R3(Dimethyl); R12(Dimethyl); R14(Dimethyl); R18(Dimethyl)	1	1	P98179	P98179	4	4	0.6214	0	1	1	735.619	2939.46	2939.45	2.62	0.00193	0	607713	ETD (Electron Transfer Dissociation)	MS2	0	86	33.7317	9941	20230331_LUMOS1_nLC3_ZY_LLZ_Hela_WT_trypsin_SMN_enrich_10ul_replicate1.raw	F3	4.12	0	0.005063
FALSE	High	Sequest HT (A2)	Unambiguous	GVGPPrGALVrGTPVrGAITR	R6(Dimethyl); R11(Dimethyl); R16(Dimethyl)	1	1	Q07666	Q07666	3	5	0.1782	0	1	1	435.07	2171.32	2171.32	-2.6	-0.00113	0	1.88228e+06	ETD (Electron Transfer Dissociation)	MS2	10.5051	86	68.3973	20463	20230331_LUMOS1_nLC3_ZY_LLZ_Hela_WT_trypsin_SMN_enrich_10ul_replicate1.raw	F3	5.33	0	0.001033
FALSE	High	Sequest HT (A2)	Unambiguous	GVGPPrGALVrGTPVrGAITR	R6(Dimethyl); R11(Dimethyl); R16(Dimethyl)	1	1	Q07666	Q07666	3	4	0.2475	0	1	1	543.586	2171.32	2171.32	-1.19	-0.00065	0	2.56218e+06	ETD (Electron Transfer Dissociation)	MS2	64.1289	86	68.547	20511	20230331_LUMOS1_nLC3_ZY_LLZ_Hela_WT_trypsin_SMN_enrich_10ul_replicate1.raw	F3	5.94	0	0.00766
FALSE	High	Sequest HT (A2)	Unambiguous	GVGPPrGALVrGTPVrGAITr	R6(Dimethyl); R11(Dimethyl); R16(Dimethyl); R21(Methyl)	1	1	Q07666	Q07666	3	5	0.641	0	1	1	437.874	2185.34	2185.34	0.35	0.00015	0	2.91527e+06	ETD (Electron Transfer Dissociation)	MS2	55.6425	86	70.3025	21058	20230331_LUMOS1_nLC3_ZY_LLZ_Hela_WT_trypsin_SMN_enrich_10ul_replicate1.raw	F3	5.07	0	0.002658
FALSE	High	Sequest HT (A2)	Unambiguous	GVGPPrGALVrGTPVrGAITrGATVTR	R6(Dimethyl); R11(Dimethyl); R16(Dimethyl); R21(Dimethyl)	1	1	Q07666	Q07666	4	5	0.7353	0	1	1	557.741	2784.68	2784.68	-1.58	-0.00088	0	2.30669e+06	ETD (Electron Transfer Dissociation)	MS2	7.51447	86	74.449	22312	20230331_LUMOS1_nLC3_ZY_LLZ_Hela_WT_trypsin_SMN_enrich_10ul_replicate1.raw	F3	6.12	0	0.0009675
FALSE	High	Sequest HT (A2)	Unambiguous	GVGPPrGALVrGTPVrGAITrGATVTR	R6(Dimethyl); R11(Dimethyl); R16(Dimethyl); R21(Dimethyl)	1	1	Q07666	Q07666	4	4	0.7542	0	1	1	696.921	2784.66	2784.68	-6.2	-0.00431	0	1.56979e+06	ETD (Electron Transfer Dissociation)	MS2	15.4052	86	74.5774	22350	20230331_LUMOS1_nLC3_ZY_LLZ_Hela_WT_trypsin_SMN_enrich_10ul_replicate1.raw	F3	4.19	0.003094	0.08318
FALSE	High	Sequest HT (A2)	Unambiguous	GVGPPrGALVrGTPVrGAITrGATVTR	R6(Dimethyl); R11(Dimethyl); R16(Dimethyl); R21(Dimethyl)	1	1	Q07666	Q07666	4	6	0.6855	0	1	1	464.953	2784.68	2784.68	1.36	0.00063	0	6.2115e+06	ETD (Electron Transfer Dissociation)	MS2	32.5159	86	74.6398	22369	20230331_LUMOS1_nLC3_ZY_LLZ_Hela_WT_trypsin_SMN_enrich_10ul_replicate1.raw	F3	6.9	0.000538	0.03323
FALSE	High	Sequest HT (A2)	Unambiguous	GVPPPPTVrGAPAPrAR	R9(Dimethyl); R15(Dimethyl)	1	1	Q07666	Q07666	2	3	0.2027	0	1	1	584.685	1752.04	1752.04	1.48	0.00086	0	2.81865e+06	ETD (Electron Transfer Dissociation)	MS2	44.2362	86	55.1685	16497	20230331_LUMOS1_nLC3_ZY_LLZ_Hela_WT_trypsin_SMN_enrich_10ul_replicate1.raw	F3	2.96	0.000538	0.03111
FALSE	High	Sequest HT (A2)	Unambiguous	GVPPPPTVrGAPAPrAR	R9(Dimethyl); R15(Dimethyl)	1	1	Q07666	Q07666	2	3	0.181	0	1	1	584.685	1752.04	1752.04	1.48	0.00086	0	2.30383e+06	ETD (Electron Transfer Dissociation)	MS2	25.3826	86	55.1727	16498	20230331_LUMOS1_nLC3_ZY_LLZ_Hela_WT_trypsin_SMN_enrich_10ul_replicate1.raw	F3	3.26	0.000538	0.01034
FALSE	High	Sequest HT (A2)	Unambiguous	GVPPPPTVrGAPAPrAR	R9(Dimethyl); R15(Dimethyl)	1	1	Q07666	Q07666	2	4	0.2644	0	1	1	438.766	1752.04	1752.04	0.81	0.00035	0	3.65093e+06	ETD (Electron Transfer Dissociation)	MS2	11.1432	86	55.3976	16565	20230331_LUMOS1_nLC3_ZY_LLZ_Hela_WT_trypsin_SMN_enrich_10ul_replicate1.raw	F3	3.48	0.000538	0.06976
FALSE	High	Sequest HT (A2)	Unambiguous	GVPVrGrGAAPPPPPVPr	R5(Dimethyl); R7(Dimethyl); R18(Dimethyl)	1	1	Q07666	Q07666	2	4	0.5887	0	1	1	466.038	1861.13	1861.13	0.61	0.00028	0	3.21537e+06	ETD (Electron Transfer Dissociation)	MS2	31.2089	86	61.1397	18288	20230331_LUMOS1_nLC3_ZY_LLZ_Hela_WT_trypsin_SMN_enrich_10ul_replicate1.raw	F3	3.89	0.000538	0.0244
FALSE	High	Sequest HT (A2)	Unambiguous	GVTIIGPATVGGIKPGcFK	C17(Carbamidomethyl)	1	1	P53396	P53396	0	3	0.7124	0	1	1	624.685	1872.04	1872.04	-0.88	-0.00055	0	756983	ETD (Electron Transfer Dissociation)	MS2	10.6944	86	117.273	35150	20230331_LUMOS1_nLC3_ZY_LLZ_Hela_WT_trypsin_SMN_enrich_10ul_replicate1.raw	F3	3.86	0	0.001404
FALSE	High	Sequest HT (A2)	Unambiguous	GVTIIGPATVGGIKPGcFK	C17(Carbamidomethyl)	1	1	P53396	P53396	0	3	0.6933	0	1	1	624.685	1872.04	1872.04	-0.88	-0.00055	0	772504	ETD (Electron Transfer Dissociation)	MS2	23.7843	86	117.281	35152	20230331_LUMOS1_nLC3_ZY_LLZ_Hela_WT_trypsin_SMN_enrich_10ul_replicate1.raw	F3	3.75	0	0.0003652
FALSE	High	Sequest HT (A2)	Unambiguous	GVTIPYRPKPSSSPVIFAGGQDR		1	1	Q15366	Q15366	0	4	0.5952	0	1	1	608.079	2429.3	2429.29	0.72	0.00044	0	1.62538e+06	ETD (Electron Transfer Dissociation)	MS2	25.5924	86	97.9188	29427	20230331_LUMOS1_nLC3_ZY_LLZ_Hela_WT_trypsin_SMN_enrich_10ul_replicate1.raw	F3	2.89	0.000538	0.05754
FALSE	High	Sequest HT (A2)	Unambiguous	GWGTrGNrSrGR	R5(Dimethyl); R8(Dimethyl); R10(Dimethyl)	1	1	Q9BZZ5	Q9BZZ5	3	4	0.1822	0	1	1	361.707	1443.81	1443.8	2.28	0.00082	0	1.05622e+07	ETD (Electron Transfer Dissociation)	MS2	5.72246	86	15.841	4446	20230331_LUMOS1_nLC3_ZY_LLZ_Hela_WT_trypsin_SMN_enrich_10ul_replicate1.raw	F3	5.16	0	0.006335
FALSE	High	Sequest HT (A2)	Unambiguous	GYGGSQGGGrGrGGYDK	R10(Dimethyl); R12(Methyl)	1	1	Q92804	Q92804	2	3	0.1228	0	1	1	557.605	1670.8	1670.8	1.06	0.00059	0	1.38155e+06	ETD (Electron Transfer Dissociation)	MS2	23.5871	86	19.1143	5466	20230331_LUMOS1_nLC3_ZY_LLZ_Hela_WT_trypsin_SMN_enrich_10ul_replicate1.raw	F3	5.05	0	0.0001161
FALSE	High	Sequest HT (A2)	Unambiguous	GYGGSQGGGrGrGGYDK	R10(Dimethyl); R12(Dimethyl)	1	1	Q92804	Q92804	2	3	0.7963	0	1	1	562.277	1684.82	1684.82	1.47	0.00082	0	1.76756e+06	ETD (Electron Transfer Dissociation)	MS2	48.6934	86	20.2594	5820	20230331_LUMOS1_nLC3_ZY_LLZ_Hela_WT_trypsin_SMN_enrich_10ul_replicate1.raw	F3	4.81	0	9.224e-06
FALSE	High	Sequest HT (A2)	Unambiguous	GYGGSQGGGrGrGGYDK	R10(Dimethyl); R12(Dimethyl)	1	1	Q92804	Q92804	2	4	0.7493	0	1	1	421.96	1684.82	1684.82	1.21	0.00051	0	4.52707e+06	ETD (Electron Transfer Dissociation)	MS2	7.0697	86	20.2695	5823	20230331_LUMOS1_nLC3_ZY_LLZ_Hela_WT_trypsin_SMN_enrich_10ul_replicate1.raw	F3	7.46	0	2.217e-05
FALSE	High	Sequest HT (A2)	Unambiguous	GYGGSQGGGrGrGGYDK	R10(Dimethyl); R12(Dimethyl)	1	1	Q92804	Q92804	2	3	0.7908	0	1	1	562.277	1684.82	1684.82	0.92	0.00052	0	596872	ETD (Electron Transfer Dissociation)	MS2	9.51601	86	20.9773	6043	20230331_LUMOS1_nLC3_ZY_LLZ_Hela_WT_trypsin_SMN_enrich_10ul_replicate1.raw	F3	3.25	0	0.00423
FALSE	High	Sequest HT (A2)	Unambiguous	GYGGSQGGGrGrGGYDK	R10(Dimethyl); R12(Dimethyl)	1	1	Q92804	Q92804	2	4	0.6268	0	1	1	421.96	1684.82	1684.82	1.21	0.00051	0	1.89165e+06	ETD (Electron Transfer Dissociation)	MS2	37.4509	86	21.0091	6053	20230331_LUMOS1_nLC3_ZY_LLZ_Hela_WT_trypsin_SMN_enrich_10ul_replicate1.raw	F3	4.93	0	0.005342
FALSE	High	Sequest HT (A2)	Unambiguous	GYGGSQGGGrGrGGYDKDGR	R10(Dimethyl); R12(Dimethyl)	1	1	Q92804	Q92804	3	4	0.3995	0	1	1	503.998	2012.97	2012.96	1.93	0.00097	0	3.16588e+06	ETD (Electron Transfer Dissociation)	MS2	0	86	20.341	5847	20230331_LUMOS1_nLC3_ZY_LLZ_Hela_WT_trypsin_SMN_enrich_10ul_replicate1.raw	F3	7.36	0	4.183e-05
FALSE	High	Sequest HT (A2)	Unambiguous	GYGGSQGGGrGrGGYDKDGR	R10(Dimethyl); R12(Dimethyl)	1	1	Q92804	Q92804	3	4	0.4079	0	1	1	503.997	2012.97	2012.96	0.78	0.00039	0	1.48876e+06	ETD (Electron Transfer Dissociation)	MS2	14.7048	86	21.0346	6061	20230331_LUMOS1_nLC3_ZY_LLZ_Hela_WT_trypsin_SMN_enrich_10ul_replicate1.raw	F3	5.54	0	0.0002481
FALSE	High	Sequest HT (A2)	Unambiguous	GYGGSQGGGrGrGGYDKDGR	R10(Dimethyl); R12(Dimethyl)	1	1	Q92804	Q92804	3	4	0.2758	0	1	1	503.997	2012.97	2012.96	0.78	0.00039	0	1.46812e+06	ETD (Electron Transfer Dissociation)	MS2	50.9325	86	21.0383	6062	20230331_LUMOS1_nLC3_ZY_LLZ_Hela_WT_trypsin_SMN_enrich_10ul_replicate1.raw	F3	4.75	0.004455	0.1047
FALSE	High	Sequest HT (A2)	Unambiguous	GYKHPVLLLHPLGGWTK		1	1	O95340	O95340	1	4	0.4553	0	1	1	479.778	1916.09	1916.09	-0.33	-0.00016	0	493790	ETD (Electron Transfer Dissociation)	MS2	13.6445	86	102.759	30886	20230331_LUMOS1_nLC3_ZY_LLZ_Hela_WT_trypsin_SMN_enrich_10ul_replicate1.raw	F3	2.46	0.004455	0.09937
FALSE	High	Sequest HT (A2)	Unambiguous	GYPPPRDSYSSSSrGAPrGGGrGGSR	R14(Dimethyl); R18(Dimethyl); R22(Dimethyl)	1	1	P38159	P38159	4	5	0.192	0	1	1	541.879	2705.37	2705.36	2.47	0.00134	0	1.14541e+06	ETD (Electron Transfer Dissociation)	MS2	22.6278	86	33.8381	9974	20230331_LUMOS1_nLC3_ZY_LLZ_Hela_WT_trypsin_SMN_enrich_10ul_replicate1.raw	F3	4.48	0.000538	0.07074
FALSE	High	Sequest HT (A2)	Unambiguous	GYrGrGGrGGDrGGYGGDR	R3(Dimethyl); R5(Dimethyl); R8(Dimethyl); R12(Dimethyl)	1	1	Q92804	Q92804	4	4	0.7542	0	1	1	510.267	2038.05	2038.04	1.53	0.00078	0	1.63566e+07	ETD (Electron Transfer Dissociation)	MS2	1.60348	60.65	18.8002	5370	20230331_LUMOS1_nLC3_ZY_LLZ_Hela_WT_trypsin_SMN_enrich_10ul_replicate1.raw	F3	5.98	0	4.229e-05
FALSE	High	Sequest HT (A2)	Unambiguous	GYrGrGGrGGDrGGYGGDR	R3(Dimethyl); R5(Dimethyl); R8(Dimethyl); R12(Dimethyl)	1	1	Q92804	Q92804	4	4	0.7533	0	1	1	510.267	2038.05	2038.04	1.53	0.00078	0	1.33528e+07	ETD (Electron Transfer Dissociation)	MS2	4.88258	67.532	18.8129	5374	20230331_LUMOS1_nLC3_ZY_LLZ_Hela_WT_trypsin_SMN_enrich_10ul_replicate1.raw	F3	5.35	0	0.002716
FALSE	High	Sequest HT (A2)	Unambiguous	GYrGrGGrGGDrGGYGGDR	R3(Dimethyl); R5(Dimethyl); R8(Dimethyl); R12(Dimethyl)	1	1	Q92804	Q92804	4	3	0.7945	0	1	1	680.02	2038.05	2038.04	0.94	0.00064	0	1.59918e+06	ETD (Electron Transfer Dissociation)	MS2	33.8859	86	18.8403	5382	20230331_LUMOS1_nLC3_ZY_LLZ_Hela_WT_trypsin_SMN_enrich_10ul_replicate1.raw	F3	5.06	0	0.0001798
FALSE	High	Sequest HT (A2)	Unambiguous	GYrGrGGrGGDrGGYGGDR	R3(Dimethyl); R5(Dimethyl); R8(Dimethyl); R12(Dimethyl)	1	1	Q92804	Q92804	4	3	0.8064	0	1	1	680.02	2038.05	2038.04	0.94	0.00064	0	1.60896e+06	ETD (Electron Transfer Dissociation)	MS2	100	86	18.844	5383	20230331_LUMOS1_nLC3_ZY_LLZ_Hela_WT_trypsin_SMN_enrich_10ul_replicate1.raw	F3	5.32	0	6.422e-05
FALSE	High	Sequest HT (A2)	Unambiguous	HASErGHLrGPSSYRPK	R5(Dimethyl); R9(Dimethyl)	1	1	O60293	O60293	2	5	0.4338	0	1	1	399.021	1991.07	1991.07	3.32	0.00132	0	2.57031e+06	ETD (Electron Transfer Dissociation)	MS2	56.4567	86	23.1524	6701	20230331_LUMOS1_nLC3_ZY_LLZ_Hela_WT_trypsin_SMN_enrich_10ul_replicate1.raw	F3	3.85	0.000538	0.06422
FALSE	High	Sequest HT (A2)	Unambiguous	HcTNAYMLVYIR	C2(Carbamidomethyl)	1	1	Q93009	Q93009	0	3	0.6398	0	1	1	514.251	1540.74	1540.74	-0.52	-0.00027	0	491647	ETD (Electron Transfer Dissociation)	MS2	10.0813	86	103.511	31119	20230331_LUMOS1_nLC3_ZY_LLZ_Hela_WT_trypsin_SMN_enrich_10ul_replicate1.raw	F3	1.86	0.000538	0.04055
FALSE	High	Sequest HT (A2)	Unambiguous	HFcPNVPIILVGNKK	C3(Carbamidomethyl)	1	2	P08134	P08134; P61586	1	3	0.5685	0	1	1	579.328	1735.97	1735.97	1.38	0.0008	0	603970	ETD (Electron Transfer Dissociation)	MS2	53.2836	86	99.7335	29974	20230331_LUMOS1_nLC3_ZY_LLZ_Hela_WT_trypsin_SMN_enrich_10ul_replicate1.raw	F3	2.92	0.002652	0.07328
FALSE	High	Sequest HT (A2)	Unambiguous	HFcPNVPIILVGNKK	C3(Carbamidomethyl)	1	2	P08134	P08134; P61586	1	3	0.4615	0	1	1	579.328	1735.97	1735.97	1.38	0.0008	0	624424	ETD (Electron Transfer Dissociation)	MS2	100	86	99.7406	29976	20230331_LUMOS1_nLC3_ZY_LLZ_Hela_WT_trypsin_SMN_enrich_10ul_replicate1.raw	F3	2.34	0.000538	0.05372
FALSE	High	Sequest HT (A2)	Unambiguous	HFcPNVPIILVGNKK	C3(Carbamidomethyl)	1	2	P08134	P08134; P61586	1	4	0.5795	0	1	1	434.748	1735.97	1735.97	0.88	0.00038	0	2.56872e+06	ETD (Electron Transfer Dissociation)	MS2	18.2561	86	99.8595	30013	20230331_LUMOS1_nLC3_ZY_LLZ_Hela_WT_trypsin_SMN_enrich_10ul_replicate1.raw	F3	4.59	0	0.0008209
FALSE	High	Sequest HT (A2)	Unambiguous	HFGPVPPSQGrGrGFAGVcGFGGPYGETVATGPYR	R11(Dimethyl); R13(Dimethyl); C19(Carbamidomethyl)	1	1	Q9NZB2	Q9NZB2	2	5	0.4552	0	1	1	730.562	3648.78	3648.79	-3.45	-0.00252	0	759262	ETD (Electron Transfer Dissociation)	MS2	5.38571	86	113.188	33985	20230331_LUMOS1_nLC3_ZY_LLZ_Hela_WT_trypsin_SMN_enrich_10ul_replicate1.raw	F3	4.13	0.000538	0.04529
FALSE	High	Sequest HT (A2)	Unambiguous	HFGPVPPSQGrGrGFAGVcGFGGPYGETVATGPYR	R11(Dimethyl); R13(Dimethyl); C19(Carbamidomethyl)	1	1	Q9NZB2	Q9NZB2	2	5	0.4239	0	1	1	730.564	3648.79	3648.79	-0.19	-0.00014	0	858696	ETD (Electron Transfer Dissociation)	MS2	2.78724	86	113.863	34173	20230331_LUMOS1_nLC3_ZY_LLZ_Hela_WT_trypsin_SMN_enrich_10ul_replicate1.raw	F3	4.86	0	0.0004021
FALSE	High	Sequest HT (A2)	Unambiguous	HFNAPSHIR		1	1	P61254	P61254	0	3	0.1659	0	1	1	360.19	1078.56	1078.55	1.27	0.00046	0	2.28046e+06	ETD (Electron Transfer Dissociation)	MS2	10.8592	86	28.4596	8329	20230331_LUMOS1_nLC3_ZY_LLZ_Hela_WT_trypsin_SMN_enrich_10ul_replicate1.raw	F3	2.11	0.000538	0.02628
FALSE	High	Sequest HT (A2)	Unambiguous	HFNAPSHIR		1	1	P61254	P61254	0	3	0.1318	0	1	1	360.19	1078.56	1078.55	1.27	0.00046	0	1.61333e+06	ETD (Electron Transfer Dissociation)	MS2	39.8331	86	28.4757	8334	20230331_LUMOS1_nLC3_ZY_LLZ_Hela_WT_trypsin_SMN_enrich_10ul_replicate1.raw	F3	2.2	0.000538	0.05872
FALSE	High	Sequest HT (A2)	Unambiguous	HGRPGIGATHSSR		1	1	P62841	P62841	0	4	0.6875	0	1	1	333.928	1332.69	1332.69	1.14	0.00038	0	675337	ETD (Electron Transfer Dissociation)	MS2	12.9342	86	8.5284	2198	20230331_LUMOS1_nLC3_ZY_LLZ_Hela_WT_trypsin_SMN_enrich_10ul_replicate1.raw	F3	3.2	0.000538	0.01094
FALSE	High	Sequest HT (A2)	Unambiguous	HGRYLTVAAVFRGR		1	3	P68371	P04350; P07437; P68371	2	4	0.4829	0	1	1	401.48	1602.9	1602.9	1.02	0.00041	0	1.3911e+06	ETD (Electron Transfer Dissociation)	MS2	14.4253	86	73.4992	22027	20230331_LUMOS1_nLC3_ZY_LLZ_Hela_WT_trypsin_SMN_enrich_10ul_replicate1.raw	F3	4.97	0	0.0003816
FALSE	High	Sequest HT (A2)	Unambiguous	HKLYLVFSK		1	1	P57740	P57740	1	3	0.4348	0	1	1	378.894	1134.67	1134.67	0.35	0.00013	0	784585	ETD (Electron Transfer Dissociation)	MS2	39.9313	86	69.5329	20811	20230331_LUMOS1_nLC3_ZY_LLZ_Hela_WT_trypsin_SMN_enrich_10ul_replicate1.raw	F3	2.76	0.000538	0.02097
FALSE	High	Sequest HT (A2)	Unambiguous	HLSMFILLPK		1	1	P36952	P36952	0	3	0.5025	0	1	1	400.238	1198.7	1198.7	-0.76	-0.0003	0	539595	ETD (Electron Transfer Dissociation)	MS2	56.5667	86	122.914	36678	20230331_LUMOS1_nLC3_ZY_LLZ_Hela_WT_trypsin_SMN_enrich_10ul_replicate1.raw	F3	1.99	0.003517	0.0891
FALSE	High	Sequest HT (A2)	Unambiguous	HMYHSLYLK		1	1	P84098	P84098	0	3	0.5926	0	1	1	397.871	1191.6	1191.6	0.75	0.0003	0	1.54434e+06	ETD (Electron Transfer Dissociation)	MS2	0	86	48.7445	14532	20230331_LUMOS1_nLC3_ZY_LLZ_Hela_WT_trypsin_SMN_enrich_10ul_replicate1.raw	F3	2.43	0.000538	0.009984
FALSE	High	Sequest HT (A2)	Unambiguous	HQGVmVGmGQK	M5(Oxidation); M8(Oxidation)	1	7	P60709	P63267; P60709; P62736; P68133; Q562R1; P68032; P63261	0	3	0.625	0	1	1	401.859	1203.56	1203.56	0.71	0.00028	0	369413	ETD (Electron Transfer Dissociation)	MS2	68.2783	86	13.619	3766	20230331_LUMOS1_nLC3_ZY_LLZ_Hela_WT_trypsin_SMN_enrich_10ul_replicate1.raw	F3	2.72	0.004455	0.1017
FALSE	High	Sequest HT (A2)	Unambiguous	HQGVMVGMGQK		1	7	P60709	P63267; P60709; P62736; P68133; Q562R1; P68032; P63261	0	3	0.6827	0	1	1	391.196	1171.57	1171.57	1.53	0.0006	0	910237	ETD (Electron Transfer Dissociation)	MS2	52.3244	86	35.981	10639	20230331_LUMOS1_nLC3_ZY_LLZ_Hela_WT_trypsin_SMN_enrich_10ul_replicate1.raw	F3	3.12	0	0.002313
FALSE	High	Sequest HT (A2)	Unambiguous	HRVFFVYVGGESPLK		1	1	Q96JJ7	Q96JJ7	1	3	0.5138	0	1	1	578.982	1734.93	1734.93	-0.15	-9e-05	0	270486	ETD (Electron Transfer Dissociation)	MS2	21.6808	86	106.099	31896	20230331_LUMOS1_nLC3_ZY_LLZ_Hela_WT_trypsin_SMN_enrich_10ul_replicate1.raw	F3	1.81	0.003094	0.08734
FALSE	High	Sequest HT (A2)	Unambiguous	HTIAVVWGGVNIPHSPYR		1	1	O75369	O75369	0	4	0.5813	0	1	1	501.52	2003.06	2003.06	-1.43	-0.00072	0	581222	ETD (Electron Transfer Dissociation)	MS2	14.4024	86	113.504	34074	20230331_LUMOS1_nLC3_ZY_LLZ_Hela_WT_trypsin_SMN_enrich_10ul_replicate1.raw	F3	2.03	0.000538	0.0573
FALSE	High	Sequest HT (A2)	Unambiguous	HVLHVQLNRPNKR		1	1	Q13011	Q13011	1	5	0.6442	0	1	1	322.993	1610.94	1610.93	0.49	0.00016	0	1.69546e+06	ETD (Electron Transfer Dissociation)	MS2	0	86	28.8093	8436	20230331_LUMOS1_nLC3_ZY_LLZ_Hela_WT_trypsin_SMN_enrich_10ul_replicate1.raw	F3	5.2	0	0.0004012
FALSE	High	Sequest HT (A2)	Unambiguous	HVLHVQLNRPNKR		1	1	Q13011	Q13011	1	4	0.6298	0	1	1	403.49	1610.94	1610.93	0.96	0.00039	0	9.31344e+06	ETD (Electron Transfer Dissociation)	MS2	36.0504	72.462	28.9476	8478	20230331_LUMOS1_nLC3_ZY_LLZ_Hela_WT_trypsin_SMN_enrich_10ul_replicate1.raw	F3	4.43	0	0.001728
FALSE	High	Sequest HT (A2)	Unambiguous	HVLHVQLNRPNKR		1	1	Q13011	Q13011	1	4	0.5508	0	1	1	403.49	1610.94	1610.93	0.96	0.00039	0	7.03105e+06	ETD (Electron Transfer Dissociation)	MS2	54.1407	70.934	28.9518	8479	20230331_LUMOS1_nLC3_ZY_LLZ_Hela_WT_trypsin_SMN_enrich_10ul_replicate1.raw	F3	3.54	0.008416	0.1986
FALSE	High	Sequest HT (A2)	Unambiguous	HVVFGHVK		1	1	P30405	P30405	0	3	0.5842	0	1	1	308.18	922.527	922.526	1.04	0.00032	0	529101	ETD (Electron Transfer Dissociation)	MS2	0	86	21.7353	6272	20230331_LUMOS1_nLC3_ZY_LLZ_Hela_WT_trypsin_SMN_enrich_10ul_replicate1.raw	F3	2.02	0.000538	0.02462
FALSE	High	Sequest HT (A2)	Unambiguous	HWmLDKLTGVFAPRPSTGPHK	M3(Oxidation)	1	3	P62701	P22090; Q8TD47; P62701	1	5	0.6837	0	1	1	479.053	2391.24	2391.24	-1.23	-0.00059	0	635244	ETD (Electron Transfer Dissociation)	MS2	0	86	103.799	31207	20230331_LUMOS1_nLC3_ZY_LLZ_Hela_WT_trypsin_SMN_enrich_10ul_replicate1.raw	F3	4.71	0	0.002638
FALSE	High	Sequest HT (A2)	Unambiguous	HWmLDKLTGVFAPRPSTGPHK	M3(Oxidation)	1	3	P62701	P22090; Q8TD47; P62701	1	4	0.6383	0	1	1	598.565	2391.24	2391.24	-0.66	-0.0004	0	613962	ETD (Electron Transfer Dissociation)	MS2	7.60146	86	104.007	31268	20230331_LUMOS1_nLC3_ZY_LLZ_Hela_WT_trypsin_SMN_enrich_10ul_replicate1.raw	F3	3.76	0.000538	0.01044
FALSE	High	Sequest HT (A2)	Unambiguous	HWMLDKLTGVFAPRPSTGPHK		1	3	P62701	P22090; Q8TD47; P62701	1	4	0.6735	0	1	1	594.566	2375.24	2375.24	-1.27	-0.00075	0	625884	ETD (Electron Transfer Dissociation)	MS2	8.32737	86	118.509	35499	20230331_LUMOS1_nLC3_ZY_LLZ_Hela_WT_trypsin_SMN_enrich_10ul_replicate1.raw	F3	4.41	0	0.002235
FALSE	High	Sequest HT (A2)	Unambiguous	IAGQVAAANKK		1	1	P39019	P39019	1	3	0.4914	0	1	1	357.549	1070.63	1070.63	1.44	0.00051	0	1.45095e+06	ETD (Electron Transfer Dissociation)	MS2	30.1492	86	13.8115	3825	20230331_LUMOS1_nLC3_ZY_LLZ_Hela_WT_trypsin_SMN_enrich_10ul_replicate1.raw	F3	2.91	0.000538	0.01227
FALSE	High	Sequest HT (A2)	Unambiguous	IAGYVTHLMK		1	1	P08708	P08708	0	3	0.6094	0	1	1	378.212	1132.62	1132.62	2.12	0.0008	0	561094	ETD (Electron Transfer Dissociation)	MS2	26.7394	86	72.8201	21825	20230331_LUMOS1_nLC3_ZY_LLZ_Hela_WT_trypsin_SMN_enrich_10ul_replicate1.raw	F3	2.56	0	0.002483
FALSE	High	Sequest HT (A2)	Unambiguous	IAPRPASGPIRPIVR		1	1	P26373	P26373	0	4	0.6679	0	1	1	400.751	1599.98	1599.98	1.41	0.00056	0	5.65574e+06	ETD (Electron Transfer Dissociation)	MS2	5.72912	86	57.1438	17088	20230331_LUMOS1_nLC3_ZY_LLZ_Hela_WT_trypsin_SMN_enrich_10ul_replicate1.raw	F3	5.33	0	0.0006457
FALSE	High	Sequest HT (A2)	Unambiguous	IAPRPASGPIRPIVR		1	1	P26373	P26373	0	3	0.7092	0	1	1	533.999	1599.98	1599.98	1	0.00053	0	1.79529e+06	ETD (Electron Transfer Dissociation)	MS2	16.8839	86	57.1505	17090	20230331_LUMOS1_nLC3_ZY_LLZ_Hela_WT_trypsin_SMN_enrich_10ul_replicate1.raw	F3	3.06	0.000538	0.01243
FALSE	High	Sequest HT (A2)	Unambiguous	IAPRPASGPIRPIVR		1	1	P26373	P26373	0	4	0.6597	0	1	1	400.751	1599.98	1599.98	1.41	0.00056	0	4.51486e+06	ETD (Electron Transfer Dissociation)	MS2	12.8966	86	57.1542	17091	20230331_LUMOS1_nLC3_ZY_LLZ_Hela_WT_trypsin_SMN_enrich_10ul_replicate1.raw	F3	3.85	0.000538	0.01959
FALSE	High	Sequest HT (A2)	Unambiguous	IAPrPYrLAPrPLmLASR	R4(Dimethyl); R7(Dimethyl); R11(Dimethyl); M14(Oxidation)	1	1	P18583	P18583	1	5	0.4536	0	1	1	436.468	2178.31	2178.31	1.35	0.00059	0	1.46852e+06	ETD (Electron Transfer Dissociation)	MS2	11.3267	86	81.7972	24516	20230331_LUMOS1_nLC3_ZY_LLZ_Hela_WT_trypsin_SMN_enrich_10ul_replicate1.raw	F3	3.02	0.002652	0.07667
FALSE	High	Sequest HT (A2)	Unambiguous	IAPrPYrLAPrPLMLASR	R4(Dimethyl); R7(Dimethyl); R11(Dimethyl)	1	1	P18583	P18583	1	5	0.2762	0	1	1	433.268	2162.31	2162.31	0.75	0.00032	0	1.2969e+06	ETD (Electron Transfer Dissociation)	MS2	19.8658	86	89.0503	26714	20230331_LUMOS1_nLC3_ZY_LLZ_Hela_WT_trypsin_SMN_enrich_10ul_replicate1.raw	F3	2.86	0.007985	0.1899
FALSE	High	Sequest HT (A2)	Unambiguous	IAPrPYrLAPrPLMLASR	R4(Dimethyl); R7(Dimethyl); R11(Dimethyl)	1	1	P18583	P18583	1	4	0.3491	0	1	1	541.334	2162.31	2162.31	1.02	0.00055	0	1.07053e+06	ETD (Electron Transfer Dissociation)	MS2	19.8473	86	89.0788	26723	20230331_LUMOS1_nLC3_ZY_LLZ_Hela_WT_trypsin_SMN_enrich_10ul_replicate1.raw	F3	4.01	0.000538	0.01198
FALSE	High	Sequest HT (A2)	Unambiguous	IAPrSYrIAPrPYR	R4(Dimethyl); R7(Dimethyl); R11(Dimethyl)	1	1	P18583	P18583	2	5	0.1993	0	1	1	360.821	1800.08	1800.08	1.27	0.00046	0	988487	ETD (Electron Transfer Dissociation)	MS2	56.7029	86	54.1166	16179	20230331_LUMOS1_nLC3_ZY_LLZ_Hela_WT_trypsin_SMN_enrich_10ul_replicate1.raw	F3	3.01	0.000538	0.02794
FALSE	High	Sequest HT (A2)	Unambiguous	IFAPNHVVAK		1	1	Q02543	Q02543	0	3	0.5106	0	1	1	365.882	1095.63	1095.63	0.93	0.00034	0	915601	ETD (Electron Transfer Dissociation)	MS2	37.9425	86	49.5171	14774	20230331_LUMOS1_nLC3_ZY_LLZ_Hela_WT_trypsin_SMN_enrich_10ul_replicate1.raw	F3	2.35	0.003517	0.09719
FALSE	High	Sequest HT (A2)	Unambiguous	IGGIGTVPVGR		1	3	Q05639	Q05639; P68104; Q5VTE0	0	2	0.4348	0	1	1	513.309	1025.61	1025.61	1.26	0.00065	0	757636	ETD (Electron Transfer Dissociation)	MS2	29.3955	86	74.7974	22416	20230331_LUMOS1_nLC3_ZY_LLZ_Hela_WT_trypsin_SMN_enrich_10ul_replicate1.raw	F3	1.61	0.000538	0.04029
FALSE	High	Sequest HT (A2)	Unambiguous	IGGIGTVPVGR		1	3	Q05639	Q05639; P68104; Q5VTE0	0	2	0.4167	0	1	1	513.309	1025.61	1025.61	1.26	0.00065	0	474975	ETD (Electron Transfer Dissociation)	MS2	56.3186	86	74.815	22421	20230331_LUMOS1_nLC3_ZY_LLZ_Hela_WT_trypsin_SMN_enrich_10ul_replicate1.raw	F3	1.68	0.000538	0.0271
FALSE	High	Sequest HT (A2)	Unambiguous	IGKPHTVPcK	C9(Carbamidomethyl)	1	1	P15880	P15880	0	3	0.4259	0	1	1	379.547	1136.63	1136.62	1.49	0.00056	0	6.16164e+06	ETD (Electron Transfer Dissociation)	MS2	19.3867	86	16.0309	4504	20230331_LUMOS1_nLC3_ZY_LLZ_Hela_WT_trypsin_SMN_enrich_10ul_replicate1.raw	F3	2.16	0.006127	0.1326
FALSE	High	Sequest HT (A2)	Unambiguous	IGKPHTVPcK	C9(Carbamidomethyl)	1	1	P15880	P15880	0	3	0.3837	0	1	1	379.547	1136.63	1136.62	1.49	0.00056	0	4.24065e+06	ETD (Electron Transfer Dissociation)	MS2	9.48962	86	16.0349	4505	20230331_LUMOS1_nLC3_ZY_LLZ_Hela_WT_trypsin_SMN_enrich_10ul_replicate1.raw	F3	2.45	0.003094	0.07751
FALSE	High	Sequest HT (A2)	Unambiguous	IGYPKPALLHSTFFPALQGAQTK		1	1	P23381	P23381	0	4	0.6287	0	1	1	622.095	2485.36	2485.36	-0.57	-0.00035	0	418833	ETD (Electron Transfer Dissociation)	MS2	25.6147	86	121.78	36363	20230331_LUMOS1_nLC3_ZY_LLZ_Hela_WT_trypsin_SMN_enrich_10ul_replicate1.raw	F3	2.72	0.000538	0.02361
FALSE	High	Sequest HT (A2)	Unambiguous	IHLAQSLHK		1	1	P55060	P55060	0	3	0.5446	0	1	1	349.542	1046.61	1046.61	-0.29	-0.0001	0	943588	ETD (Electron Transfer Dissociation)	MS2	0	86	33.0902	9743	20230331_LUMOS1_nLC3_ZY_LLZ_Hela_WT_trypsin_SMN_enrich_10ul_replicate1.raw	F3	2.02	0.000538	0.01375
FALSE	High	Sequest HT (A2)	Unambiguous	IHLVVLVKPSGAR		1	1	P78310	P78310	0	4	0.6538	0	1	1	347.974	1388.87	1388.87	-0.67	-0.00023	0	1.1944e+06	ETD (Electron Transfer Dissociation)	MS2	0	86	76.3608	22880	20230331_LUMOS1_nLC3_ZY_LLZ_Hela_WT_trypsin_SMN_enrich_10ul_replicate1.raw	F3	5.17	0	0.001197
FALSE	High	Sequest HT (A2)	Unambiguous	IHPVSTMVK		1	1	P07195	P07195	0	3	0.375	0	1	1	337.86	1011.57	1011.57	0.66	0.00022	0	1.7929e+06	ETD (Electron Transfer Dissociation)	MS2	66.067	86	39.0202	11571	20230331_LUMOS1_nLC3_ZY_LLZ_Hela_WT_trypsin_SMN_enrich_10ul_replicate1.raw	F3	1.76	0.004854	0.1068
FALSE	High	Sequest HT (A2)	Unambiguous	IHVcLYFIAPTGHSLK	C4(Carbamidomethyl)	1	1	Q14141	Q14141	0	3	0.6746	0	1	1	619.334	1855.99	1855.99	-0.23	-0.00014	0	424213	ETD (Electron Transfer Dissociation)	MS2	29.2582	86	117.593	35242	20230331_LUMOS1_nLC3_ZY_LLZ_Hela_WT_trypsin_SMN_enrich_10ul_replicate1.raw	F3	2.09	0.004854	0.1126
FALSE	High	Sequest HT (A2)	Unambiguous	IHVcLYFISPTGHSLK	C4(Carbamidomethyl)	1	1	Q9P0V9	Q9P0V9	0	4	0.6756	0	1	1	468.752	1871.99	1871.98	0.98	0.00046	0	582459	ETD (Electron Transfer Dissociation)	MS2	4.99516	86	117.08	35094	20230331_LUMOS1_nLC3_ZY_LLZ_Hela_WT_trypsin_SMN_enrich_10ul_replicate1.raw	F3	3.73	0.000538	0.01001
FALSE	High	Sequest HT (A2)	Unambiguous	IHVFYIDYGNR		1	1	Q7KZF4	Q7KZF4	0	3	0.6333	0	1	1	466.238	1396.7	1396.7	-0.11	-5e-05	0	467053	ETD (Electron Transfer Dissociation)	MS2	5.79792	86	103.9	31237	20230331_LUMOS1_nLC3_ZY_LLZ_Hela_WT_trypsin_SMN_enrich_10ul_replicate1.raw	F3	2.7	0.000538	0.01398
FALSE	High	Sequest HT (A2)	Unambiguous	IIKPcNHVLSLSFPIR	C5(Carbamidomethyl)	1	2	P00367	P00367; P49448	0	4	0.5487	0	1	1	474.274	1894.07	1894.07	0.13	6e-05	0	565792	ETD (Electron Transfer Dissociation)	MS2	12.7401	86	116.11	34802	20230331_LUMOS1_nLC3_ZY_LLZ_Hela_WT_trypsin_SMN_enrich_10ul_replicate1.raw	F3	2.26	0.000538	0.04707
FALSE	High	Sequest HT (A2)	Unambiguous	IILTARPFR		1	1	Q14697	Q14697	0	3	0.3774	0	1	1	362.898	1086.68	1086.68	0.65	0.00023	0	692577	ETD (Electron Transfer Dissociation)	MS2	0	86	79.0301	23679	20230331_LUMOS1_nLC3_ZY_LLZ_Hela_WT_trypsin_SMN_enrich_10ul_replicate1.raw	F3	2.12	0.000538	0.01997
FALSE	High	Sequest HT (A2)	Unambiguous	IKELTSTcSPIISKPKPK	C8(Carbamidomethyl)	1	1	P34932	P34932	1	4	0.5338	0	1	1	507.546	2027.16	2027.16	1.79	0.0009	0	713374	ETD (Electron Transfer Dissociation)	MS2	45.8295	86	52.8439	15789	20230331_LUMOS1_nLC3_ZY_LLZ_Hela_WT_trypsin_SMN_enrich_10ul_replicate1.raw	F3	4.14	0	0.004376
FALSE	High	Sequest HT (A2)	Unambiguous	IKPVLMmNK	M7(Oxidation)	1	1	P13639	P13639	0	3	0.1849	0	1	1	363.877	1089.62	1089.62	0.89	0.00032	0	1.48399e+06	ETD (Electron Transfer Dissociation)	MS2	31.6752	86	43.6299	12976	20230331_LUMOS1_nLC3_ZY_LLZ_Hela_WT_trypsin_SMN_enrich_10ul_replicate1.raw	F3	2.38	0.000538	0.0391
FALSE	High	Sequest HT (A2)	Unambiguous	IKPVLMMNK		1	1	P13639	P13639	0	3	0.5102	0	1	1	358.545	1073.62	1073.62	-0.36	-0.00013	0	1.3311e+06	ETD (Electron Transfer Dissociation)	MS2	40.8483	86	62.7568	18769	20230331_LUMOS1_nLC3_ZY_LLZ_Hela_WT_trypsin_SMN_enrich_10ul_replicate1.raw	F3	2.45	0.004854	0.1072
FALSE	High	Sequest HT (A2)	Unambiguous	ILFRPVASQLPR		1	1	P35232	P35232	0	3	0.6801	0	1	1	466.286	1396.84	1396.84	0.56	0.00026	0	598183	ETD (Electron Transfer Dissociation)	MS2	9.24281	86	95.7185	28756	20230331_LUMOS1_nLC3_ZY_LLZ_Hela_WT_trypsin_SMN_enrich_10ul_replicate1.raw	F3	2.72	0	0.00704
FALSE	High	Sequest HT (A2)	Unambiguous	ILIRPmYSNPPLNGAR	M6(Oxidation)	1	1	P00505	P00505	0	3	0.6708	0	1	1	610.002	1827.99	1827.99	1.33	0.00081	0	520531	ETD (Electron Transfer Dissociation)	MS2	27.3178	86	85.2657	25559	20230331_LUMOS1_nLC3_ZY_LLZ_Hela_WT_trypsin_SMN_enrich_10ul_replicate1.raw	F3	2.43	0.000538	0.01794
FALSE	High	Sequest HT (A2)	Unambiguous	ILIRPmYSNPPLNGAR	M6(Oxidation)	1	1	P00505	P00505	0	3	0.6655	0	1	1	610.002	1827.99	1827.99	1.33	0.00081	0	452049	ETD (Electron Transfer Dissociation)	MS2	34.4316	86	85.2761	25562	20230331_LUMOS1_nLC3_ZY_LLZ_Hela_WT_trypsin_SMN_enrich_10ul_replicate1.raw	F3	2.78	0.000538	0.06378
FALSE	High	Sequest HT (A2)	Unambiguous	ILPHHQNTGGFFVAVLVKK		1	1	Q08J23	Q08J23	1	4	0.6696	0	1	1	527.057	2105.2	2105.2	1.37	0.00072	0	385294	ETD (Electron Transfer Dissociation)	MS2	14.2551	86	99.9039	30027	20230331_LUMOS1_nLC3_ZY_LLZ_Hela_WT_trypsin_SMN_enrich_10ul_replicate1.raw	F3	3.36	0.000538	0.01971
FALSE	High	Sequest HT (A2)	Unambiguous	ILRPGGcLFLK	C7(Carbamidomethyl)	1	1	Q6FI81	Q6FI81	0	3	0.4854	0	1	1	425.254	1273.75	1273.74	1.11	0.00047	0	500154	ETD (Electron Transfer Dissociation)	MS2	0	86	93.9713	28222	20230331_LUMOS1_nLC3_ZY_LLZ_Hela_WT_trypsin_SMN_enrich_10ul_replicate1.raw	F3	1.71	0.000538	0.03411
FALSE	High	Sequest HT (A2)	Unambiguous	IrGrGrArGVFAGTNTGPNNSNTTFQK	R2(Dimethyl); R4(Dimethyl); R6(Dimethyl); R8(Dimethyl)	1	1	Q9NYF8	Q9NYF8	4	5	0.7861	0	1	1	598.73	2989.62	2989.62	0.16	0.0001	0	2.66497e+06	ETD (Electron Transfer Dissociation)	MS2	6.76568	86	49.7554	14846	20230331_LUMOS1_nLC3_ZY_LLZ_Hela_WT_trypsin_SMN_enrich_10ul_replicate1.raw	F3	6.78	0	0.0006184
FALSE	High	Sequest HT (A2)	Unambiguous	ISGLIYEETR		1	1	P62805	P62805	0	2	0.4559	0	1	1	590.815	1180.62	1180.62	1.82	0.00107	0	357045	ETD (Electron Transfer Dissociation)	MS2	43.4215	86	80.9965	24271	20230331_LUMOS1_nLC3_ZY_LLZ_Hela_WT_trypsin_SMN_enrich_10ul_replicate1.raw	F3	1.36	0.004854	0.1171
FALSE	High	Sequest HT (A2)	Unambiguous	ISSPmHPSAGGQrGGFGSPGGGSGGMSrGrGR	M5(Oxidation); R13(Dimethyl); R28(Dimethyl); R30(Methyl)	1	1	O00267	O00267	3	6	0.0904	0	1	1	515.089	3085.5	3085.49	1.24	0.00064	0	2.17307e+06	ETD (Electron Transfer Dissociation)	MS2	35.6377	86	46.3482	13812	20230331_LUMOS1_nLC3_ZY_LLZ_Hela_WT_trypsin_SMN_enrich_10ul_replicate1.raw	F3	7.3	0	0.006641
FALSE	High	Sequest HT (A2)	Unambiguous	ISSPmHPSAGGQrGGFGSPGGGSGGMSrGrGR	M5(Oxidation); R13(Dimethyl); R28(Dimethyl); R30(Dimethyl)	1	1	O00267	O00267	3	6	0.5694	0	1	1	517.425	3099.51	3099.51	1.35	0.0007	0	4.30803e+06	ETD (Electron Transfer Dissociation)	MS2	24.0119	86	47.2156	14068	20230331_LUMOS1_nLC3_ZY_LLZ_Hela_WT_trypsin_SMN_enrich_10ul_replicate1.raw	F3	8.36	0	0.0002919
FALSE	High	Sequest HT (A2)	Unambiguous	ISSPmHPSAGGQrGGFGSPGGGSGGMSrGrGR	M5(Oxidation); R13(Dimethyl); R28(Dimethyl); R30(Dimethyl)	1	1	O00267	O00267	3	5	0.5777	0	1	1	620.708	3099.51	3099.51	1.51	0.00093	0	2.88625e+06	ETD (Electron Transfer Dissociation)	MS2	8.69047	86	47.2403	14076	20230331_LUMOS1_nLC3_ZY_LLZ_Hela_WT_trypsin_SMN_enrich_10ul_replicate1.raw	F3	7.46	0	1.918e-05
FALSE	High	Sequest HT (A2)	Unambiguous	ISSPMHPSAGGQrGGFGSPGGGSGGmSrGrGR	R13(Dimethyl); M26(Oxidation); R28(Dimethyl); R30(Methyl)	1	1	O00267	O00267	3	5	0.1189	0	1	1	617.903	3085.49	3085.49	-1.7	-0.00105	0	2.656e+06	ETD (Electron Transfer Dissociation)	MS2	39.245	86	47.4756	14148	20230331_LUMOS1_nLC3_ZY_LLZ_Hela_WT_trypsin_SMN_enrich_10ul_replicate1.raw	F3	4.54	0.000538	0.0532
FALSE	High	Sequest HT (A2)	Unambiguous	ISSPmHPSAGGQrGGFGSPGGGSGGMSrGrGR	M5(Oxidation); R13(Dimethyl); R28(Dimethyl); R30(Dimethyl)	1	1	O00267	O00267	3	4	0.596	0	1	1	775.634	3099.51	3099.51	1.83	0.00142	0	1.82834e+06	ETD (Electron Transfer Dissociation)	MS2	7.95953	86	47.5103	14159	20230331_LUMOS1_nLC3_ZY_LLZ_Hela_WT_trypsin_SMN_enrich_10ul_replicate1.raw	F3	4.01	0	0.007208
FALSE	High	Sequest HT (A2)	Unambiguous	ISSPMHPSAGGQrGGFGSPGGGSGGmSrGrGR	R13(Dimethyl); M26(Oxidation); R28(Dimethyl); R30(Dimethyl)	1	1	O00267	O00267	3	6	0.626	0	1	1	517.425	3099.51	3099.51	1.58	0.00082	0	4.82253e+06	ETD (Electron Transfer Dissociation)	MS2	10.3123	86	48.3402	14409	20230331_LUMOS1_nLC3_ZY_LLZ_Hela_WT_trypsin_SMN_enrich_10ul_replicate1.raw	F3	8.77	0	3.643e-05
FALSE	High	Sequest HT (A2)	Unambiguous	ISSPMHPSAGGQrGGFGSPGGGSGGmSrGrGR	R13(Dimethyl); M26(Oxidation); R28(Dimethyl); R30(Dimethyl)	1	1	O00267	O00267	3	5	0.6009	0	1	1	620.709	3099.52	3099.51	3.28	0.00203	0	4.09156e+06	ETD (Electron Transfer Dissociation)	MS2	30.7918	86	48.3469	14411	20230331_LUMOS1_nLC3_ZY_LLZ_Hela_WT_trypsin_SMN_enrich_10ul_replicate1.raw	F3	6.84	0	8.898e-05
FALSE	High	Sequest HT (A2)	Unambiguous	ISSPMHPSAGGQrGGFGSPGGGSGGmSrGrGR	R13(Dimethyl); M26(Oxidation); R28(Dimethyl); R30(Dimethyl)	1	1	O00267	O00267	3	4	0.589	0	1	1	775.633	3099.51	3099.51	0.57	0.00044	0	1.56526e+06	ETD (Electron Transfer Dissociation)	MS2	31.364	86	48.5062	14460	20230331_LUMOS1_nLC3_ZY_LLZ_Hela_WT_trypsin_SMN_enrich_10ul_replicate1.raw	F3	3.65	0.000538	0.01554
FALSE	High	Sequest HT (A2)	Unambiguous	ISSPMHPSAGGQrGGFGSPGGGSGGMSrGrGR	R13(Dimethyl); R28(Dimethyl); R30(Methyl)	1	1	O00267	O00267	3	6	0.0526	0	1	1	512.422	3069.5	3069.5	-0.21	-0.00011	0	1.07146e+06	ETD (Electron Transfer Dissociation)	MS2	74.7328	86	54.4635	16284	20230331_LUMOS1_nLC3_ZY_LLZ_Hela_WT_trypsin_SMN_enrich_10ul_replicate1.raw	F3	4.37	0.000538	0.0339
FALSE	High	Sequest HT (A2)	Unambiguous	ISSPMHPSAGGQrGGFGSPGGGSGGMSrGrGR	R13(Dimethyl); R28(Dimethyl); R30(Dimethyl)	1	1	O00267	O00267	3	6	0.0583	0	1	1	514.758	3083.51	3083.51	0.38	0.00019	0	6.57597e+06	ETD (Electron Transfer Dissociation)	MS2	16.0731	86	55.6097	16628	20230331_LUMOS1_nLC3_ZY_LLZ_Hela_WT_trypsin_SMN_enrich_10ul_replicate1.raw	F3	7.37	0	0.0006955
FALSE	High	Sequest HT (A2)	Unambiguous	ISSPMHPSAGGQrGGFGSPGGGSGGMSrGrGR	R13(Dimethyl); R28(Dimethyl); R30(Dimethyl)	1	1	O00267	O00267	3	6	0.0407	0	1	1	514.758	3083.51	3083.51	0.38	0.00019	0	6.9284e+06	ETD (Electron Transfer Dissociation)	MS2	64.8876	86	55.6351	16635	20230331_LUMOS1_nLC3_ZY_LLZ_Hela_WT_trypsin_SMN_enrich_10ul_replicate1.raw	F3	5.9	0.000538	0.01663
FALSE	High	Sequest HT (A2)	Unambiguous	ISSPMHPSAGGQrGGFGSPGGGSGGMSrGrGr	R13(Dimethyl); R28(Dimethyl); R30(Methyl); R32(Methyl)	1	1	O00267	O00267	3	6		0.0407	2	2	514.758	3083.51	3083.51	0.38	0.00019	0	6.9284e+06	ETD (Electron Transfer Dissociation)	MS2	64.8876	86	55.6351	16635	20230331_LUMOS1_nLC3_ZY_LLZ_Hela_WT_trypsin_SMN_enrich_10ul_replicate1.raw	F3	5.66	0.000538	0.02057
FALSE	High	Sequest HT (A2)	Unambiguous	ISSPMHPSAGGQrGGFGSPGGGSGGMSrGrGR	R13(Dimethyl); R28(Dimethyl); R30(Dimethyl)	1	1	O00267	O00267	3	4	0.1	0	1	1	771.632	3083.51	3083.51	-1.87	-0.00144	0	2.33867e+06	ETD (Electron Transfer Dissociation)	MS2	12.1776	86	55.7585	16671	20230331_LUMOS1_nLC3_ZY_LLZ_Hela_WT_trypsin_SMN_enrich_10ul_replicate1.raw	F3	5.6	0	0.0008276
FALSE	High	Sequest HT (A2)	Unambiguous	ISSPMHPSAGGQrGGFGSPGGGSGGMSrGrGR	R13(Dimethyl); R28(Dimethyl); R30(Dimethyl)	1	1	O00267	O00267	3	5	0.1152	0	1	1	617.509	3083.51	3083.51	0.74	0.00045	0	1.18139e+07	ETD (Electron Transfer Dissociation)	MS2	7.103	41.468	55.7907	16681	20230331_LUMOS1_nLC3_ZY_LLZ_Hela_WT_trypsin_SMN_enrich_10ul_replicate1.raw	F3	7.64	0	1.331e-05
FALSE	High	Sequest HT (A2)	Unambiguous	ISSPMHPSAGGQrGGFGSPGGGSGGMSrGrGR	R13(Dimethyl); R28(Dimethyl); R30(Dimethyl)	1	1	O00267	O00267	3	5	0.0571	0	1	1	617.509	3083.51	3083.51	0.74	0.00045	0	6.73543e+06	ETD (Electron Transfer Dissociation)	MS2	46.4485	45.188	55.8118	16688	20230331_LUMOS1_nLC3_ZY_LLZ_Hela_WT_trypsin_SMN_enrich_10ul_replicate1.raw	F3	5.78	0	0.002792
FALSE	High	Sequest HT (A2)	Unambiguous	ISSrGGFSGNrGGrGAFHSQNR	R4(Dimethyl); R11(Dimethyl); R14(Dimethyl)	1	1	Q69YN4	Q69YN4	3	5	0.2712	0	1	1	478.653	2389.24	2389.23	0.64	0.00031	0	1.64884e+07	ETD (Electron Transfer Dissociation)	MS2	46.0928	72.683	33.7465	9946	20230331_LUMOS1_nLC3_ZY_LLZ_Hela_WT_trypsin_SMN_enrich_10ul_replicate1.raw	F3	6.38	0	0.005227
FALSE	High	Sequest HT (A2)	Unambiguous	ISSrGGFSGNrGGrGAFHSQNR	R4(Dimethyl); R11(Dimethyl); R14(Dimethyl)	1	1	Q69YN4	Q69YN4	3	6	0.2357	0	1	1	399.045	2389.24	2389.23	0.46	0.00018	0	9.80081e+06	ETD (Electron Transfer Dissociation)	MS2	9.88583	86	33.7532	9948	20230331_LUMOS1_nLC3_ZY_LLZ_Hela_WT_trypsin_SMN_enrich_10ul_replicate1.raw	F3	8.19	0	0.0006957
FALSE	High	Sequest HT (A2)	Unambiguous	ISSrGGFSGNrGGrGAFHSQNR	R4(Dimethyl); R11(Dimethyl); R14(Dimethyl)	1	1	Q69YN4	Q69YN4	3	4	0.1836	0	1	1	598.064	2389.24	2389.23	0.55	0.00033	0	7.8636e+06	ETD (Electron Transfer Dissociation)	MS2	10.0031	86	33.7566	9949	20230331_LUMOS1_nLC3_ZY_LLZ_Hela_WT_trypsin_SMN_enrich_10ul_replicate1.raw	F3	6.7	0	0.0001474
FALSE	High	Sequest HT (A2)	Unambiguous	ISSrGGFSGNrGGrGAFHSQNR	R4(Dimethyl); R11(Dimethyl); R14(Dimethyl)	1	1	Q69YN4	Q69YN4	3	6	0.1997	0	1	1	399.045	2389.24	2389.23	0.46	0.00018	0	5.68218e+06	ETD (Electron Transfer Dissociation)	MS2	64.8603	86	33.7633	9951	20230331_LUMOS1_nLC3_ZY_LLZ_Hela_WT_trypsin_SMN_enrich_10ul_replicate1.raw	F3	5.91	0.007985	0.1906
FALSE	High	Sequest HT (A2)	Unambiguous	ISSrGGFSGNrGGrGAFHSQNR	R4(Dimethyl); R11(Dimethyl); R14(Dimethyl)	1	1	Q69YN4	Q69YN4	3	3	0.2348	0	1	1	797.082	2389.23	2389.23	-0.67	-0.00054	0	498594	ETD (Electron Transfer Dissociation)	MS2	0	86	33.8286	9971	20230331_LUMOS1_nLC3_ZY_LLZ_Hela_WT_trypsin_SMN_enrich_10ul_replicate1.raw	F3	3.45	0	0.00456
FALSE	High	Sequest HT (A2)	Unambiguous	ISVFRPGLR		1	1	Q04837	Q04837	0	3	0.5863	0	1	1	348.883	1044.63	1044.63	1.88	0.00066	0	2.07687e+06	ETD (Electron Transfer Dissociation)	MS2	67.9232	86	73.1768	21931	20230331_LUMOS1_nLC3_ZY_LLZ_Hela_WT_trypsin_SMN_enrich_10ul_replicate1.raw	F3	2.49	0.000538	0.06061
FALSE	High	Sequest HT (A2)	Unambiguous	ISVSFYHVK		1	1	P55884	P55884	0	3	0.5542	0	1	1	360.535	1079.59	1079.59	1.65	0.00059	0	682235	ETD (Electron Transfer Dissociation)	MS2	13.0634	86	79.1109	23703	20230331_LUMOS1_nLC3_ZY_LLZ_Hela_WT_trypsin_SMN_enrich_10ul_replicate1.raw	F3	2.49	0	0.008488
FALSE	High	Sequest HT (A2)	Unambiguous	IVATKPLYVALAQR		1	2	P11940	Q9H361; P11940	0	3	0.4886	0	1	1	514.984	1542.94	1542.94	0.91	0.00047	0	789811	ETD (Electron Transfer Dissociation)	MS2	23.9777	86	97.8723	29412	20230331_LUMOS1_nLC3_ZY_LLZ_Hela_WT_trypsin_SMN_enrich_10ul_replicate1.raw	F3	2.19	0.000538	0.0219
FALSE	High	Sequest HT (A2)	Unambiguous	IVGSKPLYVALAQR		1	1	Q13310	Q13310	0	3	0.5451	0	1	1	505.64	1514.91	1514.91	0.9	0.00045	0	463854	ETD (Electron Transfer Dissociation)	MS2	34.8771	86	92.3485	27723	20230331_LUMOS1_nLC3_ZY_LLZ_Hela_WT_trypsin_SMN_enrich_10ul_replicate1.raw	F3	2.55	0	0.004342
FALSE	High	Sequest HT (A2)	Unambiguous	IWHHTFYNELR		1	9	P60709	A5A3E0; Q9BYX7; P0CG39; P60709; Q6S8J3; P68133; P0CG38; P68032; P63261	0	3	0.5625	0	1	1	505.922	1515.75	1515.75	0.72	0.00036	0	1.27244e+06	ETD (Electron Transfer Dissociation)	MS2	27.5435	86	72.9326	21857	20230331_LUMOS1_nLC3_ZY_LLZ_Hela_WT_trypsin_SMN_enrich_10ul_replicate1.raw	F3	2.88	0	0.002149
FALSE	High	Sequest HT (A2)	Unambiguous	IWHHTFYNELR		1	9	P60709	A5A3E0; Q9BYX7; P0CG39; P60709; Q6S8J3; P68133; P0CG38; P68032; P63261	0	3	0.5209	0	1	1	505.922	1515.75	1515.75	0.72	0.00036	0	1.21608e+06	ETD (Electron Transfer Dissociation)	MS2	52.4598	86	72.9508	21862	20230331_LUMOS1_nLC3_ZY_LLZ_Hela_WT_trypsin_SMN_enrich_10ul_replicate1.raw	F3	3.59	0.000538	0.01064
FALSE	High	Sequest HT (A2)	Unambiguous	IWHHTFYNELR		1	9	P60709	A5A3E0; Q9BYX7; P0CG39; P60709; Q6S8J3; P68133; P0CG38; P68032; P63261	0	4	0.456	0	1	1	379.693	1515.75	1515.75	1.05	0.0004	0	1.3038e+06	ETD (Electron Transfer Dissociation)	MS2	0	86	72.9944	21875	20230331_LUMOS1_nLC3_ZY_LLZ_Hela_WT_trypsin_SMN_enrich_10ul_replicate1.raw	F3	3.86	0	0.004733
FALSE	High	Sequest HT (A2)	Unambiguous	IYcKPHFNQLFK	C3(Carbamidomethyl)	1	1	Q9UHB6	Q9UHB6	0	4	0.6552	0	1	1	399.461	1594.82	1594.82	0.82	0.00033	0	774068	ETD (Electron Transfer Dissociation)	MS2	67.9536	86	80.2723	24049	20230331_LUMOS1_nLC3_ZY_LLZ_Hela_WT_trypsin_SMN_enrich_10ul_replicate1.raw	F3	2.9	0.000538	0.02861
FALSE	High	Sequest HT (A2)	Unambiguous	IYVLLRR		1	1	P84090	P84090	1	3	0.15	0	1	1	311.54	932.605	932.604	0.6	0.00019	0	2.05683e+06	ETD (Electron Transfer Dissociation)	MS2	39.6814	86	68.2597	20422	20230331_LUMOS1_nLC3_ZY_LLZ_Hela_WT_trypsin_SMN_enrich_10ul_replicate1.raw	F3	2	0.000538	0.03432
FALSE	High	Sequest HT (A2)	Unambiguous	KAEAGAGSATEFQFrGGFGrGrGQPPQ	R15(Methyl); R20(Dimethyl); R22(Dimethyl)	1	1	P46783	P46783	4	4	0.2004	0	1	1	709.366	2834.44	2834.44	-0.52	-0.00037	0	1.51502e+06	ETD (Electron Transfer Dissociation)	MS2	29.4499	86	77.2279	23141	20230331_LUMOS1_nLC3_ZY_LLZ_Hela_WT_trypsin_SMN_enrich_10ul_replicate1.raw	F3	5.04	0	4.236e-05
FALSE	High	Sequest HT (A2)	Unambiguous	KAEAGAGSATEFQFrGGFGrGrGQPPQ	R15(Methyl); R20(Dimethyl); R22(Dimethyl)	1	1	P46783	P46783	4	4	0.2546	0	1	1	709.366	2834.44	2834.44	-0.52	-0.00037	0	1.65803e+06	ETD (Electron Transfer Dissociation)	MS2	26.0478	86	77.2422	23145	20230331_LUMOS1_nLC3_ZY_LLZ_Hela_WT_trypsin_SMN_enrich_10ul_replicate1.raw	F3	6.01	0	0.001088
FALSE	High	Sequest HT (A2)	Unambiguous	KAEAGAGSATEFQFrGGFGrGrGQPPQ	R15(Methyl); R20(Dimethyl); R22(Dimethyl)	1	1	P46783	P46783	4	5	0.2387	0	1	1	567.696	2834.45	2834.44	1.48	0.00084	0	2.78103e+06	ETD (Electron Transfer Dissociation)	MS2	19.0602	86	77.2989	23162	20230331_LUMOS1_nLC3_ZY_LLZ_Hela_WT_trypsin_SMN_enrich_10ul_replicate1.raw	F3	9.09	0	2.024e-05
FALSE	High	Sequest HT (A2)	Unambiguous	KAIIIFVPVPQLK		1	1	P62081	P62081	1	3	0.7045	0	1	1	489.321	1465.95	1465.95	-1.11	-0.00054	0	2.21355e+06	ETD (Electron Transfer Dissociation)	MS2	27.9687	86	123.88	36923	20230331_LUMOS1_nLC3_ZY_LLZ_Hela_WT_trypsin_SMN_enrich_10ul_replicate1.raw	F3	3.08	0	0.008263
FALSE	High	Sequest HT (A2)	Unambiguous	KAIIIFVPVPQLK		1	1	P62081	P62081	1	3	0.6667	0	1	1	489.321	1465.95	1465.95	-1.11	-0.00054	0	1.71387e+06	ETD (Electron Transfer Dissociation)	MS2	11.8337	86	123.897	36927	20230331_LUMOS1_nLC3_ZY_LLZ_Hela_WT_trypsin_SMN_enrich_10ul_replicate1.raw	F3	2.91	0	0.008243
FALSE	High	Sequest HT (A2)	Unambiguous	KESYSIYVYK		1	7	P06899	Q16778; Q6DN03; P33778; Q6DRA6; Q8N257; P06899; P23527	1	3	0.5556	0	1	1	427.224	1279.66	1279.66	1.51	0.00065	0	2.6345e+06	ETD (Electron Transfer Dissociation)	MS2	37.8214	86	69.6396	20846	20230331_LUMOS1_nLC3_ZY_LLZ_Hela_WT_trypsin_SMN_enrich_10ul_replicate1.raw	F3	2.88	0	0.003013
FALSE	High	Sequest HT (A2)	Unambiguous	KESYSVYVYK		1	9	O60814	Q5QNW6; Q99879; P58876; Q93079; O60814; Q99880; P62807; P57053; Q99877	1	3	0.6049	0	1	1	422.552	1265.64	1265.64	0.47	0.0002	0	2.01228e+06	ETD (Electron Transfer Dissociation)	MS2	34.8623	86	60.6284	18134	20230331_LUMOS1_nLC3_ZY_LLZ_Hela_WT_trypsin_SMN_enrich_10ul_replicate1.raw	F3	2.43	0	0.004258
FALSE	High	Sequest HT (A2)	Unambiguous	KESYSVYVYK		1	9	O60814	Q5QNW6; Q99879; P58876; Q93079; O60814; Q99880; P62807; P57053; Q99877	1	2	0.6765	0	1	1	633.325	1265.64	1265.64	1.1	0.0007	0	654273	ETD (Electron Transfer Dissociation)	MS2	20.6308	86	60.7228	18162	20230331_LUMOS1_nLC3_ZY_LLZ_Hela_WT_trypsin_SMN_enrich_10ul_replicate1.raw	F3	2.04	0.000538	0.0128
FALSE	High	Sequest HT (A2)	Unambiguous	KESYSVYVYK		1	9	O60814	Q5QNW6; Q99879; P58876; Q93079; O60814; Q99880; P62807; P57053; Q99877	1	2	0.651	0	1	1	633.325	1265.64	1265.64	1.1	0.0007	0	443497	ETD (Electron Transfer Dissociation)	MS2	17.6837	86	60.7404	18167	20230331_LUMOS1_nLC3_ZY_LLZ_Hela_WT_trypsin_SMN_enrich_10ul_replicate1.raw	F3	1.92	0.000538	0.03725
FALSE	High	Sequest HT (A2)	Unambiguous	KGDVVIVLTGWRPGSGFTNTmR	M21(Oxidation)	1	1	P14618	P14618	1	3	0.4717	0	1	1	803.089	2407.25	2407.26	-0.57	-0.00046	0	374259	ETD (Electron Transfer Dissociation)	MS2	14.5952	86	120.261	35968	20230331_LUMOS1_nLC3_ZY_LLZ_Hela_WT_trypsin_SMN_enrich_10ul_replicate1.raw	F3	1.59	0.000538	0.0364
FALSE	High	Sequest HT (A2)	Unambiguous	KHSQFIGYPITLYLEK		1	2	P08238	P08238; Q58FF7	1	4	0.4677	0	1	1	485.019	1937.05	1937.05	-0.44	-0.00021	0	635336	ETD (Electron Transfer Dissociation)	MS2	35.3066	86	121.051	36174	20230331_LUMOS1_nLC3_ZY_LLZ_Hela_WT_trypsin_SMN_enrich_10ul_replicate1.raw	F3	1.86	0.004455	0.1008
FALSE	High	Sequest HT (A2)	Unambiguous	KKGTHFNFAIVFTDVKRPGYR		1	1	O00422	O00422	3	5	0.5532	0	1	1	497.076	2481.35	2481.35	0.47	0.00023	0	622808	ETD (Electron Transfer Dissociation)	MS2	23.5761	86	100.553	30227	20230331_LUMOS1_nLC3_ZY_LLZ_Hela_WT_trypsin_SMN_enrich_10ul_replicate1.raw	F3	2.82	0.000538	0.01999
FALSE	High	Sequest HT (A2)	Unambiguous	KKLYcIYVAIGQK	C5(Carbamidomethyl)	1	1	P25705	P25705	2	3	0.5847	0	1	1	528.638	1583.9	1583.9	1.16	0.00061	0	632346	ETD (Electron Transfer Dissociation)	MS2	23.3771	86	82.323	24676	20230331_LUMOS1_nLC3_ZY_LLZ_Hela_WT_trypsin_SMN_enrich_10ul_replicate1.raw	F3	3.66	0.000538	0.01284
FALSE	High	Sequest HT (A2)	Unambiguous	KKLYcIYVAIGQKR	C5(Carbamidomethyl)	1	1	P25705	P25705	3	4	0.6709	0	1	1	435.755	1740	1740	-0.2	-9e-05	0	1.90366e+06	ETD (Electron Transfer Dissociation)	MS2	33.1334	86	71.3969	21396	20230331_LUMOS1_nLC3_ZY_LLZ_Hela_WT_trypsin_SMN_enrich_10ul_replicate1.raw	F3	6.23	0	0.0002395
FALSE	High	Sequest HT (A2)	Unambiguous	KKPFLGmPAPLGYVPGLGrGATGFTTR	M7(Oxidation); R19(Dimethyl)	1	1	O94906	O94906	2	4	0.204	0	1	1	709.143	2833.55	2833.55	-1.71	-0.00121	0	2.49831e+06	ETD (Electron Transfer Dissociation)	MS2	11.6968	86	118.308	35442	20230331_LUMOS1_nLC3_ZY_LLZ_Hela_WT_trypsin_SMN_enrich_10ul_replicate1.raw	F3	5.93	0	0.0002056
FALSE	High	Sequest HT (A2)	Unambiguous	KKPFLGmPAPLGYVPGLGrGATGFTTR	M7(Oxidation); R19(Dimethyl)	1	1	O94906	O94906	2	5	0.3858	0	1	1	567.514	2833.54	2833.55	-4	-0.00227	0	872769	ETD (Electron Transfer Dissociation)	MS2	22.0028	86	118.319	35445	20230331_LUMOS1_nLC3_ZY_LLZ_Hela_WT_trypsin_SMN_enrich_10ul_replicate1.raw	F3	3.94	0	0.00315
FALSE	High	Sequest HT (A2)	Unambiguous	KKPFLGMPAPLGYVPGLGrGATGFTTR	R19(Dimethyl)	1	1	O94906	O94906	2	4	0.262	0	1	1	705.145	2817.56	2817.56	-0.75	-0.00053	0	743081	ETD (Electron Transfer Dissociation)	MS2	8.78747	86	122.056	36440	20230331_LUMOS1_nLC3_ZY_LLZ_Hela_WT_trypsin_SMN_enrich_10ul_replicate1.raw	F3	3.97	0	0.00549
FALSE	High	Sequest HT (A2)	Unambiguous	KKPFVYTQGQAVLNR		1	1	Q9H4A4	Q9H4A4	1	4	0.6054	0	1	1	438.001	1748.98	1748.98	1.67	0.00073	0	1.29307e+06	ETD (Electron Transfer Dissociation)	MS2	24.2334	86	65.676	19653	20230331_LUMOS1_nLC3_ZY_LLZ_Hela_WT_trypsin_SMN_enrich_10ul_replicate1.raw	F3	4.41	0.000538	0.01126
FALSE	High	Sequest HT (A2)	Unambiguous	KKPFVYTQGQAVLNR		1	1	Q9H4A4	Q9H4A4	1	3	0.7507	0	1	1	583.666	1748.98	1748.98	1.75	0.00102	0	790875	ETD (Electron Transfer Dissociation)	MS2	27.9418	86	65.6976	19659	20230331_LUMOS1_nLC3_ZY_LLZ_Hela_WT_trypsin_SMN_enrich_10ul_replicate1.raw	F3	3.61	0.000538	0.008858
FALSE	High	Sequest HT (A2)	Unambiguous	KKPFVYTQGQAVLNR		1	1	Q9H4A4	Q9H4A4	1	3	0.7257	0	1	1	583.666	1748.98	1748.98	1.75	0.00102	0	891621	ETD (Electron Transfer Dissociation)	MS2	40.5199	86	65.7257	19667	20230331_LUMOS1_nLC3_ZY_LLZ_Hela_WT_trypsin_SMN_enrich_10ul_replicate1.raw	F3	2.88	0.000538	0.06846
FALSE	High	Sequest HT (A2)	Unambiguous	KKPRPPPALGPEETSASAGLPK		1	1	Q01105	Q01105	1	4	0.6157	0	1	1	557.815	2228.24	2228.24	-1.25	-0.0007	0	515045	ETD (Electron Transfer Dissociation)	MS2	51.9289	86	60.1078	17978	20230331_LUMOS1_nLC3_ZY_LLZ_Hela_WT_trypsin_SMN_enrich_10ul_replicate1.raw	F3	2.55	0.003094	0.07962
FALSE	High	Sequest HT (A2)	Unambiguous	KKYVIYIER		1	2	P61254	P61254; Q9UNX3	2	3	0.5146	0	1	1	404.576	1211.71	1211.71	-0.58	-0.00024	0	1.59965e+06	ETD (Electron Transfer Dissociation)	MS2	46.0561	86	52.7326	15755	20230331_LUMOS1_nLC3_ZY_LLZ_Hela_WT_trypsin_SMN_enrich_10ul_replicate1.raw	F3	2.06	0.000538	0.05871
FALSE	High	Sequest HT (A2)	Unambiguous	KLIYFQLHR		1	1	Q13263	Q13263	1	3	0.583	0	1	1	406.577	1217.72	1217.72	0.3	0.00012	0	1.55123e+06	ETD (Electron Transfer Dissociation)	MS2	7.94614	86	79.9155	23943	20230331_LUMOS1_nLC3_ZY_LLZ_Hela_WT_trypsin_SMN_enrich_10ul_replicate1.raw	F3	2.47	0.000538	0.03644
FALSE	High	Sequest HT (A2)	Unambiguous	KLMAmQRPGPYDRPGAGrGYNSIGrGAGFER	M5(Oxidation); R18(Dimethyl); R25(Dimethyl)	1	2	P31943	P31943; P55795	3	6	0.0622	0	1	1	573.798	3437.75	3437.74	3.21	0.00184	0	1.48597e+06	ETD (Electron Transfer Dissociation)	MS2	21.7186	86	68.2386	20416	20230331_LUMOS1_nLC3_ZY_LLZ_Hela_WT_trypsin_SMN_enrich_10ul_replicate1.raw	F3	6.43	0.000538	0.02621
FALSE	High	Sequest HT (A2)	Unambiguous	KLmAMQRPGPYDRPGAGrGYNSIGrGAGFER	M3(Oxidation); R18(Dimethyl); R25(Dimethyl)	1	2	P31943	P31943; P55795	3	6	0.0078	0	1	1	573.797	3437.75	3437.74	0.65	0.00037	0	1.63425e+06	ETD (Electron Transfer Dissociation)	MS2	20.7653	86	71.3365	21376	20230331_LUMOS1_nLC3_ZY_LLZ_Hela_WT_trypsin_SMN_enrich_10ul_replicate1.raw	F3	6.4	0	0.0006915
FALSE	High	Sequest HT (A2)	Unambiguous	KLmAMQRPGPYDRPGAGrGYNSIGrGAGFEr	M3(Oxidation); R18(Dimethyl); R25(Methyl); R31(Methyl)	1	2	P31943	P31943; P55795	3	6		0.0078	2	2	573.797	3437.75	3437.74	0.65	0.00037	0	1.63425e+06	ETD (Electron Transfer Dissociation)	MS2	20.7653	86	71.3365	21376	20230331_LUMOS1_nLC3_ZY_LLZ_Hela_WT_trypsin_SMN_enrich_10ul_replicate1.raw	F3	6.35	0	0.0005688
FALSE	High	Sequest HT (A2)	Unambiguous	KLMAMQRPGPYDRPGAGrGYNSIGrGAGFER	R18(Dimethyl); R25(Dimethyl)	1	2	P31943	P31943; P55795	3	6	0.0989	0	1	1	571.131	3421.75	3421.75	-0.12	-7e-05	0	3.89715e+06	ETD (Electron Transfer Dissociation)	MS2	14.1189	86	77.3711	23184	20230331_LUMOS1_nLC3_ZY_LLZ_Hela_WT_trypsin_SMN_enrich_10ul_replicate1.raw	F3	9.81	0	2.442e-05
FALSE	High	Sequest HT (A2)	Unambiguous	KLMAMQRPGPYDRPGAGrGYNSIGrGAGFER	R18(Dimethyl); R25(Dimethyl)	1	2	P31943	P31943; P55795	3	5	0.0929	0	1	1	685.155	3421.75	3421.75	-0.42	-0.00028	0	3.58104e+06	ETD (Electron Transfer Dissociation)	MS2	1.76837	86	77.4038	23194	20230331_LUMOS1_nLC3_ZY_LLZ_Hela_WT_trypsin_SMN_enrich_10ul_replicate1.raw	F3	9.58	0	8.701e-07
FALSE	High	Sequest HT (A2)	Unambiguous	KLVYVYLVR		1	2	O00203	Q13367; O00203	1	3	0.4714	0	1	1	384.91	1152.71	1152.71	0.2	8e-05	0	636013	ETD (Electron Transfer Dissociation)	MS2	19.1936	86	94.4242	28363	20230331_LUMOS1_nLC3_ZY_LLZ_Hela_WT_trypsin_SMN_enrich_10ul_replicate1.raw	F3	2.1	0.000538	0.04684
FALSE	High	Sequest HT (A2)	Unambiguous	KLYcIYVAIGQKR	C4(Carbamidomethyl)	1	1	P25705	P25705	2	4	0.4301	0	1	1	403.732	1611.9	1611.9	0.16	6e-05	0	586633	ETD (Electron Transfer Dissociation)	MS2	30.7318	86	85.3701	25591	20230331_LUMOS1_nLC3_ZY_LLZ_Hela_WT_trypsin_SMN_enrich_10ul_replicate1.raw	F3	4.65	0	0.006088
FALSE	High	Sequest HT (A2)	Unambiguous	KPATSYVR		1	1	P46779	P46779	0	3	0.1257	0	1	1	307.843	921.516	921.515	0.68	0.00021	0	2.43799e+06	ETD (Electron Transfer Dissociation)	MS2	24.925	86	17.2005	4869	20230331_LUMOS1_nLC3_ZY_LLZ_Hela_WT_trypsin_SMN_enrich_10ul_replicate1.raw	F3	1.83	0.000538	0.04019
FALSE	High	Sequest HT (A2)	Unambiguous	KPATSYVR		1	1	P46779	P46779	0	2	0.4416	0	1	1	461.262	921.516	921.515	1.13	0.00052	0	844038	ETD (Electron Transfer Dissociation)	MS2	20.6933	86	17.3171	4906	20230331_LUMOS1_nLC3_ZY_LLZ_Hela_WT_trypsin_SMN_enrich_10ul_replicate1.raw	F3	1.54	0.000538	0.06997
FALSE	High	Sequest HT (A2)	Unambiguous	KPATSYVR		1	1	P46779	P46779	0	2	0.5208	0	1	1	461.262	921.516	921.515	1.13	0.00052	0	324967	ETD (Electron Transfer Dissociation)	MS2	17.091	86	17.3326	4910	20230331_LUMOS1_nLC3_ZY_LLZ_Hela_WT_trypsin_SMN_enrich_10ul_replicate1.raw	F3	0.96	0.003517	0.0981
FALSE	High	Sequest HT (A2)	Unambiguous	KPFSQHVR		1	1	Q02878	Q02878	0	3	0.4863	0	1	1	333.523	998.555	998.553	1.64	0.00055	0	5.11406e+06	ETD (Electron Transfer Dissociation)	MS2	33.6368	86	12.2689	3358	20230331_LUMOS1_nLC3_ZY_LLZ_Hela_WT_trypsin_SMN_enrich_10ul_replicate1.raw	F3	1.83	0.007985	0.1959
FALSE	High	Sequest HT (A2)	Unambiguous	KPFSQHVR		1	1	Q02878	Q02878	0	3	0.4237	0	1	1	333.523	998.555	998.553	1.64	0.00055	0	2.71999e+06	ETD (Electron Transfer Dissociation)	MS2	7.50347	86	12.2764	3360	20230331_LUMOS1_nLC3_ZY_LLZ_Hela_WT_trypsin_SMN_enrich_10ul_replicate1.raw	F3	1.77	0.003517	0.09478
FALSE	High	Sequest HT (A2)	Unambiguous	KPHIIIATPGR		1	1	Q9H0S4	Q9H0S4	0	3	0.6912	0	1	1	401.584	1202.74	1202.74	0.12	5e-05	0	654252	ETD (Electron Transfer Dissociation)	MS2	37.1357	86	46.3751	13820	20230331_LUMOS1_nLC3_ZY_LLZ_Hela_WT_trypsin_SMN_enrich_10ul_replicate1.raw	F3	2.17	0.000538	0.04471
FALSE	High	Sequest HT (A2)	Unambiguous	KPHTLLQR		1	1	P49915	P49915	0	3	0.4227	0	1	1	331.538	992.6	992.6	0.19	6e-05	0	1.19568e+06	ETD (Electron Transfer Dissociation)	MS2	49.2329	86	17.6494	5008	20230331_LUMOS1_nLC3_ZY_LLZ_Hela_WT_trypsin_SMN_enrich_10ul_replicate1.raw	F3	2.2	0.000538	0.0248
FALSE	High	Sequest HT (A2)	Unambiguous	KPVIVFVPSR		1	1	O75643	O75643	0	3	0.6102	0	1	1	381.241	1141.71	1141.71	0.54	0.00021	0	554522	ETD (Electron Transfer Dissociation)	MS2	8.93098	86	79.1413	23712	20230331_LUMOS1_nLC3_ZY_LLZ_Hela_WT_trypsin_SMN_enrich_10ul_replicate1.raw	F3	2.36	0	0.007904
FALSE	High	Sequest HT (A2)	Unambiguous	KRPVIVHR		1	1	P26639	P26639	1	3	0.6608	0	1	1	335.554	1004.65	1004.65	0.27	9e-05	0	1.37932e+06	ETD (Electron Transfer Dissociation)	MS2	47.4809	86	9.5426	2511	20230331_LUMOS1_nLC3_ZY_LLZ_Hela_WT_trypsin_SMN_enrich_10ul_replicate1.raw	F3	2.27	0.000538	0.04577
FALSE	High	Sequest HT (A2)	Unambiguous	KTGQAPGYSYTAANK		1	1	P99999	P99999	1	3	0.7314	0	1	1	519.595	1556.77	1556.77	-0.11	-6e-05	0	866915	ETD (Electron Transfer Dissociation)	MS2	35.0422	86	34.6629	10224	20230331_LUMOS1_nLC3_ZY_LLZ_Hela_WT_trypsin_SMN_enrich_10ul_replicate1.raw	F3	3.5	0	0.005178
FALSE	High	Sequest HT (A2)	Unambiguous	KVHVIFNYK		1	1	P27797	P27797	1	3	0.6013	0	1	1	383.226	1147.66	1147.66	0.05	2e-05	0	1.70451e+06	ETD (Electron Transfer Dissociation)	MS2	0	86	54.405	16267	20230331_LUMOS1_nLC3_ZY_LLZ_Hela_WT_trypsin_SMN_enrich_10ul_replicate1.raw	F3	3.01	0	0.004139
FALSE	High	Sequest HT (A2)	Unambiguous	KVPQVSTPTLVEVSR		1	1	P02768	P02768	1	3	0.6426	0	1	1	547.317	1639.94	1639.94	-0.87	-0.00048	0	1.21259e+06	ETD (Electron Transfer Dissociation)	MS2	0	86	87.8274	26342	20230331_LUMOS1_nLC3_ZY_LLZ_Hela_WT_trypsin_SMN_enrich_10ul_replicate1.raw	F3	3.05	0.000538	0.01372
FALSE	High	Sequest HT (A2)	Unambiguous	KVPQVSTPTLVEVSR		1	1	P02768	P02768	1	3	0.6032	0	1	1	547.317	1639.94	1639.94	-0.87	-0.00048	0	1.30029e+06	ETD (Electron Transfer Dissociation)	MS2	58.4155	86	87.8311	26343	20230331_LUMOS1_nLC3_ZY_LLZ_Hela_WT_trypsin_SMN_enrich_10ul_replicate1.raw	F3	3.15	0	0.002811
FALSE	High	Sequest HT (A2)	Unambiguous	KYVATLGVEVHPLVFHTNR		1	1	P62826	P62826	1	4	0.7054	0	1	1	545.804	2180.2	2180.2	-0.71	-0.00038	0	516701	ETD (Electron Transfer Dissociation)	MS2	14.3957	86	100.155	30105	20230331_LUMOS1_nLC3_ZY_LLZ_Hela_WT_trypsin_SMN_enrich_10ul_replicate1.raw	F3	3.7	0	0.007947
FALSE	High	Sequest HT (A2)	Unambiguous	KYVATLGVEVHPLVFHTNR		1	1	P62826	P62826	1	5	0.6287	0	1	1	436.845	2180.2	2180.2	-0.03	-1e-05	0	392273	ETD (Electron Transfer Dissociation)	MS2	4.53174	86	100.31	30152	20230331_LUMOS1_nLC3_ZY_LLZ_Hela_WT_trypsin_SMN_enrich_10ul_replicate1.raw	F3	3.42	0	0.0009812
FALSE	High	Sequest HT (A2)	Unambiguous	LAQANGWGVMVSHR		1	1	P06733	P06733	0	3	0.695	0	1	1	509.262	1525.77	1525.77	0.65	0.00033	0	558216	ETD (Electron Transfer Dissociation)	MS2	60.575	86	83.235	24945	20230331_LUMOS1_nLC3_ZY_LLZ_Hela_WT_trypsin_SMN_enrich_10ul_replicate1.raw	F3	3.18	0	0.0006154
FALSE	High	Sequest HT (A2)	Unambiguous	LAVNMVPFPR		1	10	P68371	Q13885; Q13509; Q9H4B7; P04350; A6NNZ2; Q9BUF5; Q3ZCM7; P07437; P68371; Q9BVA1	0	2	0.2336	0	1	1	572.321	1143.63	1143.63	0.33	0.00019	0	319183	ETD (Electron Transfer Dissociation)	MS2	45.9053	86	118.836	35591	20230331_LUMOS1_nLC3_ZY_LLZ_Hela_WT_trypsin_SMN_enrich_10ul_replicate1.raw	F3	1.37	0.000538	0.0243
FALSE	High	Sequest HT (A2)	Unambiguous	LFQcLLHR	C4(Carbamidomethyl)	1	1	P13010	P13010	0	3	0.2721	0	1	1	362.868	1086.59	1086.59	1.14	0.00041	0	527844	ETD (Electron Transfer Dissociation)	MS2	0	86	86.3489	25882	20230331_LUMOS1_nLC3_ZY_LLZ_Hela_WT_trypsin_SMN_enrich_10ul_replicate1.raw	F3	1.36	0.005311	0.1196
FALSE	High	Sequest HT (A2)	Unambiguous	LGAQSVYHLHIHVLGGR		1	1	Q9BX68	Q9BX68	0	4	0.539	0	1	1	465.011	1857.02	1857.02	-0.14	-7e-05	0	1.11993e+06	ETD (Electron Transfer Dissociation)	MS2	28.8818	86	92.2028	27680	20230331_LUMOS1_nLC3_ZY_LLZ_Hela_WT_trypsin_SMN_enrich_10ul_replicate1.raw	F3	2.69	0.000538	0.03917
FALSE	High	Sequest HT (A2)	Unambiguous	LGRPIGALArGAIGGR	R10(Dimethyl)	1	1	Q9Y3Y2	Q9Y3Y2	1	4	0.3424	0	1	1	391.496	1562.96	1562.96	0.44	0.00017	0	1.01268e+06	ETD (Electron Transfer Dissociation)	MS2	0	86	73.6529	22073	20230331_LUMOS1_nLC3_ZY_LLZ_Hela_WT_trypsin_SMN_enrich_10ul_replicate1.raw	F3	2.95	0.004854	0.1074
FALSE	High	Sequest HT (A2)	Unambiguous	LHFFmPGFAPLTSR	M5(Oxidation)	1	8	P68371	Q13885; P04350; A6NNZ2; Q9BUF5; Q3ZCM7; P07437; P68371; Q9BVA1	0	3	0.4881	0	1	1	546.281	1636.83	1636.83	-1.21	-0.00066	0	388650	ETD (Electron Transfer Dissociation)	MS2	28.3552	86	116.172	34821	20230331_LUMOS1_nLC3_ZY_LLZ_Hela_WT_trypsin_SMN_enrich_10ul_replicate1.raw	F3	1.68	0.006372	0.1656
FALSE	High	Sequest HT (A2)	Unambiguous	LHFFmPGFAPLTSR	M5(Oxidation)	1	8	P68371	Q13885; P04350; A6NNZ2; Q9BUF5; Q3ZCM7; P07437; P68371; Q9BVA1	0	3	0.5066	0	1	1	546.282	1636.83	1636.83	-0.2	-0.00011	0	2.78361e+06	ETD (Electron Transfer Dissociation)	MS2	1.14803	86	121.493	36288	20230331_LUMOS1_nLC3_ZY_LLZ_Hela_WT_trypsin_SMN_enrich_10ul_replicate1.raw	F3	3.04	0	0.004322
FALSE	High	Sequest HT (A2)	Unambiguous	LHFFmPGFAPLTSR	M5(Oxidation)	1	8	P68371	Q13885; P04350; A6NNZ2; Q9BUF5; Q3ZCM7; P07437; P68371; Q9BVA1	0	3	0.481	0	1	1	546.282	1636.83	1636.83	-0.2	-0.00011	0	1.786e+06	ETD (Electron Transfer Dissociation)	MS2	3.1338	86	121.497	36289	20230331_LUMOS1_nLC3_ZY_LLZ_Hela_WT_trypsin_SMN_enrich_10ul_replicate1.raw	F3	2.1	0.000538	0.03423
FALSE	High	Sequest HT (A2)	Unambiguous	LHFFMPGFAPLTSR		1	8	P68371	Q13885; P04350; A6NNZ2; Q9BUF5; Q3ZCM7; P07437; P68371; Q9BVA1	0	3	0.6204	0	1	1	540.95	1620.83	1620.84	-0.59	-0.00032	0	8.83266e+06	ETD (Electron Transfer Dissociation)	MS2	14.8876	86	125.796	37380	20230331_LUMOS1_nLC3_ZY_LLZ_Hela_WT_trypsin_SMN_enrich_10ul_replicate1.raw	F3	2.74	0.000538	0.01838
FALSE	High	Sequest HT (A2)	Unambiguous	LHFFMPGFAPLTSR		1	8	P68371	Q13885; P04350; A6NNZ2; Q9BUF5; Q3ZCM7; P07437; P68371; Q9BVA1	0	3	0.6335	0	1	1	540.95	1620.83	1620.84	-0.59	-0.00032	0	8.50482e+06	ETD (Electron Transfer Dissociation)	MS2	5.3221	86	125.809	37383	20230331_LUMOS1_nLC3_ZY_LLZ_Hela_WT_trypsin_SMN_enrich_10ul_replicate1.raw	F3	3.22	0	0.0007798
FALSE	High	Sequest HT (A2)	Unambiguous	LHFFMPGFAPLTSR		1	8	P68371	Q13885; P04350; A6NNZ2; Q9BUF5; Q3ZCM7; P07437; P68371; Q9BVA1	0	2	0.295	0	1	1	810.92	1620.83	1620.84	-1.15	-0.00093	0	1.43237e+06	ETD (Electron Transfer Dissociation)	MS2	9.13973	86	125.821	37386	20230331_LUMOS1_nLC3_ZY_LLZ_Hela_WT_trypsin_SMN_enrich_10ul_replicate1.raw	F3	1.39	0.003517	0.09808
FALSE	High	Sequest HT (A2)	Unambiguous	LHFHNLVK		1	1	O00567	O00567	0	3	0.4352	0	1	1	336.53	1007.58	1007.58	-3.04	-0.00102	0	1.02834e+06	ETD (Electron Transfer Dissociation)	MS2	49.4943	86	46.0258	13713	20230331_LUMOS1_nLC3_ZY_LLZ_Hela_WT_trypsin_SMN_enrich_10ul_replicate1.raw	F3	1.93	0.000538	0.02574
FALSE	High	Sequest HT (A2)	Unambiguous	LHIVQVVcKK	C8(Carbamidomethyl)	1	1	O00299	O00299	1	3	0.5041	0	1	1	408.581	1223.73	1223.73	-0.99	-0.0004	0	945675	ETD (Electron Transfer Dissociation)	MS2	16.9613	86	46.6761	13907	20230331_LUMOS1_nLC3_ZY_LLZ_Hela_WT_trypsin_SMN_enrich_10ul_replicate1.raw	F3	2.44	0.000538	0.04445
FALSE	High	Sequest HT (A2)	Unambiguous	LHmLQISYFR	M3(Oxidation)	1	1	Q9UNN8	Q9UNN8	0	3	0.5759	0	1	1	441.902	1323.69	1323.69	1.66	0.00073	0	473276	ETD (Electron Transfer Dissociation)	MS2	24.6388	86	95.0797	28565	20230331_LUMOS1_nLC3_ZY_LLZ_Hela_WT_trypsin_SMN_enrich_10ul_replicate1.raw	F3	1.91	0.000538	0.03053
FALSE	High	Sequest HT (A2)	Unambiguous	LHMLQISYFR		1	1	Q9UNN8	Q9UNN8	0	3	0.4218	0	1	1	436.569	1307.69	1307.69	0.5	0.00022	0	1.00939e+06	ETD (Electron Transfer Dissociation)	MS2	53.5406	86	116.272	34850	20230331_LUMOS1_nLC3_ZY_LLZ_Hela_WT_trypsin_SMN_enrich_10ul_replicate1.raw	F3	1.47	0.000538	0.05277
FALSE	High	Sequest HT (A2)	Unambiguous	LHmVLRPFLLR	M3(Oxidation)	1	1	O60264	O60264	0	3	0.5839	0	1	1	470.952	1410.84	1410.84	1.31	0.00062	0	598817	ETD (Electron Transfer Dissociation)	MS2	0	86	93.6991	28138	20230331_LUMOS1_nLC3_ZY_LLZ_Hela_WT_trypsin_SMN_enrich_10ul_replicate1.raw	F3	2.74	0	0.002649
FALSE	High	Sequest HT (A2)	Unambiguous	LHmVLRPFLLR	M3(Oxidation)	1	1	O60264	O60264	0	3	0.4774	0	1	1	470.952	1410.84	1410.84	1.83	0.00086	0	393075	ETD (Electron Transfer Dissociation)	MS2	27.4206	86	94.6265	28426	20230331_LUMOS1_nLC3_ZY_LLZ_Hela_WT_trypsin_SMN_enrich_10ul_replicate1.raw	F3	1.55	0.003094	0.07748
FALSE	High	Sequest HT (A2)	Unambiguous	LHNFHQLSAPQPcFTFSHPNR	C13(Carbamidomethyl)	1	1	O14744	O14744	0	5	0.6508	0	1	1	507.847	2535.21	2535.21	-0.93	-0.00047	0	708553	ETD (Electron Transfer Dissociation)	MS2	24.3324	86	91.9753	27611	20230331_LUMOS1_nLC3_ZY_LLZ_Hela_WT_trypsin_SMN_enrich_10ul_replicate1.raw	F3	3.15	0	0.008188
FALSE	High	Sequest HT (A2)	Unambiguous	LHQMWLSWNQK		1	1	O60664	O60664	0	3	0.2621	0	1	1	490.915	1470.73	1470.73	-0.47	-0.00023	0	513007	ETD (Electron Transfer Dissociation)	MS2	22.9218	86	104.831	31514	20230331_LUMOS1_nLC3_ZY_LLZ_Hela_WT_trypsin_SMN_enrich_10ul_replicate1.raw	F3	1.45	0.000538	0.02194
FALSE	High	Sequest HT (A2)	Unambiguous	LHSLVKPSVDYVcQLK	C13(Carbamidomethyl)	1	1	O43813	O43813	0	4	0.6778	0	1	1	472.261	1886.02	1886.02	0.31	0.00015	0	784082	ETD (Electron Transfer Dissociation)	MS2	11.6637	86	90.215	27069	20230331_LUMOS1_nLC3_ZY_LLZ_Hela_WT_trypsin_SMN_enrich_10ul_replicate1.raw	F3	3.6	0	0.0005075
FALSE	High	Sequest HT (A2)	Unambiguous	LHYcVScAIHSK	C4(Carbamidomethyl); C7(Carbamidomethyl)	1	2	P62854	P62854; Q5JNZ5	0	3	0.7333	0	1	1	492.237	1474.7	1474.69	2.11	0.00104	0	1.12614e+06	ETD (Electron Transfer Dissociation)	MS2	54.9584	86	49.7837	14854	20230331_LUMOS1_nLC3_ZY_LLZ_Hela_WT_trypsin_SMN_enrich_10ul_replicate1.raw	F3	2.25	0.003517	0.09457
FALSE	High	Sequest HT (A2)	Unambiguous	LHYcVScAIHSK	C4(Carbamidomethyl); C7(Carbamidomethyl)	1	2	P62854	P62854; Q5JNZ5	0	4	0.6627	0	1	1	369.43	1474.7	1474.69	2.27	0.00084	0	2.18469e+06	ETD (Electron Transfer Dissociation)	MS2	10.9475	86	49.8337	14869	20230331_LUMOS1_nLC3_ZY_LLZ_Hela_WT_trypsin_SMN_enrich_10ul_replicate1.raw	F3	4.21	0.000538	0.0232
FALSE	High	Sequest HT (A2)	Unambiguous	LINRPIIVFR		1	1	Q16658	Q16658	0	3	0.4615	0	1	1	414.268	1240.79	1240.79	-0.31	-0.00013	0	1.57153e+06	ETD (Electron Transfer Dissociation)	MS2	9.08139	86	98.4255	29584	20230331_LUMOS1_nLC3_ZY_LLZ_Hela_WT_trypsin_SMN_enrich_10ul_replicate1.raw	F3	2.47	0.000538	0.03403
FALSE	High	Sequest HT (A2)	Unambiguous	LINRPIIVFR		1	1	Q16658	Q16658	0	3	0.438	0	1	1	414.268	1240.79	1240.79	-0.31	-0.00013	0	1.25081e+06	ETD (Electron Transfer Dissociation)	MS2	7.53814	86	98.4325	29586	20230331_LUMOS1_nLC3_ZY_LLZ_Hela_WT_trypsin_SMN_enrich_10ul_replicate1.raw	F3	2.42	0.000538	0.02832
FALSE	High	Sequest HT (A2)	Unambiguous	LIVALmKPSR	M6(Oxidation)	1	1	P08758	P08758	0	3	0.5861	0	1	1	381.903	1143.69	1143.69	1.69	0.00064	0	697214	ETD (Electron Transfer Dissociation)	MS2	6.40123	86	64.8268	19400	20230331_LUMOS1_nLC3_ZY_LLZ_Hela_WT_trypsin_SMN_enrich_10ul_replicate1.raw	F3	2.73	0.000538	0.01119
FALSE	High	Sequest HT (A2)	Unambiguous	LIVALMKPSR		1	1	P08758	P08758	0	3	0.5735	0	1	1	376.571	1127.7	1127.7	1.97	0.00074	0	940124	ETD (Electron Transfer Dissociation)	MS2	8.42797	86	81.8071	24519	20230331_LUMOS1_nLC3_ZY_LLZ_Hela_WT_trypsin_SMN_enrich_10ul_replicate1.raw	F3	2.72	0	0.004068
FALSE	High	Sequest HT (A2)	Unambiguous	LIYFQLHR		1	1	Q13263	Q13263	0	3	0.5628	0	1	1	363.879	1089.62	1089.62	0.97	0.00035	0	908541	ETD (Electron Transfer Dissociation)	MS2	18.9699	86	95.0186	28546	20230331_LUMOS1_nLC3_ZY_LLZ_Hela_WT_trypsin_SMN_enrich_10ul_replicate1.raw	F3	2.15	0.000538	0.01788
FALSE	High	Sequest HT (A2)	Unambiguous	LKLSILYPATTGR		1	1	P30041	P30041	1	3	0.649	0	1	1	478.29	1432.85	1432.85	1.44	0.00069	0	415871	ETD (Electron Transfer Dissociation)	MS2	22.3779	86	107.414	32286	20230331_LUMOS1_nLC3_ZY_LLZ_Hela_WT_trypsin_SMN_enrich_10ul_replicate1.raw	F3	3.02	0	0.004582
FALSE	High	Sequest HT (A2)	Unambiguous	LKPFGVQR		1	1	Q9UBQ7	Q9UBQ7	0	3	0.2042	0	1	1	315.527	944.567	944.568	-0.24	-8e-05	0	732873	ETD (Electron Transfer Dissociation)	MS2	32.8201	86	45.1956	13454	20230331_LUMOS1_nLC3_ZY_LLZ_Hela_WT_trypsin_SMN_enrich_10ul_replicate1.raw	F3	1.91	0.000538	0.04642
FALSE	High	Sequest HT (A2)	Unambiguous	LKPQLLQGVYAmGFNRPSK	M12(Oxidation)	1	2	Q9UMR2	Q9UMR2; Q9NUU7	0	4	0.6517	0	1	1	541.548	2163.17	2163.17	-1.85	-0.001	0	438285	ETD (Electron Transfer Dissociation)	MS2	29.0695	86	100.405	30181	20230331_LUMOS1_nLC3_ZY_LLZ_Hela_WT_trypsin_SMN_enrich_10ul_replicate1.raw	F3	3.56	0	0.00671
FALSE	High	Sequest HT (A2)	Unambiguous	LLAcIASRPGQcGR	C4(Carbamidomethyl); C12(Carbamidomethyl)	1	1	P62241	P62241	0	3	0.702	0	1	1	520.269	1558.79	1558.79	-0.73	-0.00038	0	1.57503e+06	ETD (Electron Transfer Dissociation)	MS2	35.185	86	59.7268	17864	20230331_LUMOS1_nLC3_ZY_LLZ_Hela_WT_trypsin_SMN_enrich_10ul_replicate1.raw	F3	2.55	0	0.006451
FALSE	High	Sequest HT (A2)	Unambiguous	LLAcIASRPGQcGR	C4(Carbamidomethyl); C12(Carbamidomethyl)	1	1	P62241	P62241	0	3	0.7442	0	1	1	520.269	1558.79	1558.79	-0.73	-0.00038	0	1.57671e+06	ETD (Electron Transfer Dissociation)	MS2	36.3586	86	59.7405	17868	20230331_LUMOS1_nLC3_ZY_LLZ_Hela_WT_trypsin_SMN_enrich_10ul_replicate1.raw	F3	3.01	0	0.0003602
FALSE	High	Sequest HT (A2)	Unambiguous	LLALSGPGGGrGrGSLLLR	R11(Dimethyl); R13(Methyl)	1	1	Q9H307	Q9H307	2	3	0.1558	0	1	1	631.389	1892.15	1892.16	-1.02	-0.00064	0	670851	ETD (Electron Transfer Dissociation)	MS2	27.9707	86	99.5278	29913	20230331_LUMOS1_nLC3_ZY_LLZ_Hela_WT_trypsin_SMN_enrich_10ul_replicate1.raw	F3	2.76	0.000538	0.02041
FALSE	High	Sequest HT (A2)	Unambiguous	LLALSGPGGGrGrGSLLLR	R11(Methyl); R13(Dimethyl)	1	1	Q9H307	Q9H307	2	4	0.0993	0	1	1	473.794	1892.15	1892.16	-1.25	-0.00059	0	5.84858e+06	ETD (Electron Transfer Dissociation)	MS2	37.5272	86	99.6634	29954	20230331_LUMOS1_nLC3_ZY_LLZ_Hela_WT_trypsin_SMN_enrich_10ul_replicate1.raw	F3	5.54	0	0.0001568
FALSE	High	Sequest HT (A2)	Unambiguous	LLALSGPGGGrGrGSLLLR	R11(Dimethyl); R13(Dimethyl)	1	1	Q9H307	Q9H307	2	4	0.3315	0	1	1	477.301	1906.18	1906.17	6.36	0.00303	0	1.28469e+06	ETD (Electron Transfer Dissociation)	MS2	0	86	100.422	30187	20230331_LUMOS1_nLC3_ZY_LLZ_Hela_WT_trypsin_SMN_enrich_10ul_replicate1.raw	F3	3.65	0.000538	0.04171
FALSE	High	Sequest HT (A2)	Unambiguous	LLALSGPGGGrGrGSLLLR	R11(Dimethyl); R13(Dimethyl)	1	1	Q9H307	Q9H307	2	3	0.3659	0	1	1	636.062	1906.17	1906.17	-0.45	-0.00029	0	439462	ETD (Electron Transfer Dissociation)	MS2	43.381	86	100.458	30198	20230331_LUMOS1_nLC3_ZY_LLZ_Hela_WT_trypsin_SMN_enrich_10ul_replicate1.raw	F3	2.05	0.000538	0.02043
FALSE	High	Sequest HT (A2)	Unambiguous	LLALSGPGGGrGrGSLLLR	R11(Dimethyl); R13(Dimethyl)	1	1	Q9H307	Q9H307	2	4	0.4026	0	1	1	477.298	1906.17	1906.17	-0.1	-5e-05	0	559800	ETD (Electron Transfer Dissociation)	MS2	7.47507	86	101.113	30397	20230331_LUMOS1_nLC3_ZY_LLZ_Hela_WT_trypsin_SMN_enrich_10ul_replicate1.raw	F3	3.13	0.000538	0.05095
FALSE	High	Sequest HT (A2)	Unambiguous	LLALSGPGGGrGrGSLLLR	R11(Dimethyl); R13(Dimethyl)	1	1	Q9H307	Q9H307	2	4	0.2469	0	1	1	477.298	1906.17	1906.17	-0.17	-8e-05	0	472984	ETD (Electron Transfer Dissociation)	MS2	10.4937	86	114.721	34408	20230331_LUMOS1_nLC3_ZY_LLZ_Hela_WT_trypsin_SMN_enrich_10ul_replicate1.raw	F3	3.97	0.000538	0.008857
FALSE	High	Sequest HT (A2)	Unambiguous	LLGQRPGPYDRPIGGrGGYYGAGr	R16(Dimethyl); R24(Methyl)	1	1	P31942	P31942	1	5	0.109	0	1	1	515.879	2575.37	2575.36	0.77	0.0004	0	1.12276e+06	ETD (Electron Transfer Dissociation)	MS2	7.3664	86	74.1444	22221	20230331_LUMOS1_nLC3_ZY_LLZ_Hela_WT_trypsin_SMN_enrich_10ul_replicate1.raw	F3	4.31	0.000538	0.01725
FALSE	High	Sequest HT (A2)	Unambiguous	LLGQRPGPYDRPIGGrGGYYGAGr	R16(Dimethyl); R24(Methyl)	1	1	P31942	P31942	1	5	0.1608	0	1	1	515.879	2575.37	2575.36	0.77	0.0004	0	905663	ETD (Electron Transfer Dissociation)	MS2	9.67968	86	74.1583	22225	20230331_LUMOS1_nLC3_ZY_LLZ_Hela_WT_trypsin_SMN_enrich_10ul_replicate1.raw	F3	3.11	0.006127	0.1293
FALSE	High	Sequest HT (A2)	Unambiguous	LLGQRPGPYDRPIGGrGGYYGAGrGSmYDR	R16(Dimethyl); R24(Dimethyl); M27(Oxidation)	1	1	P31942	P31942	2	5	0.1471	0	1	1	663.737	3314.66	3314.66	-0.68	-0.00045	0	2.56089e+06	ETD (Electron Transfer Dissociation)	MS2	21.1505	86	73.0977	21907	20230331_LUMOS1_nLC3_ZY_LLZ_Hela_WT_trypsin_SMN_enrich_10ul_replicate1.raw	F3	5.78	0	0.002531
FALSE	High	Sequest HT (A2)	Unambiguous	LLGQRPGPYDRPIGGrGGYYGAGrGSmYDR	R16(Dimethyl); R24(Dimethyl); M27(Oxidation)	1	1	P31942	P31942	2	4	0.1005	0	1	1	829.419	3314.66	3314.66	-1.15	-0.00096	0	1.83527e+06	ETD (Electron Transfer Dissociation)	MS2	0	86	73.1701	21929	20230331_LUMOS1_nLC3_ZY_LLZ_Hela_WT_trypsin_SMN_enrich_10ul_replicate1.raw	F3	3.78	0.000538	0.01658
FALSE	High	Sequest HT (A2)	Unambiguous	LLGQRPGPYDRPIGGrGGYYGAGrGSmYDR	R16(Dimethyl); R24(Dimethyl); M27(Oxidation)	1	1	P31942	P31942	2	6	0.0711	0	1	1	553.283	3314.66	3314.66	0.86	0.00048	0	6.79109e+06	ETD (Electron Transfer Dissociation)	MS2	12.8481	86	73.185	21934	20230331_LUMOS1_nLC3_ZY_LLZ_Hela_WT_trypsin_SMN_enrich_10ul_replicate1.raw	F3	7.59	0	0.001532
FALSE	High	Sequest HT (A2)	Unambiguous	LLGQRPGPYDrPIGGrGGYYGAGrGSmYDR	R11(Methyl); R16(Dimethyl); R24(Dimethyl); M27(Oxidation)	1	1	P31942	P31942	2	5	0.1617	0	1	1	666.541	3328.68	3328.68	0.38	0.00025	0	1.83871e+06	ETD (Electron Transfer Dissociation)	MS2	22.0049	86	74.141	22220	20230331_LUMOS1_nLC3_ZY_LLZ_Hela_WT_trypsin_SMN_enrich_10ul_replicate1.raw	F3	5.32	0.000538	0.01236
FALSE	High	Sequest HT (A2)	Unambiguous	LLGQRPGPYDRPIGGrGGYYGAGrGSMYDR	R16(Dimethyl); R24(Methyl)	1	1	P31942	P31942	2	5	0.1228	0	1	1	657.738	3284.66	3284.65	3.09	0.00203	0	992667	ETD (Electron Transfer Dissociation)	MS2	40.3066	86	79.303	23759	20230331_LUMOS1_nLC3_ZY_LLZ_Hela_WT_trypsin_SMN_enrich_10ul_replicate1.raw	F3	3.91	0.000538	0.0265
FALSE	High	Sequest HT (A2)	Unambiguous	LLGQRPGPYDRPIGGrGGYYGAGrGSMYDR	R16(Dimethyl); R24(Dimethyl)	1	1	P31942	P31942	2	5	0.1322	0	1	1	660.539	3298.67	3298.67	0.63	0.00041	0	1.12941e+07	ETD (Electron Transfer Dissociation)	MS2	4.17498	86	80.0162	23973	20230331_LUMOS1_nLC3_ZY_LLZ_Hela_WT_trypsin_SMN_enrich_10ul_replicate1.raw	F3	5.75	0	9.588e-05
FALSE	High	Sequest HT (A2)	Unambiguous	LLGQRPGPYDRPIGGrGGYYGAGrGSMYDR	R16(Dimethyl); R24(Dimethyl)	1	1	P31942	P31942	2	5	0.1325	0	1	1	660.539	3298.67	3298.67	0.63	0.00041	0	9.11148e+06	ETD (Electron Transfer Dissociation)	MS2	3.90123	86	80.0336	23978	20230331_LUMOS1_nLC3_ZY_LLZ_Hela_WT_trypsin_SMN_enrich_10ul_replicate1.raw	F3	4	0.000538	0.05306
FALSE	High	Sequest HT (A2)	Unambiguous	LLGQRPGPYDRPIGGrGGYYGAGrGSMYDR	R16(Dimethyl); R24(Dimethyl)	1	1	P31942	P31942	2	6	0.0998	0	1	1	550.618	3298.67	3298.67	1.18	0.00065	0	1.41651e+07	ETD (Electron Transfer Dissociation)	MS2	13.8045	76.32	80.0593	23986	20230331_LUMOS1_nLC3_ZY_LLZ_Hela_WT_trypsin_SMN_enrich_10ul_replicate1.raw	F3	8.62	0	0.0002431
FALSE	High	Sequest HT (A2)	Unambiguous	LLGQRPGPYDRPIGGrGGYYGAGrGSMYDR	R16(Dimethyl); R24(Dimethyl)	1	1	P31942	P31942	2	4	0.0771	0	1	1	825.421	3298.66	3298.67	-1.15	-0.00095	0	4.76467e+06	ETD (Electron Transfer Dissociation)	MS2	8.55821	86	80.0892	23995	20230331_LUMOS1_nLC3_ZY_LLZ_Hela_WT_trypsin_SMN_enrich_10ul_replicate1.raw	F3	4.93	0	0.0004737
FALSE	High	Sequest HT (A2)	Unambiguous	LLGQRPGPYDRPIGGrGGYYGAGrGSMYDR	R16(Dimethyl); R24(Dimethyl)	1	1	P31942	P31942	2	4	0.1592	0	1	1	825.421	3298.66	3298.67	-1.15	-0.00095	0	3.55829e+06	ETD (Electron Transfer Dissociation)	MS2	0	86	80.0959	23997	20230331_LUMOS1_nLC3_ZY_LLZ_Hela_WT_trypsin_SMN_enrich_10ul_replicate1.raw	F3	3.58	0.000538	0.04003
FALSE	High	Sequest HT (A2)	Unambiguous	LLGQRPGPYDRPIGGrGGYYGAGrGSmYDR	R16(Dimethyl); R24(Dimethyl); M27(Oxidation)	1	1	P31942	P31942	2	5	0.1062	0	1	1	663.737	3314.66	3314.66	-0.68	-0.00045	0	1.67424e+06	ETD (Electron Transfer Dissociation)	MS2	19.7311	86	83.1442	24918	20230331_LUMOS1_nLC3_ZY_LLZ_Hela_WT_trypsin_SMN_enrich_10ul_replicate1.raw	F3	5.46	0	0.00412
FALSE	High	Sequest HT (A2)	Unambiguous	LLGQRPGPYDRPIGGrGGYYGAGrGSmYDR	R16(Dimethyl); R24(Dimethyl); M27(Oxidation)	1	1	P31942	P31942	2	6	0.1363	0	1	1	553.284	3314.67	3314.66	2.74	0.00151	0	1.09996e+06	ETD (Electron Transfer Dissociation)	MS2	47.4734	86	83.161	24923	20230331_LUMOS1_nLC3_ZY_LLZ_Hela_WT_trypsin_SMN_enrich_10ul_replicate1.raw	F3	4.11	0.004455	0.1002
FALSE	High	Sequest HT (A2)	Unambiguous	LLIHQSLAGGIIGVK		1	1	P61978	P61978	0	3	0.5135	0	1	1	506.984	1518.94	1518.94	0.44	0.00022	0	356264	ETD (Electron Transfer Dissociation)	MS2	11.5763	86	111.433	33485	20230331_LUMOS1_nLC3_ZY_LLZ_Hela_WT_trypsin_SMN_enrich_10ul_replicate1.raw	F3	2.59	0.000538	0.04882
FALSE	High	Sequest HT (A2)	Unambiguous	LLLQVQHASK		1	3	P05141	P12236; P05141; P12235	0	3	0.6537	0	1	1	379.565	1136.68	1136.68	0.41	0.00015	0	1.04504e+06	ETD (Electron Transfer Dissociation)	MS2	65.193	86	52.7491	15760	20230331_LUMOS1_nLC3_ZY_LLZ_Hela_WT_trypsin_SMN_enrich_10ul_replicate1.raw	F3	2.57	0.000538	0.01898
FALSE	High	Sequest HT (A2)	Unambiguous	LmAmQRPGPYDRPGAGrGYNSIGrGAGFER	M2(Oxidation); M4(Oxidation); R17(Dimethyl); R24(Dimethyl)	1	2	P31943	P31943; P55795	2	6	0.3086	0	1	1	555.114	3325.65	3325.64	0.88	0.00049	0	8.69306e+06	ETD (Electron Transfer Dissociation)	MS2	6.66034	86	67.9602	20333	20230331_LUMOS1_nLC3_ZY_LLZ_Hela_WT_trypsin_SMN_enrich_10ul_replicate1.raw	F3	8.88	0	2.295e-05
FALSE	High	Sequest HT (A2)	Unambiguous	LmAmQRPGPYDRPGAGrGYNSIGrGAGFER	M2(Oxidation); M4(Oxidation); R17(Dimethyl); R24(Dimethyl)	1	2	P31943	P31943; P55795	2	5	0.4188	0	1	1	665.934	3325.64	3325.64	0.06	4e-05	0	9.6183e+06	ETD (Electron Transfer Dissociation)	MS2	0	86	67.9635	20334	20230331_LUMOS1_nLC3_ZY_LLZ_Hela_WT_trypsin_SMN_enrich_10ul_replicate1.raw	F3	7.33	0	9.338e-05
FALSE	High	Sequest HT (A2)	Unambiguous	LmAmQRPGPYDRPGAGrGYNSIGrGAGFER	M2(Oxidation); M4(Oxidation); R17(Dimethyl); R24(Dimethyl)	1	2	P31943	P31943; P55795	2	4	0.2464	0	1	1	832.164	3325.63	3325.64	-2.42	-0.00201	0	4.32981e+06	ETD (Electron Transfer Dissociation)	MS2	5.86255	86	68.0881	20371	20230331_LUMOS1_nLC3_ZY_LLZ_Hela_WT_trypsin_SMN_enrich_10ul_replicate1.raw	F3	6.29	0	6.315e-05
FALSE	High	Sequest HT (A2)	Unambiguous	LmAmQRPGPYDRPGAGrGYNSIGrGAGFER	M2(Oxidation); M4(Oxidation); R17(Dimethyl); R24(Dimethyl)	1	2	P31943	P31943; P55795	2	4	0.211	0	1	1	832.164	3325.63	3325.64	-2.42	-0.00201	0	4.00669e+06	ETD (Electron Transfer Dissociation)	MS2	0	86	68.1119	20378	20230331_LUMOS1_nLC3_ZY_LLZ_Hela_WT_trypsin_SMN_enrich_10ul_replicate1.raw	F3	4.55	0.000538	0.05186
FALSE	High	Sequest HT (A2)	Unambiguous	LMAmQRPGPYDRPGAGrGYNSIGrGAGFER	M4(Oxidation); R17(Dimethyl); R24(Dimethyl)	1	2	P31943	P31943; P55795	2	6	0.0371	0	1	1	552.448	3309.65	3309.65	1.08	0.0006	0	1.29056e+07	ETD (Electron Transfer Dissociation)	MS2	26.9284	86	72.4501	21714	20230331_LUMOS1_nLC3_ZY_LLZ_Hela_WT_trypsin_SMN_enrich_10ul_replicate1.raw	F3	9.71	0	6.353e-05
FALSE	High	Sequest HT (A2)	Unambiguous	LmAMQRPGPYDRPGAGrGYNSIGrGAGFER	M2(Oxidation); R17(Dimethyl); R24(Dimethyl)	1	2	P31943	P31943; P55795	2	6		0.0371	2	2	552.448	3309.65	3309.65	1.08	0.0006	0	1.29056e+07	ETD (Electron Transfer Dissociation)	MS2	26.9284	86	72.4501	21714	20230331_LUMOS1_nLC3_ZY_LLZ_Hela_WT_trypsin_SMN_enrich_10ul_replicate1.raw	F3	9.35	0	0.0001001
FALSE	High	Sequest HT (A2)	Unambiguous	LMAmQRPGPYDRPGAGrGYNSIGrGAGFER	M4(Oxidation); R17(Dimethyl); R24(Dimethyl)	1	2	P31943	P31943; P55795	2	5	0.0478	0	1	1	662.737	3309.65	3309.65	1.73	0.00115	0	1.80412e+07	ETD (Electron Transfer Dissociation)	MS2	0	86	72.4789	21723	20230331_LUMOS1_nLC3_ZY_LLZ_Hela_WT_trypsin_SMN_enrich_10ul_replicate1.raw	F3	6.9	0	1.919e-05
FALSE	High	Sequest HT (A2)	Unambiguous	LmAMQRPGPYDRPGAGrGYNSIGrGAGFER	M2(Oxidation); R17(Dimethyl); R24(Dimethyl)	1	2	P31943	P31943; P55795	2	5		0.0478	2	2	662.737	3309.65	3309.65	1.73	0.00115	0	1.80412e+07	ETD (Electron Transfer Dissociation)	MS2	0	86	72.4789	21723	20230331_LUMOS1_nLC3_ZY_LLZ_Hela_WT_trypsin_SMN_enrich_10ul_replicate1.raw	F3	6.57	0	5.583e-05
FALSE	High	Sequest HT (A2)	Unambiguous	LMAmQRPGPYDRPGAGrGYNSIGrGAGFER	M4(Oxidation); R17(Dimethyl); R24(Dimethyl)	1	2	P31943	P31943; P55795	2	5	0.0085	0	1	1	662.737	3309.65	3309.65	1.73	0.00115	0	1.41453e+07	ETD (Electron Transfer Dissociation)	MS2	0	86	72.4827	21724	20230331_LUMOS1_nLC3_ZY_LLZ_Hela_WT_trypsin_SMN_enrich_10ul_replicate1.raw	F3	4.71	0.000538	0.02141
FALSE	High	Sequest HT (A2)	Unambiguous	LmAMQRPGPYDRPGAGrGYNSIGrGAGFER	M2(Oxidation); R17(Dimethyl); R24(Dimethyl)	1	2	P31943	P31943; P55795	2	5		0.0085	2	2	662.737	3309.65	3309.65	1.73	0.00115	0	1.41453e+07	ETD (Electron Transfer Dissociation)	MS2	0	86	72.4827	21724	20230331_LUMOS1_nLC3_ZY_LLZ_Hela_WT_trypsin_SMN_enrich_10ul_replicate1.raw	F3	4.67	0.000538	0.01789
FALSE	High	Sequest HT (A2)	Unambiguous	LMAmQRPGPYDRPGAGrGYNSIGrGAGFER	M4(Oxidation); R17(Dimethyl); R24(Dimethyl)	1	2	P31943	P31943; P55795	2	4	0.0708	0	1	1	828.168	3309.65	3309.65	0.9	0.00075	0	5.55546e+06	ETD (Electron Transfer Dissociation)	MS2	0	86	72.5131	21733	20230331_LUMOS1_nLC3_ZY_LLZ_Hela_WT_trypsin_SMN_enrich_10ul_replicate1.raw	F3	7.34	0	0.0001016
FALSE	High	Sequest HT (A2)	Unambiguous	LmAmQrPGPYDRPGAGRGYNSIGrGAGFER	M2(Oxidation); M4(Oxidation); R6(Methyl); R24(Dimethyl)	1	2	P31943	P31943; P55795	2	5	0.0081	0	1	1	663.133	3311.63	3311.63	2.04	0.00135	0	3.24642e+06	ETD (Electron Transfer Dissociation)	MS2	4.86215	86	73.8238	22126	20230331_LUMOS1_nLC3_ZY_LLZ_Hela_WT_trypsin_SMN_enrich_10ul_replicate1.raw	F3	3.71	0.004455	0.1032
FALSE	High	Sequest HT (A2)	Unambiguous	LmAmQRPGPYDrPGAGRGYNSIGrGAGFER	M2(Oxidation); M4(Oxidation); R12(Methyl); R24(Dimethyl)	1	2	P31943	P31943; P55795	2	5		0.0081	2	2	663.133	3311.63	3311.63	2.04	0.00135	0	3.24642e+06	ETD (Electron Transfer Dissociation)	MS2	4.86215	86	73.8238	22126	20230331_LUMOS1_nLC3_ZY_LLZ_Hela_WT_trypsin_SMN_enrich_10ul_replicate1.raw	F3	3.68	0.004455	0.1062
FALSE	High	Sequest HT (A2)	Unambiguous	LmAmQRPGPYDRPGAGrGYNSIGrGAGFER	M2(Oxidation); M4(Oxidation); R17(Methyl); R24(Dimethyl)	1	2	P31943	P31943; P55795	2	5		0.0108	3	3	663.133	3311.63	3311.63	2.04	0.00135	0	3.24642e+06	ETD (Electron Transfer Dissociation)	MS2	4.86215	86	73.8238	22126	20230331_LUMOS1_nLC3_ZY_LLZ_Hela_WT_trypsin_SMN_enrich_10ul_replicate1.raw	F3	3.67	0.003517	0.09703
FALSE	High	Sequest HT (A2)	Unambiguous	LmAMQRPGPYDRPGAGrGYNSIGrGAGFER	M2(Oxidation); R17(Dimethyl); R24(Dimethyl)	1	2	P31943	P31943; P55795	2	6	0.0995	0	1	1	552.448	3309.65	3309.65	0.64	0.00035	0	1.87107e+06	ETD (Electron Transfer Dissociation)	MS2	5.29889	86	74.5354	22338	20230331_LUMOS1_nLC3_ZY_LLZ_Hela_WT_trypsin_SMN_enrich_10ul_replicate1.raw	F3	6.03	0	0.002043
FALSE	High	Sequest HT (A2)	Unambiguous	LmAMQRPGPYDRPGAGrGYNSIGrGAGFER	M2(Oxidation); R17(Dimethyl); R24(Dimethyl)	1	2	P31943	P31943; P55795	2	6	0.0499	0	1	1	552.448	3309.65	3309.65	0.64	0.00035	0	2.05356e+06	ETD (Electron Transfer Dissociation)	MS2	33.4987	86	74.546	22341	20230331_LUMOS1_nLC3_ZY_LLZ_Hela_WT_trypsin_SMN_enrich_10ul_replicate1.raw	F3	4.21	0.000538	0.04969
FALSE	High	Sequest HT (A2)	Unambiguous	LMAmQRPGPYDRPGAGrGYNSIGrGAGFER	M4(Oxidation); R17(Dimethyl); R24(Dimethyl)	1	2	P31943	P31943; P55795	2	6		0.0499	2	2	552.448	3309.65	3309.65	0.64	0.00035	0	2.05356e+06	ETD (Electron Transfer Dissociation)	MS2	33.4987	86	74.546	22341	20230331_LUMOS1_nLC3_ZY_LLZ_Hela_WT_trypsin_SMN_enrich_10ul_replicate1.raw	F3	4	0.000538	0.06531
FALSE	High	Sequest HT (A2)	Unambiguous	LmAMQRPGPYDRPGAGrGYNSIGrGAGFER	M2(Oxidation); R17(Dimethyl); R24(Dimethyl)	1	2	P31943	P31943; P55795	2	5	0.09	0	1	1	662.735	3309.65	3309.65	-0.48	-0.00032	0	2.64218e+06	ETD (Electron Transfer Dissociation)	MS2	6.5917	86	74.5675	22347	20230331_LUMOS1_nLC3_ZY_LLZ_Hela_WT_trypsin_SMN_enrich_10ul_replicate1.raw	F3	6.67	0	0.0001286
FALSE	High	Sequest HT (A2)	Unambiguous	LmAMQRPGPYDRPGAGrGYNSIGrGAGFER	M2(Oxidation); R17(Dimethyl); R24(Dimethyl)	1	2	P31943	P31943; P55795	2	5	0.0663	0	1	1	662.737	3309.65	3309.65	1.82	0.00121	0	5.24397e+06	ETD (Electron Transfer Dissociation)	MS2	3.94737	86	76.2456	22846	20230331_LUMOS1_nLC3_ZY_LLZ_Hela_WT_trypsin_SMN_enrich_10ul_replicate1.raw	F3	7.99	0	1.707e-06
FALSE	High	Sequest HT (A2)	Unambiguous	LmAMQRPGPYDRPGAGrGYNSIGrGAGFER	M2(Oxidation); R17(Dimethyl); R24(Dimethyl)	1	2	P31943	P31943; P55795	2	6	0.0634	0	1	1	552.448	3309.65	3309.65	0.64	0.00035	0	7.69138e+06	ETD (Electron Transfer Dissociation)	MS2	43.6052	86	76.249	22847	20230331_LUMOS1_nLC3_ZY_LLZ_Hela_WT_trypsin_SMN_enrich_10ul_replicate1.raw	F3	9.15	0	0.0001997
FALSE	High	Sequest HT (A2)	Unambiguous	LmAMQRPGPYDRPGAGrGYNSIGrGAGFER	M2(Oxidation); R17(Dimethyl); R24(Dimethyl)	1	2	P31943	P31943; P55795	2	5	0.0544	0	1	1	662.737	3309.65	3309.65	1.82	0.00121	0	6.40597e+06	ETD (Electron Transfer Dissociation)	MS2	4.9356	86	76.2724	22854	20230331_LUMOS1_nLC3_ZY_LLZ_Hela_WT_trypsin_SMN_enrich_10ul_replicate1.raw	F3	5.15	0.000538	0.02694
FALSE	High	Sequest HT (A2)	Unambiguous	LmAMQRPGPYDRPGAGrGYNSIGrGAGFER	M2(Oxidation); R17(Dimethyl); R24(Dimethyl)	1	2	P31943	P31943; P55795	2	4	0.1025	0	1	1	828.167	3309.65	3309.65	-0.28	-0.00023	0	2.8693e+06	ETD (Electron Transfer Dissociation)	MS2	5.14198	86	76.3124	22866	20230331_LUMOS1_nLC3_ZY_LLZ_Hela_WT_trypsin_SMN_enrich_10ul_replicate1.raw	F3	6.83	0	2.07e-05
FALSE	High	Sequest HT (A2)	Unambiguous	LmAMQRPGPYDRPGAGrGYNSIGrGAGFER	M2(Oxidation); R17(Dimethyl); R24(Dimethyl)	1	2	P31943	P31943; P55795	2	4	0.0841	0	1	1	828.167	3309.65	3309.65	-0.28	-0.00023	0	2.93349e+06	ETD (Electron Transfer Dissociation)	MS2	7.87869	86	76.3345	22872	20230331_LUMOS1_nLC3_ZY_LLZ_Hela_WT_trypsin_SMN_enrich_10ul_replicate1.raw	F3	5.35	0	0.003928
FALSE	High	Sequest HT (A2)	Unambiguous	LmAmQRPGPYDRPGAGrGYNSIGrGAGFER	M2(Oxidation); M4(Oxidation); R17(Dimethyl); R24(Dimethyl)	1	2	P31943	P31943; P55795	2	5	0.4091	0	1	1	665.933	3325.64	3325.64	-2.05	-0.00137	0	1.77583e+06	ETD (Electron Transfer Dissociation)	MS2	0	86	76.4867	22917	20230331_LUMOS1_nLC3_ZY_LLZ_Hela_WT_trypsin_SMN_enrich_10ul_replicate1.raw	F3	5.28	0	0.007221
FALSE	High	Sequest HT (A2)	Unambiguous	LmAmQRPGPYDRPGAGrGYNSIGrGAGFER	M2(Oxidation); M4(Oxidation); R17(Dimethyl); R24(Dimethyl)	1	2	P31943	P31943; P55795	2	6	0.363	0	1	1	555.113	3325.64	3325.64	0	0	0	1.74249e+06	ETD (Electron Transfer Dissociation)	MS2	18.5835	86	76.5315	22931	20230331_LUMOS1_nLC3_ZY_LLZ_Hela_WT_trypsin_SMN_enrich_10ul_replicate1.raw	F3	6.86	0	0.001306
FALSE	High	Sequest HT (A2)	Unambiguous	LmAMQRPGPYDRPGAGrGYNSIGrGAGFER	M2(Oxidation); R17(Dimethyl); R24(Dimethyl)	1	2	P31943	P31943; P55795	2	5	0.0644	0	1	1	662.733	3309.64	3309.65	-3.25	-0.00215	0	825342	ETD (Electron Transfer Dissociation)	MS2	0	86	77.2707	23154	20230331_LUMOS1_nLC3_ZY_LLZ_Hela_WT_trypsin_SMN_enrich_10ul_replicate1.raw	F3	2.95	0.000538	0.06615
FALSE	High	Sequest HT (A2)	Unambiguous	LmAMQRPGPYDrPGAGrGYNSIGrGAGFER	M2(Oxidation); R12(Methyl); R17(Dimethyl); R24(Dimethyl)	1	2	P31943	P31943; P55795	2	5	0.0302	0	1	1	665.538	3323.66	3323.66	-0.62	-0.00041	0	1.02241e+06	ETD (Electron Transfer Dissociation)	MS2	7.53516	86	77.5992	23253	20230331_LUMOS1_nLC3_ZY_LLZ_Hela_WT_trypsin_SMN_enrich_10ul_replicate1.raw	F3	4.3	0.000538	0.03887
FALSE	High	Sequest HT (A2)	Unambiguous	LMAmQRPGPYDrPGAGrGYNSIGrGAGFER	M4(Oxidation); R12(Methyl); R17(Dimethyl); R24(Dimethyl)	1	2	P31943	P31943; P55795	2	5		0.0302	2	2	665.538	3323.66	3323.66	-0.62	-0.00041	0	1.02241e+06	ETD (Electron Transfer Dissociation)	MS2	7.53516	86	77.5992	23253	20230331_LUMOS1_nLC3_ZY_LLZ_Hela_WT_trypsin_SMN_enrich_10ul_replicate1.raw	F3	4.17	0.000538	0.04013
FALSE	High	Sequest HT (A2)	Unambiguous	LMAmQRPGPYDRPGAGrGYNSIGrGAGFER	M4(Oxidation); R17(Dimethyl); R24(Dimethyl)	1	2	P31943	P31943; P55795	2	5	0.1262	0	1	1	662.735	3309.65	3309.65	0.07	5e-05	0	6.33769e+06	ETD (Electron Transfer Dissociation)	MS2	3.06261	86	80.559	24139	20230331_LUMOS1_nLC3_ZY_LLZ_Hela_WT_trypsin_SMN_enrich_10ul_replicate1.raw	F3	6.5	0	0.0002631
FALSE	High	Sequest HT (A2)	Unambiguous	LmAMQRPGPYDRPGAGrGYNSIGrGAGFER	M2(Oxidation); R17(Dimethyl); R24(Dimethyl)	1	2	P31943	P31943; P55795	2	5	0.1262	0	1	2	662.735	3309.65	3309.65	0.07	5e-05	0	6.33769e+06	ETD (Electron Transfer Dissociation)	MS2	3.06261	86	80.559	24139	20230331_LUMOS1_nLC3_ZY_LLZ_Hela_WT_trypsin_SMN_enrich_10ul_replicate1.raw	F3	6.5	0	0.0002976
FALSE	High	Sequest HT (A2)	Unambiguous	LMAmQRPGPYDRPGAGrGYNSIGrGAGFER	M4(Oxidation); R17(Dimethyl); R24(Dimethyl)	1	2	P31943	P31943; P55795	2	4	0.0514	0	1	1	828.168	3309.65	3309.65	1.05	0.00087	0	871037	ETD (Electron Transfer Dissociation)	MS2	17.287	86	80.6905	24178	20230331_LUMOS1_nLC3_ZY_LLZ_Hela_WT_trypsin_SMN_enrich_10ul_replicate1.raw	F3	3.11	0.000538	0.04613
FALSE	High	Sequest HT (A2)	Unambiguous	LMAMQRPGPYDRPGAGrGYNSIGrGAGFER	R17(Dimethyl); R24(Dimethyl)	1	2	P31943	P31943; P55795	2	6	0.12	0	1	1	549.783	3293.66	3293.65	2.4	0.00132	0	1.44701e+07	ETD (Electron Transfer Dissociation)	MS2	1.58281	86	82.7607	24806	20230331_LUMOS1_nLC3_ZY_LLZ_Hela_WT_trypsin_SMN_enrich_10ul_replicate1.raw	F3	11.67	0	1.369e-06
FALSE	High	Sequest HT (A2)	Unambiguous	LMAMQRPGPYDRPGAGrGYNSIGrGAGFER	R17(Dimethyl); R24(Dimethyl)	1	2	P31943	P31943; P55795	2	6	0.1198	0	1	1	549.783	3293.66	3293.65	2.4	0.00132	0	1.16735e+07	ETD (Electron Transfer Dissociation)	MS2	4.02488	86	82.7644	24807	20230331_LUMOS1_nLC3_ZY_LLZ_Hela_WT_trypsin_SMN_enrich_10ul_replicate1.raw	F3	8.1	0	0.002815
FALSE	High	Sequest HT (A2)	Unambiguous	LMAMQRPGPYDRPGAGrGYNSIGrGAGFER	R17(Dimethyl); R24(Dimethyl)	1	2	P31943	P31943; P55795	2	5	0.1783	0	1	1	659.536	3293.65	3293.65	-0.29	-0.00019	0	2.27474e+07	ETD (Electron Transfer Dissociation)	MS2	2.40015	50.062	82.7805	24812	20230331_LUMOS1_nLC3_ZY_LLZ_Hela_WT_trypsin_SMN_enrich_10ul_replicate1.raw	F3	7.18	0	0.0001295
FALSE	High	Sequest HT (A2)	Unambiguous	LMAMQRPGPYDRPGAGrGYNSIGrGAGFER	R17(Dimethyl); R24(Dimethyl)	1	2	P31943	P31943; P55795	2	4	0.0823	0	1	1	824.168	3293.65	3293.65	-0.49	-0.0004	0	3.55647e+06	ETD (Electron Transfer Dissociation)	MS2	0	86	82.7836	24813	20230331_LUMOS1_nLC3_ZY_LLZ_Hela_WT_trypsin_SMN_enrich_10ul_replicate1.raw	F3	6.93	0	7.678e-05
FALSE	High	Sequest HT (A2)	Unambiguous	LMAMQRPGPYDRPGAGrGYNSIGrGAGFER	R17(Dimethyl); R24(Dimethyl)	1	2	P31943	P31943; P55795	2	5	0.1786	0	1	1	659.536	3293.65	3293.65	-0.29	-0.00019	0	9.58987e+06	ETD (Electron Transfer Dissociation)	MS2	7.61985	84.998	82.7904	24815	20230331_LUMOS1_nLC3_ZY_LLZ_Hela_WT_trypsin_SMN_enrich_10ul_replicate1.raw	F3	3.92	0.004455	0.1064
FALSE	High	Sequest HT (A2)	Unambiguous	LMAMQRPGPYDRPGAGrGYNSIGrGAGFER	R17(Dimethyl); R24(Dimethyl)	1	2	P31943	P31943; P55795	2	4	0.0533	0	1	1	824.168	3293.65	3293.65	-0.49	-0.0004	0	3.68201e+06	ETD (Electron Transfer Dissociation)	MS2	57.7238	86	82.7938	24816	20230331_LUMOS1_nLC3_ZY_LLZ_Hela_WT_trypsin_SMN_enrich_10ul_replicate1.raw	F3	3.94	0.001608	0.07177
FALSE	High	Sequest HT (A2)	Unambiguous	LMAmQRPGPYDRPGAGrGYNSIGrGAGFER	M4(Oxidation); R17(Dimethyl); R24(Dimethyl)	1	2	P31943	P31943; P55795	2	5	0.0188	0	1	1	662.735	3309.64	3309.65	-0.94	-0.00062	0	808138	ETD (Electron Transfer Dissociation)	MS2	50.7212	86	82.8236	24825	20230331_LUMOS1_nLC3_ZY_LLZ_Hela_WT_trypsin_SMN_enrich_10ul_replicate1.raw	F3	4.26	0.000538	0.01917
FALSE	High	Sequest HT (A2)	Unambiguous	LmAMQRPGPYDRPGAGrGYNSIGrGAGFER	M2(Oxidation); R17(Dimethyl); R24(Dimethyl)	1	2	P31943	P31943; P55795	2	5		0.0188	2	2	662.735	3309.64	3309.65	-0.94	-0.00062	0	808138	ETD (Electron Transfer Dissociation)	MS2	50.7212	86	82.8236	24825	20230331_LUMOS1_nLC3_ZY_LLZ_Hela_WT_trypsin_SMN_enrich_10ul_replicate1.raw	F3	4.18	0.000538	0.02445
FALSE	High	Sequest HT (A2)	Unambiguous	LmAmQRPGPYDRPGAGrGYNSIGrGAGFER	M2(Oxidation); M4(Oxidation); R17(Dimethyl); R24(Dimethyl)	1	2	P31943	P31943; P55795	2	6	0.3201	0	1	1	555.113	3325.64	3325.64	-0.66	-0.00037	0	1.88531e+06	ETD (Electron Transfer Dissociation)	MS2	10.1809	86	82.9273	24854	20230331_LUMOS1_nLC3_ZY_LLZ_Hela_WT_trypsin_SMN_enrich_10ul_replicate1.raw	F3	6.28	0.000538	0.01348
FALSE	High	Sequest HT (A2)	Unambiguous	LMAmQRPGPYDRPGAGrGYNSIGrGAGFER	M4(Oxidation); R17(Dimethyl); R24(Dimethyl)	1	2	P31943	P31943; P55795	2	6	0.0205	0	1	1	552.448	3309.65	3309.65	0.42	0.00023	0	1.10655e+06	ETD (Electron Transfer Dissociation)	MS2	72.5879	86	83.037	24887	20230331_LUMOS1_nLC3_ZY_LLZ_Hela_WT_trypsin_SMN_enrich_10ul_replicate1.raw	F3	4.4	0.000538	0.01493
FALSE	High	Sequest HT (A2)	Unambiguous	LmAMQRPGPYDRPGAGrGYNSIGrGAGFER	M2(Oxidation); R17(Dimethyl); R24(Dimethyl)	1	2	P31943	P31943; P55795	2	6		0.0205	2	2	552.448	3309.65	3309.65	0.42	0.00023	0	1.10655e+06	ETD (Electron Transfer Dissociation)	MS2	72.5879	86	83.037	24887	20230331_LUMOS1_nLC3_ZY_LLZ_Hela_WT_trypsin_SMN_enrich_10ul_replicate1.raw	F3	4.31	0.000538	0.01782
FALSE	High	Sequest HT (A2)	Unambiguous	LMAMQRPGPYDRPGAGrGYNSIGrGAGFER	R17(Dimethyl); R24(Dimethyl)	1	2	P31943	P31943; P55795	2	5	0.1105	0	1	1	659.54	3293.67	3293.65	5.09	0.00335	0	1.8501e+06	ETD (Electron Transfer Dissociation)	MS2	5.37625	86	89.5179	26857	20230331_LUMOS1_nLC3_ZY_LLZ_Hela_WT_trypsin_SMN_enrich_10ul_replicate1.raw	F3	6.88	0	0.001091
FALSE	High	Sequest HT (A2)	Unambiguous	LMAMQRPGPYDRPGAGrGYNSIGrGAGFER	R17(Dimethyl); R24(Dimethyl)	1	2	P31943	P31943; P55795	2	6	0.1225	0	1	1	549.782	3293.66	3293.65	0.62	0.00034	0	4.45572e+06	ETD (Electron Transfer Dissociation)	MS2	18.3958	86	89.6098	26884	20230331_LUMOS1_nLC3_ZY_LLZ_Hela_WT_trypsin_SMN_enrich_10ul_replicate1.raw	F3	8.49	0	0.0002319
FALSE	High	Sequest HT (A2)	Unambiguous	LMAMQRPGPYDRPGAGrGYNSIGrGAGFER	R17(Dimethyl); R24(Dimethyl)	1	2	P31943	P31943; P55795	2	4	0.0364	0	1	1	824.169	3293.66	3293.65	0.63	0.00052	0	960386	ETD (Electron Transfer Dissociation)	MS2	6.66601	86	89.665	26901	20230331_LUMOS1_nLC3_ZY_LLZ_Hela_WT_trypsin_SMN_enrich_10ul_replicate1.raw	F3	3.85	0.000538	0.05272
FALSE	High	Sequest HT (A2)	Unambiguous	LMAMQRPGPYDrPGAGrGYNSIGrGAGFER	R12(Methyl); R17(Methyl); R24(Dimethyl)	1	2	P31943	P31943; P55795	2	4		0.0364	2	2	824.169	3293.66	3293.65	0.63	0.00052	0	960386	ETD (Electron Transfer Dissociation)	MS2	6.66601	86	89.665	26901	20230331_LUMOS1_nLC3_ZY_LLZ_Hela_WT_trypsin_SMN_enrich_10ul_replicate1.raw	F3	3.71	0.003094	0.07996
FALSE	High	Sequest HT (A2)	Unambiguous	LPNNHIGISFIPR		1	1	O75369	O75369	0	3	0.5576	0	1	1	493.28	1477.83	1477.83	-1.27	-0.00062	0	418494	ETD (Electron Transfer Dissociation)	MS2	29.4932	86	106.948	32147	20230331_LUMOS1_nLC3_ZY_LLZ_Hela_WT_trypsin_SMN_enrich_10ul_replicate1.raw	F3	2.17	0.000538	0.04422
FALSE	High	Sequest HT (A2)	Unambiguous	LrGPGGPrGGLGGGmR	R2(Methyl); R8(Dimethyl); M15(Oxidation)	1	1	Q13283	Q13283	2	4	0.367	0	1	1	388.968	1552.85	1552.85	0.95	0.00037	0	1.44475e+06	ETD (Electron Transfer Dissociation)	MS2	33.3636	86	34.4679	10165	20230331_LUMOS1_nLC3_ZY_LLZ_Hela_WT_trypsin_SMN_enrich_10ul_replicate1.raw	F3	4.66	0.000538	0.03665
FALSE	High	Sequest HT (A2)	Unambiguous	LSAFRPAPR		1	1	P32322	P32322	0	3	0.5022	0	1	1	338.866	1014.58	1014.58	-0.06	-2e-05	0	888065	ETD (Electron Transfer Dissociation)	MS2	9.06727	86	42.0657	12500	20230331_LUMOS1_nLC3_ZY_LLZ_Hela_WT_trypsin_SMN_enrich_10ul_replicate1.raw	F3	2.25	0.000538	0.01554
FALSE	High	Sequest HT (A2)	Unambiguous	LSLNNGSITHLVIRPNGR		1	1	Q96HS1	Q96HS1	0	4	0.4788	0	1	1	491.031	1961.1	1961.1	-0.38	-0.00019	0	527607	ETD (Electron Transfer Dissociation)	MS2	11.3971	86	99.7645	29983	20230331_LUMOS1_nLC3_ZY_LLZ_Hela_WT_trypsin_SMN_enrich_10ul_replicate1.raw	F3	2.59	0.003517	0.09814
FALSE	High	Sequest HT (A2)	Unambiguous	LSSARPGGLGSSSLYGLGASRPR		1	1	P08729	P08729	0	4	0.7302	0	1	1	562.305	2246.2	2246.2	-0.94	-0.00053	0	2.56324e+06	ETD (Electron Transfer Dissociation)	MS2	12.0307	86	83.7753	25109	20230331_LUMOS1_nLC3_ZY_LLZ_Hela_WT_trypsin_SMN_enrich_10ul_replicate1.raw	F3	7.08	0	6.995e-06
FALSE	High	Sequest HT (A2)	Unambiguous	LSSARPGGLGSSSLYGLGASRPR		1	1	P08729	P08729	0	4	0.6036	0	1	1	562.305	2246.2	2246.2	-0.94	-0.00053	0	1.21773e+06	ETD (Electron Transfer Dissociation)	MS2	25.082	86	83.7986	25116	20230331_LUMOS1_nLC3_ZY_LLZ_Hela_WT_trypsin_SMN_enrich_10ul_replicate1.raw	F3	4.39	0	0.002818
FALSE	High	Sequest HT (A2)	Unambiguous	LTGVFAPRPSTGPHK		1	3	P62701	P22090; Q8TD47; P62701	0	4	0.6233	0	1	1	391.97	1564.86	1564.86	0.36	0.00014	0	1.76236e+06	ETD (Electron Transfer Dissociation)	MS2	4.71032	86	52.6818	15740	20230331_LUMOS1_nLC3_ZY_LLZ_Hela_WT_trypsin_SMN_enrich_10ul_replicate1.raw	F3	5.07	0	0.0008444
FALSE	High	Sequest HT (A2)	Unambiguous	LTLHGLQQYYVK		1	2	Q13838	O00148; Q13838	0	3	0.6533	0	1	1	488.273	1462.8	1462.81	-0.98	-0.00048	0	537546	ETD (Electron Transfer Dissociation)	MS2	34.2068	86	100.307	30151	20230331_LUMOS1_nLC3_ZY_LLZ_Hela_WT_trypsin_SMN_enrich_10ul_replicate1.raw	F3	3.49	0	0.0004018
FALSE	High	Sequest HT (A2)	Unambiguous	LTPLILKPFGNSISR		1	1	Q14739	Q14739	0	3	0.6592	0	1	1	552.666	1655.98	1655.98	-1.37	-0.00076	0	769268	ETD (Electron Transfer Dissociation)	MS2	7.36728	86	120.981	36157	20230331_LUMOS1_nLC3_ZY_LLZ_Hela_WT_trypsin_SMN_enrich_10ul_replicate1.raw	F3	3.58	0	0.002805
FALSE	High	Sequest HT (A2)	Unambiguous	LTrScrGAFrSPRPLPK	R3(Dimethyl); C5(Carbamidomethyl); R6(Dimethyl); R10(Dimethyl)	1	1	Q1ZZU3	Q1ZZU3	3	5	0.0995	0	1	1	417.447	2083.21	2083.21	0.13	6e-05	0	1.48137e+06	ETD (Electron Transfer Dissociation)	MS2	0	86	44.9056	13366	20230331_LUMOS1_nLC3_ZY_LLZ_Hela_WT_trypsin_SMN_enrich_10ul_replicate1.raw	F3	4.12	0.000538	0.0209
FALSE	High	Sequest HT (A2)	Unambiguous	LVSGWVKPIIIGR		1	1	O75874	O75874	0	3	0.5638	0	1	1	479.969	1437.89	1437.89	-0.54	-0.00026	0	445494	ETD (Electron Transfer Dissociation)	MS2	7.86854	86	117.324	35164	20230331_LUMOS1_nLC3_ZY_LLZ_Hela_WT_trypsin_SMN_enrich_10ul_replicate1.raw	F3	1.88	0.000538	0.02184
FALSE	High	Sequest HT (A2)	Unambiguous	LVVLGIRPIR		1	1	Q92900	Q92900	0	3	0.6667	0	1	1	379.261	1135.77	1135.77	0.67	0.00025	0	480131	ETD (Electron Transfer Dissociation)	MS2	0	86	100.371	30171	20230331_LUMOS1_nLC3_ZY_LLZ_Hela_WT_trypsin_SMN_enrich_10ul_replicate1.raw	F3	2.43	0.000538	0.01008
FALSE	High	Sequest HT (A2)	Unambiguous	LVVVLcNLKPQK	C6(Carbamidomethyl)	1	1	P54577	P54577	0	3	0.6808	0	1	1	470.956	1410.85	1410.85	1.76	0.00083	0	819459	ETD (Electron Transfer Dissociation)	MS2	38.0955	86	91.3229	27411	20230331_LUMOS1_nLC3_ZY_LLZ_Hela_WT_trypsin_SMN_enrich_10ul_replicate1.raw	F3	2.6	0	0.007126
FALSE	High	Sequest HT (A2)	Unambiguous	LYcIYVAIGQKR	C3(Carbamidomethyl)	1	1	P25705	P25705	1	3	0.5953	0	1	1	495.274	1483.81	1483.81	-0.14	-7e-05	0	592954	ETD (Electron Transfer Dissociation)	MS2	7.88712	86	99.2077	29817	20230331_LUMOS1_nLC3_ZY_LLZ_Hela_WT_trypsin_SMN_enrich_10ul_replicate1.raw	F3	2.15	0.000538	0.03931
FALSE	High	Sequest HT (A2)	Unambiguous	LYVIYKVPQVR		1	1	P09661	P09661	1	3	0.6329	0	1	1	459.947	1377.83	1377.83	0.36	0.00017	0	583309	ETD (Electron Transfer Dissociation)	MS2	47.8756	86	99.75	29979	20230331_LUMOS1_nLC3_ZY_LLZ_Hela_WT_trypsin_SMN_enrich_10ul_replicate1.raw	F3	2.86	0.000538	0.01582
FALSE	High	Sequest HT (A2)	Unambiguous	MFGGPGTASRPSSSR		1	1	P08670	P08670	0	3	0.7365	0	1	1	498.909	1494.71	1494.71	0.5	0.00025	0	1.27366e+06	ETD (Electron Transfer Dissociation)	MS2	59.8693	86	40.8148	12117	20230331_LUMOS1_nLC3_ZY_LLZ_Hela_WT_trypsin_SMN_enrich_10ul_replicate1.raw	F3	2.77	0.000538	0.03024
FALSE	High	Sequest HT (A2)	Unambiguous	MFGGPGTASRPSSSR		1	1	P08670	P08670	0	3	0.7716	0	1	1	498.909	1494.71	1494.71	0.5	0.00025	0	1.037e+06	ETD (Electron Transfer Dissociation)	MS2	33.7909	86	40.8231	12119	20230331_LUMOS1_nLC3_ZY_LLZ_Hela_WT_trypsin_SMN_enrich_10ul_replicate1.raw	F3	3.24	0	0.003309
FALSE	High	Sequest HT (A2)	Unambiguous	MIHILLYYK		1	1	O75832	O75832	0	3	0.5649	0	1	1	398.563	1193.68	1193.68	0.1	4e-05	0	388335	ETD (Electron Transfer Dissociation)	MS2	0	86	113.356	34035	20230331_LUMOS1_nLC3_ZY_LLZ_Hela_WT_trypsin_SMN_enrich_10ul_replicate1.raw	F3	2.39	0.000538	0.01355
FALSE	High	Sequest HT (A2)	Unambiguous	MIKPFFHSLSEK		1	1	P10599	P10599	0	4	0.3904	0	1	1	366.7	1463.78	1463.77	3.32	0.00121	0	742033	ETD (Electron Transfer Dissociation)	MS2	21.2392	86	82.1136	24612	20230331_LUMOS1_nLC3_ZY_LLZ_Hela_WT_trypsin_SMN_enrich_10ul_replicate1.raw	F3	2.92	0.005311	0.1195
FALSE	High	Sequest HT (A2)	Unambiguous	mKPLVVFVLGGPGAGK	M1(Oxidation)	1	1	P30085	P30085	0	3	0.5234	0	1	1	529.309	1585.91	1585.91	-0.71	-0.00037	0	302013	ETD (Electron Transfer Dissociation)	MS2	33.4226	86	117.468	35208	20230331_LUMOS1_nLC3_ZY_LLZ_Hela_WT_trypsin_SMN_enrich_10ul_replicate1.raw	F3	2.14	0.000538	0.03955
FALSE	High	Sequest HT (A2)	Unambiguous	mLITILGTVKPNANR	M1(Oxidation)	1	1	P17931	P17931	0	3	0.472	0	1	1	552.987	1656.95	1656.95	0.83	0.00046	0	492287	ETD (Electron Transfer Dissociation)	MS2	62.4759	86	103.025	30969	20230331_LUMOS1_nLC3_ZY_LLZ_Hela_WT_trypsin_SMN_enrich_10ul_replicate1.raw	F3	1.61	0.003094	0.08481
FALSE	High	Sequest HT (A2)	Unambiguous	MPGGPKPGGGPGLSTPGGHPKPPHR		1	1	P23246	P23246	0	5	0.6485	0	1	1	474.853	2370.24	2370.22	4.55	0.00216	0	1.11451e+06	ETD (Electron Transfer Dissociation)	MS2	29.3965	86	46.3615	13816	20230331_LUMOS1_nLC3_ZY_LLZ_Hela_WT_trypsin_SMN_enrich_10ul_replicate1.raw	F3	4.41	0.000538	0.01128
FALSE	High	Sequest HT (A2)	Unambiguous	MPGGPKPGGGPGLSTPGGHPKPPHR		1	1	P23246	P23246	0	6	0.5888	0	1	1	395.878	2370.23	2370.22	2.24	0.00089	0	1.00564e+06	ETD (Electron Transfer Dissociation)	MS2	70.0624	86	46.5743	13882	20230331_LUMOS1_nLC3_ZY_LLZ_Hela_WT_trypsin_SMN_enrich_10ul_replicate1.raw	F3	4.84	0	0.00209
FALSE	High	Sequest HT (A2)	Unambiguous	mrFAQrNLR	M1(Oxidation); R2(Dimethyl); R6(Dimethyl)	1	1	O15371	O15371	2	4	0.269	0	1	1	316.684	1263.71	1263.71	1.7	0.00054	0	1.31423e+06	ETD (Electron Transfer Dissociation)	MS2	31.3302	86	30.0517	8817	20230331_LUMOS1_nLC3_ZY_LLZ_Hela_WT_trypsin_SMN_enrich_10ul_replicate1.raw	F3	3.42	0.000538	0.05224
FALSE	High	Sequest HT (A2)	Unambiguous	mrFAQrNLR	M1(Oxidation); R2(Dimethyl); R6(Dimethyl)	1	1	O15371	O15371	2	3	0.3398	0	1	1	421.909	1263.71	1263.71	0.63	0.00026	0	1.39978e+06	ETD (Electron Transfer Dissociation)	MS2	36.5808	86	30.1018	8832	20230331_LUMOS1_nLC3_ZY_LLZ_Hela_WT_trypsin_SMN_enrich_10ul_replicate1.raw	F3	2.59	0.000538	0.02789
FALSE	High	Sequest HT (A2)	Unambiguous	mrFAQrNLR	M1(Oxidation); R2(Dimethyl); R6(Dimethyl)	1	1	O15371	O15371	2	3	0.3554	0	1	1	421.909	1263.71	1263.71	0.63	0.00026	0	970602	ETD (Electron Transfer Dissociation)	MS2	55.0363	86	30.1219	8838	20230331_LUMOS1_nLC3_ZY_LLZ_Hela_WT_trypsin_SMN_enrich_10ul_replicate1.raw	F3	2.87	0.000538	0.01658
FALSE	High	Sequest HT (A2)	Unambiguous	MrFAQrNLR	R2(Methyl); R6(Dimethyl)	1	1	O15371	O15371	2	3	0.3295	0	1	1	411.905	1233.7	1233.7	0.75	0.00031	0	872448	ETD (Electron Transfer Dissociation)	MS2	45.4486	86	41.1911	12231	20230331_LUMOS1_nLC3_ZY_LLZ_Hela_WT_trypsin_SMN_enrich_10ul_replicate1.raw	F3	2.64	0	0.00719
FALSE	High	Sequest HT (A2)	Unambiguous	MrFAQrNLR	R2(Dimethyl); R6(Dimethyl)	1	1	O15371	O15371	2	4	0.2796	0	1	1	312.685	1247.72	1247.72	1.47	0.00046	0	3.46266e+06	ETD (Electron Transfer Dissociation)	MS2	0	86	41.814	12422	20230331_LUMOS1_nLC3_ZY_LLZ_Hela_WT_trypsin_SMN_enrich_10ul_replicate1.raw	F3	3.97	0.000538	0.02158
FALSE	High	Sequest HT (A2)	Unambiguous	MrFAQrNLR	R2(Dimethyl); R6(Dimethyl)	1	1	O15371	O15371	2	3	0.3541	0	1	1	416.577	1247.72	1247.72	0.5	0.00021	0	3.09821e+06	ETD (Electron Transfer Dissociation)	MS2	33.9616	86	41.8173	12423	20230331_LUMOS1_nLC3_ZY_LLZ_Hela_WT_trypsin_SMN_enrich_10ul_replicate1.raw	F3	2.57	0.000538	0.01534
FALSE	High	Sequest HT (A2)	Unambiguous	MrFAQrNLR	R2(Dimethyl); R6(Dimethyl)	1	1	O15371	O15371	2	3	0.2857	0	1	1	416.577	1247.72	1247.72	0.5	0.00021	0	2.45696e+06	ETD (Electron Transfer Dissociation)	MS2	42.4667	86	41.8381	12429	20230331_LUMOS1_nLC3_ZY_LLZ_Hela_WT_trypsin_SMN_enrich_10ul_replicate1.raw	F3	2.94	0.000538	0.01327
FALSE	High	Sequest HT (A2)	Unambiguous	MrGDrGrGrGGR	R2(Dimethyl); R5(Dimethyl); R7(Dimethyl); R9(Dimethyl)	1	1	Q12905	Q12905	4	4	0.5819	0	1	1	361.462	1442.83	1442.82	1.64	0.00059	0	1.80859e+08	ETD (Electron Transfer Dissociation)	MS2	3.69149	8.171	7.3278	1822	20230331_LUMOS1_nLC3_ZY_LLZ_Hela_WT_trypsin_SMN_enrich_10ul_replicate1.raw	F3	6.84	0	0.00278
FALSE	High	Sequest HT (A2)	Unambiguous	MrGDrGrGrGGR	R2(Dimethyl); R5(Dimethyl); R7(Dimethyl); R9(Dimethyl)	1	1	Q12905	Q12905	4	3	0.6424	0	1	1	481.614	1442.83	1442.82	1.86	0.00089	0	9.56183e+06	ETD (Electron Transfer Dissociation)	MS2	14.7912	64.532	7.3436	1829	20230331_LUMOS1_nLC3_ZY_LLZ_Hela_WT_trypsin_SMN_enrich_10ul_replicate1.raw	F3	2.88	0.000538	0.0272
FALSE	High	Sequest HT (A2)	Unambiguous	MrGDrGrGrGGR	R2(Dimethyl); R5(Dimethyl); R7(Dimethyl); R9(Dimethyl)	1	1	Q12905	Q12905	4	4	0.651	0	1	1	361.462	1442.83	1442.82	1.98	0.00071	0	982290	ETD (Electron Transfer Dissociation)	MS2	40.4854	86	8.435	2172	20230331_LUMOS1_nLC3_ZY_LLZ_Hela_WT_trypsin_SMN_enrich_10ul_replicate1.raw	F3	3.84	0.000538	0.0581
FALSE	High	Sequest HT (A2)	Unambiguous	MrGDrGrGrGGR	R2(Dimethyl); R5(Dimethyl); R7(Dimethyl); R9(Dimethyl)	1	1	Q12905	Q12905	4	3	0.5911	0	1	1	481.613	1442.82	1442.82	0.84	0.00041	0	416960	ETD (Electron Transfer Dissociation)	MS2	0	86	8.5968	2217	20230331_LUMOS1_nLC3_ZY_LLZ_Hela_WT_trypsin_SMN_enrich_10ul_replicate1.raw	F3	2.03	0.006372	0.1562
FALSE	High	Sequest HT (A2)	Unambiguous	MVILLcNLKPAK	C6(Carbamidomethyl)	1	1	Q12904	Q12904	0	3	0.4306	0	1	1	467.277	1399.82	1399.82	-0.52	-0.00024	0	499962	ETD (Electron Transfer Dissociation)	MS2	21.1904	86	106.971	32154	20230331_LUMOS1_nLC3_ZY_LLZ_Hela_WT_trypsin_SMN_enrich_10ul_replicate1.raw	F3	1.44	0.000538	0.01186
FALSE	High	Sequest HT (A2)	Unambiguous	NGMVLKPHFHK		1	1	P26373	P26373	0	3	0.5436	0	1	1	436.573	1307.7	1307.7	0.66	0.00029	0	1.10142e+06	ETD (Electron Transfer Dissociation)	MS2	19.049	86	38.1105	11289	20230331_LUMOS1_nLC3_ZY_LLZ_Hela_WT_trypsin_SMN_enrich_10ul_replicate1.raw	F3	2.87	0.000538	0.01609
FALSE	High	Sequest HT (A2)	Unambiguous	NIIFFVRPR		1	1	Q96AX1	Q96AX1	0	3	0.4938	0	1	1	387.902	1161.69	1161.69	1.71	0.00066	0	779787	ETD (Electron Transfer Dissociation)	MS2	13.8523	86	105.654	31762	20230331_LUMOS1_nLC3_ZY_LLZ_Hela_WT_trypsin_SMN_enrich_10ul_replicate1.raw	F3	1.6	0.000538	0.0207
FALSE	High	Sequest HT (A2)	Unambiguous	NILFVITKPDVYK		1	3	E9PAV3	Q13765; E9PAV3; Q9BZK3	0	3	0.6272	0	1	1	517.305	1549.9	1549.9	0.19	0.0001	0	829006	ETD (Electron Transfer Dissociation)	MS2	36.616	86	120.335	35988	20230331_LUMOS1_nLC3_ZY_LLZ_Hela_WT_trypsin_SMN_enrich_10ul_replicate1.raw	F3	2.79	0	0.006996
FALSE	High	Sequest HT (A2)	Unambiguous	NKLDFLRPYTVPNKK		1	1	Q99436	Q99436	2	4	0.4206	0	1	1	459.014	1833.04	1833.04	-1.28	-0.00059	0	771663	ETD (Electron Transfer Dissociation)	MS2	52.4412	86	82.5407	24740	20230331_LUMOS1_nLC3_ZY_LLZ_Hela_WT_trypsin_SMN_enrich_10ul_replicate1.raw	F3	3.21	0.000538	0.01467
FALSE	High	Sequest HT (A2)	Unambiguous	NPTYrPrYR	R5(Dimethyl); R7(Dimethyl)	1	1	P16989	P16989	1	3	0.4144	0	1	1	426.907	1278.71	1278.71	0.08	3e-05	0	1.0966e+06	ETD (Electron Transfer Dissociation)	MS2	60.2229	86	28.1241	8224	20230331_LUMOS1_nLC3_ZY_LLZ_Hela_WT_trypsin_SMN_enrich_10ul_replicate1.raw	F3	2.22	0.000538	0.02492
FALSE	High	Sequest HT (A2)	Unambiguous	NQFNrGGGHrGrGGFNMrGGNFR	R5(Dimethyl); R10(Dimethyl); R12(Dimethyl); R18(Dimethyl)	1	1	Q00839	Q00839	4	5	0.671	0	1	1	533.078	2661.36	2661.36	1.33	0.00071	0	4.91084e+06	ETD (Electron Transfer Dissociation)	MS2	3.97266	86	48.5852	14484	20230331_LUMOS1_nLC3_ZY_LLZ_Hela_WT_trypsin_SMN_enrich_10ul_replicate1.raw	F3	6.87	0	6.911e-06
FALSE	High	Sequest HT (A2)	Unambiguous	NQFNrGGGHrGrGGFNMrGGNFR	R5(Dimethyl); R10(Dimethyl); R12(Dimethyl); R18(Dimethyl)	1	1	Q00839	Q00839	4	6	0.6243	0	1	1	444.399	2661.36	2661.36	0.87	0.00038	0	2.91374e+06	ETD (Electron Transfer Dissociation)	MS2	24.9892	86	48.6626	14507	20230331_LUMOS1_nLC3_ZY_LLZ_Hela_WT_trypsin_SMN_enrich_10ul_replicate1.raw	F3	5.19	0.000538	0.04455
FALSE	High	Sequest HT (A2)	Unambiguous	NQLrrPQYRPQYR	R4(Dimethyl); R5(Dimethyl)	1	1	P16989	P16989	1	4	0.3349	0	1	1	458.511	1831.02	1831.02	1.33	0.00061	0	3.47504e+06	ETD (Electron Transfer Dissociation)	MS2	20.1446	86	41.5272	12334	20230331_LUMOS1_nLC3_ZY_LLZ_Hela_WT_trypsin_SMN_enrich_10ul_replicate1.raw	F3	4.15	0.000538	0.009916
FALSE	High	Sequest HT (A2)	Unambiguous	NQLrrPQYRPQYR	R4(Dimethyl); R5(Dimethyl)	1	1	P16989	P16989	1	5	0.3067	0	1	1	367.009	1831.02	1831.02	-2.54	-0.00093	0	1.3378e+06	ETD (Electron Transfer Dissociation)	MS2	75.7293	86	41.6743	12379	20230331_LUMOS1_nLC3_ZY_LLZ_Hela_WT_trypsin_SMN_enrich_10ul_replicate1.raw	F3	2.38	0.003094	0.07922
FALSE	High	Sequest HT (A2)	Unambiguous	NQLrrPQYrPQYR	R4(Dimethyl); R5(Dimethyl); R9(Dimethyl)	1	1	P16989	P16989	1	4	0.2755	0	1	1	465.519	1859.05	1859.05	1.22	0.00057	0	2.43507e+06	ETD (Electron Transfer Dissociation)	MS2	42.7876	86	43.2163	12850	20230331_LUMOS1_nLC3_ZY_LLZ_Hela_WT_trypsin_SMN_enrich_10ul_replicate1.raw	F3	3.23	0.000538	0.04701
FALSE	High	Sequest HT (A2)	Unambiguous	NrGFYPWGQYNrGGYGNYR	R2(Dimethyl); R12(Dimethyl)	1	1	Q9Y2W1	Q9Y2W1	2	3	0.0722	0	1	1	794.382	2381.13	2381.13	-0.47	-0.00037	0	307935	ETD (Electron Transfer Dissociation)	MS2	0	86	96.7508	29068	20230331_LUMOS1_nLC3_ZY_LLZ_Hela_WT_trypsin_SMN_enrich_10ul_replicate1.raw	F3	1.8	0.008784	0.203
FALSE	High	Sequest HT (A2)	Unambiguous	NrGFYPWGQYNrGGYGNYR	R2(Dimethyl); R12(Dimethyl)	1	1	Q9Y2W1	Q9Y2W1	2	4	0.252	0	1	1	596.039	2381.13	2381.13	0.91	0.00054	0	2.41304e+06	ETD (Electron Transfer Dissociation)	MS2	9.03495	86	96.8483	29098	20230331_LUMOS1_nLC3_ZY_LLZ_Hela_WT_trypsin_SMN_enrich_10ul_replicate1.raw	F3	6.27	0	0.0001317
FALSE	High	Sequest HT (A2)	Unambiguous	NrmrFAQr	R2(Dimethyl); M3(Oxidation); R4(Dimethyl); R8(Methyl)	1	1	O15371	O15371	2	3	0.563	0	1	1	388.886	1164.64	1164.64	0.86	0.00033	0	1.28334e+06	ETD (Electron Transfer Dissociation)	MS2	47.9599	86	15.6976	4402	20230331_LUMOS1_nLC3_ZY_LLZ_Hela_WT_trypsin_SMN_enrich_10ul_replicate1.raw	F3	2.7	0.000538	0.01921
FALSE	High	Sequest HT (A2)	Unambiguous	NrMrFAQR	R2(Dimethyl); R4(Dimethyl)	1	1	O15371	O15371	2	3	0.49	0	1	1	378.883	1134.63	1134.63	1.72	0.00065	0	1.78465e+06	ETD (Electron Transfer Dissociation)	MS2	40.6665	86	24.2471	7033	20230331_LUMOS1_nLC3_ZY_LLZ_Hela_WT_trypsin_SMN_enrich_10ul_replicate1.raw	F3	3	0.000538	0.01412
FALSE	High	Sequest HT (A2)	Unambiguous	NrMrFAQr	R2(Dimethyl); R4(Dimethyl); R8(Methyl)	1	1	O15371	O15371	2	3	0.537	0	1	1	383.554	1148.65	1148.65	1.68	0.00064	0	1.4945e+06	ETD (Electron Transfer Dissociation)	MS2	17.6686	86	27.832	8132	20230331_LUMOS1_nLC3_ZY_LLZ_Hela_WT_trypsin_SMN_enrich_10ul_replicate1.raw	F3	2.7	0.000538	0.03006
FALSE	High	Sequest HT (A2)	Unambiguous	NrMrFAQr	R2(Dimethyl); R4(Dimethyl); R8(Methyl)	1	1	O15371	O15371	2	3	0.3929	0	1	1	383.554	1148.65	1148.65	1.68	0.00064	0	1.33875e+06	ETD (Electron Transfer Dissociation)	MS2	43.668	86	27.8356	8133	20230331_LUMOS1_nLC3_ZY_LLZ_Hela_WT_trypsin_SMN_enrich_10ul_replicate1.raw	F3	2.52	0.000538	0.06394
FALSE	High	Sequest HT (A2)	Unambiguous	NrmrFAQrNLR	R2(Methyl); M3(Oxidation); R4(Dimethyl); R8(Dimethyl)	1	1	O15371	O15371	3	4	0.4347	0	1	1	387.724	1547.88	1547.87	3.27	0.00127	0	1.93869e+06	ETD (Electron Transfer Dissociation)	MS2	33.6511	86	25.9142	7545	20230331_LUMOS1_nLC3_ZY_LLZ_Hela_WT_trypsin_SMN_enrich_10ul_replicate1.raw	F3	3.52	0.000538	0.04196
[truncated: 905 more rows]

## Sheet: PSMs of replicate2
PSMs identified from HeLa cells in biological replicate2.
[truncated: 2,519 more rows]

## Sheet: PSMs of replicate3
PSMs identified from HeLa cells in biological replicate3.
[truncated: 3,063 more rows]

## Sheet: Arginine dimethylation sites
All identified arginine dimethylation sites (743)
[truncated: 743 more rows]

[truncated: 2 more sheets: Peptides of hmSILAC, Validated peptides]
